# Supplementary material for: Genetic diversity of local and introduced cassava germplasm in Burundi using DArTseq molecular analyses
Source: PLoS One. 2022 Jan 24;17(1):e0256002. doi: 10.1371/journal.pone.0256002 (PMC8786168; doi:10.1371/journal.pone.0256002)
Supplement: S1 Table — (CSV) [file pone.0256002.s001.csv]

S1 Table. SNP data from DArtR Seq
	F10-30-R2_1	KBH2002/026/1	KBH2002/66/1	KBH2006_026/2	Mkumba_1	Okhumelela_GTIL_1	ORERA_1	NAKARASI_YA_CONGO	NAKARASI_YIKIRUNDI	GITAMISI	SOLANGE	YONGWE	KIBEMBE	CRIOLINA	MATARA	SISIRIYA	RUVUNA	BUTOKE	KIGANDA	NTABAHUNGU	KIBEMBE	MUZINDA	KWEZIKUMWE	RUMONGE	MBUBUTE	YAGATA	NIGA	IBIGOROROKA	MAGURUYANKWARE1	MWARABU	RUSHISHWA	SOSOMASI	MYEZISITA	ZEGURA	IGIPILA	IGIKOSHI	NAKARASI	MUNENGERA	MWOTSI	BERITA	NTEGAGAKOKO	GATARINA	SEREREKA	BUGIGA_Annonciate1	YONGWE	GITIKATIKA	GIFUNZO_Caritsa2	FYIROKO	MUNEBWE
M1	0	0	0	0	0	0	0	0	0	0	0	0	0	0	0	0	0	0	0	0	0	0	0	0	0	0	0	0	0	0	0	0	0	0	0	0	0	0	0	0	0	0	0	0	0	0	0	0	2
M2	0	-	0	0	0	0	0	0	0	0	0	0	0	0	2	0	0	0	0	2	2	0	0	0	0	0	0	0	0	0	0	0	0	0	0	0	0	0	0	0	0	0	0	0	0	0	0	0	0
M3	0	0	0	0	0	0	0	0	0	0	0	2	0	0	0	0	0	0	0	0	0	2	0	0	0	0	0	0	0	0	0	0	0	0	0	2	2	2	0	0	0	0	0	0	0	0	0	2	0
M4	0	2	0	2	0	0	0	2	0	0	0	0	2	0	0	2	2	2	2	0	2	0	0	2	0	0	2	2	0	2	0	2	2	0	2	0	0	0	2	2	2	0	0	2	0	2	2	0	2
M5	0	0	0	0	0	0	0	0	0	0	0	0	0	0	2	0	0	0	0	2	0	0	0	0	0	0	0	0	0	0	0	0	0	0	0	0	0	0	0	0	0	0	0	0	0	0	0	0	0
M6	0	0	0	0	0	0	0	0	0	0	0	0	0	0	2	0	0	0	0	2	0	0	0	0	0	0	0	0	0	0	0	0	0	2	0	0	0	0	0	0	0	0	0	0	0	0	0	0	0
M7	0	0	-	0	0	2	-	0	0	0	0	2	0	0	0	2	0	0	0	0	0	0	2	0	0	0	0	0	0	0	0	0	0	0	0	0	0	0	0	2	2	2	2	0	0	0	0	2	0
M8	0	0	0	0	0	0	1	0	0	0	2	1	0	0	0	0	0	0	2	0	0	2	0	0	1	0	2	0	0	0	0	0	0	2	0	2	2	2	0	0	0	0	1	0	0	0	0	1	0
M9	1	1	1	1	2	2	2	1	1	1	2	0	1	1	2	2	1	1	1	2	1	2	2	1	2	1	2	1	1	1	1	1	1	2	1	2	2	2	1	2	2	2	0	1	1	1	1	0	1
M10	0	0	0	0	0	2	0	0	0	0	0	2	0	0	0	2	0	0	0	0	0	0	2	0	0	0	0	0	0	0	0	0	0	0	0	0	0	0	0	2	2	1	2	0	0	0	0	0	0
M11	2	0	0	0	0	0	0	0	0	0	0	0	0	0	0	0	2	0	0	0	2	0	0	0	0	0	0	0	0	2	2	0	2	0	0	0	0	0	2	0	0	1	0	0	2	2	0	0	0
M12	0	0	0	0	0	0	0	0	0	0	0	2	0	0	0	0	0	0	0	0	0	2	0	0	0	0	0	0	0	0	0	0	0	0	0	2	2	2	0	0	0	0	0	0	0	0	0	2	0
M13	0	0	0	0	0	0	0	0	0	0	0	0	0	0	2	0	0	0	0	2	0	0	0	0	0	0	0	0	0	0	0	0	0	0	0	0	0	0	0	0	0	0	0	0	0	0	0	0	0
M14	0	0	0	0	0	2	0	0	0	0	0	2	0	0	0	2	0	0	0	0	0	0	2	0	0	0	0	0	0	0	0	0	0	0	0	0	0	0	0	2	2	2	2	0	0	0	0	0	0
M15	2	1	1	1	1	2	1	1	1	1	1	0	1	1	2	2	2	1	2	2	2	2	2	1	1	1	1	1	1	2	2	2	2	1	1	2	2	2	2	2	2	0	0	1	2	2	1	0	1
M16	1	1	1	1	1	1	2	1	1	1	1	-	1	1	1	1	1	1	1	1	1	1	1	1	2	1	2	1	1	1	1	1	1	1	1	1	1	1	1	1	1	-	0	1	1	1	1	0	1
M17	2	1	1	1	1	1	1	1	1	1	1	2	1	1	2	1	2	1	1	2	2	2	1	1	1	1	1	1	1	2	2	1	2	1	1	2	2	2	2	1	1	0	-	1	2	2	1	0	1
M18	0	0	0	0	0	0	0	0	0	0	0	0	0	0	0	0	0	0	0	0	0	0	0	0	0	2	0	0	0	0	0	0	0	0	0	0	0	0	0	0	0	0	0	0	0	0	0	0	2
M19	0	0	0	0	0	0	0	0	0	0	0	0	0	0	2	0	0	0	0	2	0	0	0	0	0	0	0	0	0	0	0	0	0	0	0	0	0	0	0	0	0	0	0	0	0	0	0	0	0
M20	0	0	0	0	0	0	0	0	0	0	0	0	0	0	2	0	2	0	0	2	0	0	0	0	0	0	0	0	0	0	0	0	0	2	0	0	0	0	0	0	0	0	0	0	0	0	0	0	0
M21	2	0	0	0	0	2	2	0	0	0	0	1	0	0	2	2	2	0	0	2	2	2	2	0	2	0	2	0	0	2	2	0	2	0	0	2	2	2	2	2	2	1	1	0	2	2	0	1	0
M22	2	0	0	0	0	2	0	0	0	0	0	2	0	0	2	2	2	0	0	2	2	2	2	0	0	0	0	0	0	2	2	0	2	2	0	2	2	2	2	2	2	2	2	0	2	2	0	2	0
M23	2	0	0	0	0	2	0	0	0	0	0	1	0	0	2	2	2	0	0	2	2	2	2	0	0	0	0	0	0	2	2	0	2	2	0	2	2	2	2	2	2	1	2	0	2	2	0	2	0
M24	0	0	0	0	0	0	2	0	0	0	0	-	0	0	0	0	0	0	0	0	0	0	0	0	2	2	2	0	0	0	0	0	0	0	0	0	0	0	0	0	0	-	1	0	0	0	0	1	2
M25	0	0	0	0	0	2	0	0	0	0	0	1	0	0	2	2	0	0	0	2	0	2	2	0	0	0	0	0	0	0	0	0	0	2	0	2	2	2	0	2	2	2	2	0	0	0	0	2	2
M26	0	0	0	0	0	0	0	0	0	0	0	2	0	0	0	0	0	0	0	0	0	2	0	0	0	0	0	0	0	0	0	0	0	0	0	2	2	2	0	0	0	0	0	0	0	0	0	2	0
M27	1	1	1	1	1	1	1	1	1	1	1	-	1	1	2	1	1	1	1	2	1	1	1	1	1	1	1	1	1	1	1	1	1	1	1	1	1	1	1	1	1	-	1	1	1	1	1	1	2
M28	2	0	0	0	0	0	0	0	0	0	0	0	0	0	0	0	2	0	0	0	2	0	0	0	0	0	0	0	0	2	2	0	2	0	0	0	0	0	2	0	0	2	0	0	2	2	0	0	0
M29	0	0	0	0	0	2	0	0	0	0	0	2	0	0	0	2	0	0	0	0	0	0	2	0	0	0	0	0	0	0	0	0	0	0	0	0	0	0	0	2	2	0	2	0	0	0	0	0	0
M30	0	2	0	2	0	0	0	0	0	0	0	0	0	0	2	0	0	0	0	2	0	0	0	0	0	0	0	0	0	0	0	0	0	0	0	0	0	0	0	0	0	0	0	0	0	0	0	0	2
M31	0	0	0	0	0	0	0	0	0	0	0	0	0	0	2	0	0	0	0	2	0	0	0	0	0	0	0	0	0	0	0	0	0	0	0	0	0	0	2	0	0	0	0	0	0	0	0	0	2
M32	0	2	0	1	0	0	2	0	0	0	0	1	0	0	2	0	0	0	0	2	0	2	0	0	2	0	2	0	0	0	0	0	2	0	0	2	2	2	0	0	0	0	1	0	0	0	0	2	2
M33	0	0	0	0	0	0	0	0	0	0	0	2	0	0	2	0	0	0	0	2	0	2	0	0	0	0	0	0	0	0	0	0	0	0	0	2	2	2	0	0	0	0	0	0	0	0	0	1	2
M34	0	2	0	2	0	0	2	0	0	0	0	0	0	0	0	0	0	0	0	0	0	0	0	0	2	2	2	0	0	0	0	0	0	0	0	0	0	0	0	0	0	0	2	0	2	0	0	1	0
M35	0	2	0	2	0	0	2	0	0	0	0	0	0	0	0	0	0	0	0	0	0	0	0	0	2	0	2	0	0	0	0	0	0	0	0	0	0	0	0	0	0	0	2	0	0	0	0	1	0
M36	1	2	2	2	0	1	2	2	2	0	2	0	2	2	2	1	1	2	1	2	2	0	1	2	2	2	2	2	2	1	2	1	1	1	1	0	0	0	1	1	1	1	0	1	1	1	1	0	2
M37	1	2	2	2	0	2	2	2	2	0	2	0	2	2	2	2	1	2	1	0	1	0	2	2	2	2	2	2	2	1	2	1	1	1	1	0	0	0	1	2	2	1	0	1	1	1	1	0	2
M38	1	2	2	2	0	1	2	2	2	0	2	0	2	2	2	1	1	2	1	0	1	0	1	2	2	2	2	2	2	1	2	1	1	1	1	0	0	0	1	1	1	1	0	1	1	1	1	0	2
M39	0	2	0	2	0	0	2	0	0	0	0	0	0	0	0	0	0	0	0	0	0	0	0	0	2	0	2	0	0	0	0	0	0	0	0	0	0	0	0	0	0	0	2	0	0	0	0	2	0
M40	0	0	2	0	1	0	0	2	2	1	2	0	2	2	0	0	0	2	0	2	0	2	0	2	0	2	0	2	2	0	2	0	0	0	0	2	2	2	0	0	0	0	0	0	0	0	0	0	0
M41	1	2	2	2	0	2	2	2	2	0	2	0	2	2	2	2	1	2	1	0	1	0	2	2	2	2	2	2	2	1	2	1	1	1	1	0	0	0	1	2	2	1	0	1	1	1	1	0	2
M42	1	2	2	2	0	1	2	2	2	2	2	0	2	2	2	1	1	2	1	0	1	0	1	2	0	0	2	2	2	1	2	2	1	1	2	0	0	0	1	1	1	1	0	1	1	1	1	0	2
M43	0	0	2	0	1	2	2	2	2	1	2	1	2	2	2	2	0	2	0	1	0	1	2	2	1	1	2	2	2	0	1	0	0	0	0	1	1	1	0	2	2	1	1	0	0	0	0	1	1
M44	0	2	0	2	0	0	0	0	0	0	0	0	0	0	0	0	0	0	0	0	0	0	0	0	0	0	0	0	0	0	0	0	0	0	0	0	0	0	0	0	0	0	0	0	0	0	0	0	0
M45	0	0	2	0	1	0	0	2	2	1	2	0	2	2	2	0	0	2	0	1	2	2	0	2	0	2	0	2	2	0	2	0	0	2	0	2	2	2	0	0	0	0	0	0	0	0	0	0	0
M46	1	1	2	1	0	1	1	2	2	0	2	0	2	2	2	1	1	2	1	0	2	0	1	2	2	0	1	2	2	1	0	2	1	1	2	0	0	0	1	1	1	-	1	1	1	1	1	2	0
M47	0	0	0	0	0	0	0	0	0	0	0	2	0	0	0	0	0	0	0	0	0	2	0	0	2	2	2	0	0	0	0	2	2	0	2	2	2	2	0	0	0	0	0	0	0	0	0	2	0
M48	0	0	0	0	0	0	0	0	0	0	0	0	0	0	0	0	0	0	0	0	0	0	0	0	0	0	0	0	0	0	0	0	0	0	0	0	0	0	2	0	0	0	0	0	0	0	0	0	2
M49	2	2	2	2	0	2	1	2	2	0	2	0	2	2	1	2	2	2	1	0	2	0	2	2	2	0	1	2	2	2	0	2	2	1	2	0	0	0	2	2	2	0	2	1	2	2	1	2	0
M50	0	0	2	0	1	0	0	2	2	1	2	0	2	2	0	0	0	0	0	2	0	2	0	2	0	2	0	2	2	0	1	0	0	0	0	2	2	2	0	0	0	-	0	2	0	0	0	0	0
M51	2	0	2	0	1	2	0	2	2	1	2	1	2	2	2	2	2	0	0	1	2	1	2	2	2	1	0	2	2	2	1	2	2	0	2	1	1	1	2	2	2	1	2	0	2	2	0	2	1
M52	2	2	0	2	0	2	2	0	0	0	2	1	0	0	0	2	2	0	0	0	2	2	2	0	1	2	0	0	0	2	2	2	2	0	2	2	2	2	2	2	2	1	1	0	2	2	0	1	1
M53	0	0	0	0	0	0	0	0	0	0	0	0	0	0	0	0	0	0	0	0	0	0	0	0	0	0	0	0	0	0	0	0	0	2	0	0	0	0	0	0	0	0	0	0	0	0	0	0	0
M54	0	0	0	0	0	0	2	0	0	0	0	0	0	0	0	0	0	0	0	0	0	0	0	0	2	0	2	0	0	0	0	0	0	0	0	0	0	0	0	0	0	0	2	0	0	0	0	2	0
M55	0	0	0	0	0	0	0	0	0	0	0	0	0	0	2	0	0	0	0	2	0	0	0	0	0	0	0	0	0	0	0	0	0	0	0	0	0	0	0	0	0	0	0	0	0	0	0	0	0
M56	0	0	0	0	0	0	0	0	0	0	0	0	0	0	0	0	0	0	0	0	0	0	0	0	0	0	0	0	0	0	0	0	0	2	0	0	0	0	0	0	0	0	0	0	0	0	0	0	0
M57	1	0	2	0	2	2	2	1	2	0	2	2	0	2	1	0	2	2	2	2	2	2	2	1	2	2	0	0	2	2	2	1	2	1	1	2	2	2	2	0	0	1	0	2	1	2	2	2	2
M58	1	2	2	2	2	2	2	1	2	0	2	2	0	2	1	0	2	2	2	2	2	2	2	1	2	2	0	0	2	2	2	1	2	1	1	2	2	2	2	0	0	1	0	2	1	2	2	2	2
M59	0	1	0	1	0	2	2	0	0	0	0	1	2	0	0	1	2	1	2	0	2	2	2	0	2	2	2	2	0	2	2	1	2	0	1	2	2	2	2	1	1	0	2	2	0	2	2	2	0
M60	0	0	0	0	0	0	0	0	0	0	0	2	0	0	0	0	0	0	0	0	0	2	0	0	0	0	0	0	2	0	0	2	0	0	2	2	2	2	0	0	0	0	0	0	0	0	0	2	0
M61	0	0	0	0	0	0	0	0	0	0	0	0	0	0	0	0	0	0	0	0	0	0	0	0	0	0	0	0	0	0	0	0	0	0	0	0	0	0	2	0	0	0	0	0	0	0	0	0	2
M62	0	0	0	0	0	0	0	0	0	0	0	0	0	0	0	0	0	0	0	0	0	0	0	0	2	0	0	0	0	0	0	0	0	0	0	0	0	0	0	0	0	0	0	0	0	0	0	0	0
M63	0	0	0	2	0	0	0	0	0	0	0	0	0	0	0	0	0	0	0	0	0	0	0	0	0	0	0	0	0	0	0	0	0	2	2	0	0	0	0	0	0	0	0	0	0	0	0	0	0
M64	2	1	0	1	0	0	0	1	0	0	0	2	2	0	0	2	2	1	1	0	2	0	0	1	2	0	1	2	0	2	0	0	2	1	0	0	0	0	2	2	2	0	2	1	0	2	1	1	2
M65	2	1	2	1	0	2	0	1	2	0	2	2	2	2	2	2	0	1	1	0	0	2	2	1	0	2	-	0	2	0	0	2	0	1	2	2	2	2	0	0	0	0	0	1	2	0	1	1	0
M66	0	2	0	2	0	0	0	0	0	0	0	0	0	0	0	0	0	2	0	0	0	0	0	0	0	0	0	0	0	0	0	0	0	0	0	0	0	0	0	0	0	0	0	0	0	0	0	0	2
M67	2	1	2	2	0	2	2	2	2	0	2	2	0	2	2	0	0	0	2	0	0	2	2	2	0	0	0	0	2	0	0	2	0	2	2	2	2	2	0	0	0	0	0	2	2	0	2	2	0
M68	0	2	0	2	0	0	0	0	0	0	0	0	2	0	0	2	2	1	2	0	2	0	0	0	1	2	1	2	0	2	0	2	2	2	2	0	0	0	2	2	2	0	2	2	0	2	2	2	0
M69	0	2	2	2	1	0	0	0	2	1	2	0	2	2	2	0	2	0	0	1	2	2	0	0	0	2	0	2	2	2	1	0	2	0	0	2	2	2	2	0	0	1	0	0	1	2	0	0	2
M70	1	0	1	0	0	1	1	0	0	0	0	1	0	0	1	2	2	0	0	2	2	0	1	0	0	0	0	0	0	2	2	0	2	-	0	0	0	0	2	2	2	1	1	0	1	2	0	-	2
M71	0	1	0	1	-	0	0	2	0	0	0	0	1	0	0	2	2	2	2	0	2	0	0	2	2	1	2	1	0	2	0	2	2	0	2	0	0	0	2	2	2	0	0	2	0	2	2	0	2
M72	0	0	1	0	1	0	0	0	1	1	1	0	2	1	1	0	2	2	0	1	2	1	0	0	2	2	2	2	1	2	1	0	2	0	0	1	1	1	2	0	0	1	2	0	1	2	0	1	2
M73	2	0	2	0	0	2	2	2	2	0	2	0	0	2	2	0	0	0	2	0	0	0	2	2	0	0	0	0	2	0	0	0	0	2	0	0	0	0	0	0	0	0	0	2	0	0	2	2	0
M74	0	0	1	0	0	0	0	0	0	0	0	0	0	0	1	0	2	0	2	2	2	0	0	0	0	2	0	0	0	2	2	0	2	0	0	0	0	0	2	0	0	1	0	0	2	2	0	0	2
M75	2	0	1	0	0	2	2	2	2	0	2	0	0	2	1	0	0	0	2	0	0	0	2	2	0	0	0	0	2	0	0	0	0	2	0	0	0	0	0	0	0	-	0	2	0	0	2	2	0
M76	2	0	2	0	0	2	2	2	2	0	2	0	2	2	2	0	0	0	2	0	0	0	2	2	0	0	0	0	2	0	0	0	0	2	0	0	0	0	0	0	0	0	0	2	0	0	2	2	0
M77	-	2	0	2	0	0	1	0	0	0	0	0	2	0	0	2	2	2	1	0	2	0	0	0	0	0	2	2	0	2	0	0	2	0	0	0	0	0	2	2	2	0	0	1	0	2	1	0	0
M78	2	2	1	2	2	2	2	2	1	1	1	0	2	1	2	0	0	0	2	2	0	2	2	2	0	2	0	2	1	0	2	0	0	2	0	2	2	2	0	0	0	-	0	2	-	0	2	2	0
M79	0	0	0	2	1	0	0	0	2	1	2	0	2	2	0	0	0	0	0	2	0	1	0	0	0	2	0	2	2	0	2	0	0	0	0	1	1	1	0	0	0	0	0	0	0	0	0	0	0
M80	0	2	0	2	1	0	0	0	2	1	2	2	2	2	0	0	0	2	0	2	0	1	0	0	0	2	0	2	2	0	2	2	0	0	2	1	1	1	0	0	0	0	0	0	0	0	0	2	0
M81	1	0	1	0	0	1	1	1	2	0	2	0	0	2	1	1	1	0	1	0	1	0	1	1	1	2	1	0	2	1	2	2	1	1	2	0	0	0	1	-	-	1	1	1	1	1	1	2	1
M82	0	1	0	1	1	0	0	2	2	1	2	2	1	2	0	2	2	1	2	2	2	1	0	2	1	1	1	1	2	2	1	1	2	0	1	1	1	1	2	2	2	0	2	2	0	2	2	2	2
M83	0	0	0	-	0	0	0	0	0	0	0	0	2	0	0	2	2	0	2	0	2	0	0	0	0	0	2	2	0	2	0	0	2	0	0	0	0	0	2	2	2	0	0	2	0	2	2	0	0
M84	2	2	2	2	0	2	2	2	0	0	0	1	2	2	2	1	1	1	2	2	1	2	2	2	1	2	1	2	0	1	2	1	1	0	1	2	2	2	1	1	1	1	1	2	1	2	2	2	1
M85	1	1	1	1	1	1	1	2	1	1	1	1	1	1	1	1	1	1	1	1	1	1	1	2	1	1	1	1	1	1	1	1	1	2	1	1	1	1	1	1	2	1	1	1	1	1	1	1	2
M86	2	2	2	2	1	2	2	2	1	1	2	0	2	1	2	0	0	2	2	2	0	2	0	2	0	2	0	2	1	0	2	0	0	1	0	2	2	2	0	0	0	0	0	2	0	2	2	2	0
M87	2	2	2	2	1	2	2	2	1	1	2	0	2	1	2	0	0	2	2	2	2	2	0	2	0	2	0	2	1	0	2	0	0	1	0	2	2	2	0	0	0	0	0	2	0	2	2	2	0
M88	2	2	2	2	1	2	2	2	1	1	2	0	2	1	2	0	0	2	2	2	0	2	0	2	0	2	0	2	1	0	2	0	0	1	0	2	2	2	0	0	0	0	0	2	0	2	2	2	0
M89	2	2	1	2	1	1	1	1	1	1	2	2	2	1	2	2	0	2	2	1	0	2	2	1	0	2	2	2	1	0	1	0	0	1	0	2	2	2	0	2	2	0	1	2	0	2	2	2	2
M90	2	1	2	1	1	2	2	1	1	1	1	0	1	1	1	0	2	2	1	2	1	2	2	1	2	1	2	1	1	1	2	2	1	1	2	2	2	2	1	2	2	1	0	1	1	1	1	1	1
M91	2	2	2	2	0	2	2	2	0	0	2	1	2	0	2	2	1	0	2	2	2	2	1	2	1	2	1	2	0	2	2	2	2	0	1	0	0	0	2	1	1	0	1	2	0	0	2	2	0
M92	1	1	1	1	1	1	1	2	1	1	1	1	1	1	1	1	1	2	1	1	1	1	1	2	1	1	1	1	1	1	1	1	1	1	1	1	1	1	1	1	1	1	1	1	1	1	1	1	2
M93	0	2	0	2	0	0	0	2	0	0	2	0	2	0	0	0	2	0	2	0	2	0	2	2	0	0	2	2	0	2	0	2	2	0	0	0	0	0	2	2	2	0	0	2	0	0	2	2	0
M94	0	0	0	0	0	0	0	0	0	0	0	2	0	0	0	2	0	2	0	0	0	2	0	0	0	0	0	0	0	0	0	2	0	0	2	2	2	2	0	0	0	0	0	0	0	0	0	0	0
M95	2	0	0	0	0	2	2	2	0	0	0	2	0	2	0	2	0	2	0	0	0	0	2	2	2	0	2	0	0	2	0	0	0	0	0	0	0	0	0	2	2	0	2	0	0	0	0	0	0
M96	2	2	1	2	1	2	2	0	1	1	2	0	2	1	1	0	2	0	2	1	2	2	0	0	0	2	0	2	1	2	1	0	2	1	0	2	2	2	2	0	0	1	2	2	1	1	2	2	1
M97	0	0	0	0	0	0	0	2	0	0	0	2	0	0	0	2	0	2	0	0	0	2	0	2	0	0	0	0	0	0	0	2	0	0	2	2	2	2	0	0	0	0	0	0	0	0	0	0	0
M98	2	2	0	2	0	2	2	2	0	0	2	2	2	0	0	2	2	2	2	0	2	0	1	2	1	0	1	2	0	2	0	0	2	0	0	0	0	0	2	1	1	0	2	2	0	0	2	2	0
M99	2	2	0	2	0	2	2	2	0	0	2	2	2	0	0	2	2	2	2	0	2	0	1	2	2	0	1	2	0	2	0	0	2	0	0	0	0	0	2	1	1	0	2	2	0	0	2	2	0
M100	2	0	0	0	0	2	2	-	0	0	0	1	0	0	0	1	0	1	0	0	0	0	1	-	1	0	1	0	0	0	0	-	0	0	-	0	0	0	0	1	1	0	2	0	0	0	0	0	0
M101	0	2	0	2	0	-	2	2	0	0	2	1	2	0	0	1	2	1	2	0	2	2	1	2	1	2	1	2	0	2	0	1	2	0	1	2	2	2	2	1	1	0	0	2	0	0	2	2	0
M102	2	0	0	0	0	1	2	2	0	0	0	1	0	0	0	1	0	1	0	0	0	0	1	0	1	0	1	0	0	0	0	-	0	0	-	0	0	0	0	1	1	0	2	0	0	0	0	0	0
M103	0	0	0	0	0	0	0	0	0	0	0	1	0	0	0	1	0	2	0	0	0	2	-	0	0	0	-	0	0	0	0	2	0	0	2	2	0	2	0	-	-	0	0	0	0	0	0	0	0
M104	0	0	0	0	1	0	0	0	2	1	2	0	2	2	0	0	0	0	0	2	0	2	0	0	0	2	0	2	2	0	2	0	0	0	0	2	2	2	0	0	0	0	0	0	0	0	0	0	2
M105	0	0	2	0	0	0	0	0	0	0	0	0	0	0	0	0	0	0	0	0	0	0	0	0	0	0	0	0	0	2	0	0	2	0	0	0	0	0	2	0	0	1	0	0	1	2	0	0	0
M106	2	-	0	0	0	2	2	0	0	-	1	1	1	0	0	1	2	2	2	0	2	1	1	0	2	0	1	1	0	0	0	2	2	0	2	1	1	1	2	1	1	0	2	2	2	0	2	2	0
M107	0	0	0	0	0	0	0	0	0	0	0	2	0	0	2	0	0	0	0	0	0	0	0	0	0	0	0	0	0	0	2	0	0	0	0	0	0	0	0	0	0	0	0	0	0	0	0	0	0
M108	2	2	0	0	0	2	2	2	0	0	2	2	2	0	0	1	2	2	2	0	2	2	1	0	1	2	1	2	0	2	0	1	2	0	1	2	2	2	2	1	1	0	2	2	0	0	2	2	2
M109	-	0	1	0	0	0	0	0	0	0	0	0	0	0	0	0	0	0	0	0	0	0	0	0	0	0	0	0	0	2	0	0	2	0	0	0	0	0	2	0	0	1	0	0	1	2	0	0	0
M110	0	0	1	0	2	0	0	0	2	1	1	0	1	2	0	0	0	2	0	2	0	2	1	0	0	1	0	1	2	1	2	0	1	0	0	2	1	2	1	0	0	1	0	0	1	2	0	0	2
M111	1	1	1	1	1	1	1	2	1	1	1	1	1	1	1	1	1	1	1	1	1	1	1	2	1	1	1	1	1	1	1	1	1	1	1	1	1	1	1	1	1	1	1	1	1	1	1	1	1
M112	0	0	0	0	0	0	0	2	0	0	0	0	0	0	0	0	0	0	0	0	0	0	0	2	0	0	0	0	0	0	0	0	0	0	0	0	0	0	0	0	0	0	0	0	0	0	0	0	0
M113	2	2	0	2	0	0	2	2	0	0	0	1	0	0	0	1	0	2	0	0	0	2	0	2	1	2	2	0	0	0	0	1	0	0	1	2	0	2	0	2	2	0	2	0	0	0	0	0	0
M114	2	2	-	2	0	0	2	2	0	0	0	1	0	0	0	1	0	2	0	0	0	2	0	2	2	0	2	0	0	0	0	2	0	0	2	2	0	2	0	2	2	0	2	0	0	0	0	0	0
M115	0	0	0	0	0	0	0	0	0	0	2	-	0	0	0	-	2	0	0	0	0	0	0	0	0	0	0	0	0	0	0	0	0	0	0	0	2	0	0	0	0	0	0	0	0	0	0	0	0
M116	2	2	0	2	0	0	0	2	0	0	0	0	0	0	2	0	2	0	0	2	2	0	0	2	0	0	0	0	0	0	2	0	0	0	0	0	0	0	0	0	0	0	2	0	0	0	0	0	2
M117	0	0	0	0	0	0	0	1	0	0	0	-	0	0	2	-	0	0	0	0	0	0	0	1	0	0	0	0	0	0	0	0	0	0	0	0	0	0	2	0	0	0	0	0	0	0	0	0	0
M118	1	1	0	1	0	0	0	1	0	0	0	-	0	0	2	-	2	0	0	2	2	0	0	1	0	0	0	0	0	0	2	0	0	0	0	0	0	0	0	0	0	0	1	0	0	0	0	0	2
M119	1	1	0	1	0	0	2	1	0	0	0	1	0	0	2	1	1	2	0	2	1	2	0	1	1	0	1	0	0	0	1	1	0	0	1	2	0	2	0	1	1	0	1	0	0	0	0	0	2
M120	0	0	0	0	0	0	0	0	0	0	2	0	2	0	0	0	2	0	2	0	2	2	2	0	2	2	2	2	0	2	2	2	2	0	2	0	2	0	2	2	2	0	0	2	0	0	2	2	0
M121	0	0	0	0	0	0	0	0	0	0	0	0	0	0	0	0	0	0	0	0	0	0	0	0	2	2	0	0	0	0	0	2	2	0	2	0	0	0	0	0	0	0	0	0	0	0	0	0	0
M122	1	1	1	1	1	1	1	2	1	1	1	1	1	1	1	1	1	1	1	1	1	1	1	2	1	1	1	1	1	1	1	1	1	1	1	1	1	1	1	1	1	1	1	1	1	1	1	1	1
M123	0	0	0	0	0	0	0	0	2	0	2	0	2	0	0	0	2	0	2	0	2	0	2	0	0	2	2	2	0	2	2	0	2	0	0	0	2	0	2	2	2	0	0	2	0	0	2	2	0
M124	0	0	0	0	0	0	0	0	0	0	2	0	2	0	0	0	2	0	2	0	2	0	2	0	0	0	2	2	0	2	2	0	2	0	0	0	2	0	2	2	2	0	0	2	0	0	2	2	0
M125	0	0	0	0	0	0	0	2	0	0	0	0	0	0	0	0	0	0	0	0	0	0	0	2	0	0	0	0	0	0	0	0	0	0	0	0	0	0	0	0	0	0	0	0	0	0	0	0	0
M126	0	0	-	0	0	0	0	2	0	0	0	0	0	0	0	0	0	0	0	0	0	0	0	2	0	0	0	0	0	0	0	0	0	0	0	0	0	0	0	0	0	0	0	0	0	0	0	0	0
M127	0	0	0	0	0	0	0	1	0	0	0	0	0	0	0	0	0	0	0	0	0	0	0	-	0	0	0	0	0	0	0	0	0	0	0	0	0	0	0	0	0	0	0	0	0	0	0	0	0
M128	0	0	0	0	0	0	0	1	0	0	2	0	2	0	0	0	2	0	2	0	2	0	2	2	0	0	2	2	0	2	2	0	2	0	0	0	2	0	2	2	2	0	0	2	0	0	2	2	0
M129	0	0	0	0	0	0	0	2	2	0	0	0	0	0	0	0	0	0	0	0	0	0	0	0	2	2	0	0	0	0	0	2	2	0	2	0	0	0	0	0	0	0	0	2	0	0	0	0	0
M130	0	1	0	1	0	0	0	2	0	0	0	2	0	0	0	2	1	2	0	0	-	2	0	2	0	0	0	0	0	0	-	2	0	0	2	2	0	2	0	0	0	0	0	0	0	0	0	0	0
M131	0	0	0	0	0	0	0	0	0	0	0	0	0	0	0	0	0	0	0	0	0	0	0	0	2	2	0	0	0	0	0	2	0	0	2	0	0	0	0	0	0	0	0	0	0	0	0	0	0
M132	0	0	0	0	0	0	0	0	0	0	2	0	2	0	0	0	2	0	2	0	2	0	2	0	2	2	2	2	0	2	2	2	2	0	2	0	2	0	2	2	2	0	0	2	0	0	2	2	0
M133	1	2	0	2	0	0	2	0	0	0	2	1	2	0	2	1	1	2	2	2	1	2	2	0	2	2	1	2	0	2	1	2	2	0	2	2	2	2	2	2	1	0	1	1	0	2	1	2	2
M134	0	0	1	0	1	1	2	2	1	1	2	0	2	1	2	0	0	0	2	2	0	2	2	2	2	2	0	2	1	2	0	2	2	1	2	2	2	2	2	0	0	1	0	0	1	2	2	2	2
M135	2	1	0	1	0	0	0	0	0	0	2	1	2	0	2	2	1	1	2	2	1	2	2	0	2	1	2	2	0	2	1	1	2	0	1	2	2	0	2	2	2	0	2	1	0	2	1	2	2
M136	1	1	0	1	0	0	2	2	0	0	0	1	0	0	2	1	2	1	0	2	2	2	0	2	1	0	2	0	0	0	2	1	0	0	1	2	0	2	0	2	2	0	1	2	0	2	2	0	2
M137	2	2	0	2	0	0	0	0	0	0	0	1	0	0	2	2	2	2	0	2	2	2	0	0	0	0	0	0	0	0	2	2	0	0	2	2	0	2	0	0	0	0	0	2	0	2	2	0	2
M138	1	1	-	1	0	0	0	2	0	-	0	1	0	0	2	1	2	1	0	1	2	1	0	2	0	0	0	0	0	0	2	2	0	0	2	1	0	1	0	0	0	0	0	2	0	2	2	0	1
M139	0	0	0	0	0	0	0	0	0	0	0	0	0	0	0	0	0	0	0	0	0	0	0	0	0	2	0	0	0	0	0	0	0	0	0	0	0	0	0	0	0	0	0	0	0	0	0	0	0
M140	0	0	0	0	0	0	0	0	0	0	0	0	0	0	0	0	0	0	0	0	0	0	0	0	2	2	0	0	0	0	0	2	0	0	2	0	0	0	0	0	0	0	0	0	0	0	0	0	0
M141	0	0	2	0	1	2	2	2	2	1	2	0	2	2	2	0	0	0	2	2	0	2	2	2	0	2	0	2	2	0	2	0	0	2	0	2	2	2	0	0	0	0	0	0	0	0	0	2	2
M142	0	0	0	0	1	2	2	2	2	1	2	0	2	2	2	0	0	0	2	2	0	2	2	2	0	2	0	2	2	0	2	0	0	2	0	2	2	2	0	0	0	0	0	0	0	0	0	2	2
M143	2	2	0	2	0	0	0	0	0	0	0	1	0	0	2	2	2	2	0	2	2	2	0	0	0	0	0	0	0	0	2	2	0	0	2	2	0	2	0	0	0	0	0	2	0	2	2	0	2
M144	0	0	0	0	0	0	0	0	0	0	0	0	0	0	0	0	0	0	0	0	0	0	0	0	2	2	0	0	0	0	0	2	0	0	2	0	0	0	0	0	0	0	0	0	0	0	0	0	0
M145	0	0	0	0	0	0	0	0	0	0	0	0	0	0	0	0	0	0	0	0	0	0	0	0	2	2	0	0	0	0	0	2	0	0	2	0	0	0	0	0	0	0	0	0	0	0	0	0	0
M146	2	2	0	2	0	1	2	2	0	0	0	0	0	0	0	2	0	0	0	0	0	0	0	2	2	0	2	0	0	0	0	0	0	2	0	0	0	0	0	2	2	0	2	0	0	0	0	0	0
M147	0	0	0	0	0	2	0	0	0	0	0	0	0	0	0	0	0	0	0	0	0	0	0	0	0	0	0	0	0	0	0	0	0	2	0	0	0	0	0	0	0	0	2	0	0	0	0	0	0
M148	0	0	0	0	0	0	0	0	0	0	0	0	0	0	0	0	0	0	0	0	0	0	0	0	0	0	0	0	0	0	0	0	0	0	0	0	0	0	0	0	0	0	0	0	0	0	0	0	0
M149	2	2	2	2	0	0	0	0	2	0	2	1	2	2	2	2	1	2	2	2	1	2	2	0	0	0	2	2	2	1	1	2	1	0	2	2	2	2	1	2	2	1	2	1	1	1	1	2	2
M150	2	1	0	0	0	0	0	0	0	0	0	1	0	0	2	2	2	2	0	2	2	2	0	0	0	0	0	0	0	0	2	2	0	0	2	2	0	2	0	0	0	0	0	1	0	2	1	0	2
M151	2	2	0	2	0	0	2	2	0	0	0	0	0	0	0	2	0	0	0	0	0	0	0	2	2	0	2	0	0	0	0	0	0	0	0	0	0	0	0	2	2	0	2	0	0	0	0	0	0
M152	2	0	0	0	0	0	2	0	0	0	0	0	0	0	0	2	0	0	0	0	0	0	0	0	2	0	2	0	0	0	0	0	0	0	0	0	0	0	0	2	2	0	2	0	0	0	0	0	0
M153	1	1	2	1	0	0	2	2	2	0	2	1	2	2	2	1	1	2	2	2	1	2	2	2	2	0	1	2	2	1	1	2	1	0	2	2	2	2	1	1	1	1	1	1	1	1	1	2	2
M154	0	0	2	0	2	2	0	2	0	1	2	0	2	0	0	0	0	2	0	2	0	2	2	2	0	2	0	2	0	0	0	0	0	0	0	2	2	2	0	0	0	0	0	0	0	0	0	0	2
M155	0	0	0	2	2	2	2	0	2	0	0	0	0	2	2	2	0	0	2	0	0	0	0	0	2	2	0	0	2	0	0	2	2	1	2	0	0	0	0	0	0	0	0	0	0	0	0	2	0
M156	0	0	0	0	0	0	0	0	0	0	0	0	0	0	0	0	0	0	0	0	0	0	0	0	0	2	0	0	0	0	0	0	0	-	0	0	0	0	0	0	0	0	0	0	0	0	0	0	0
M157	0	0	2	0	1	1	0	2	0	1	2	0	2	0	0	0	0	2	0	2	0	2	2	2	0	1	0	2	0	0	0	0	0	-	0	2	2	2	0	0	0	0	0	0	0	0	0	0	2
M158	0	0	0	0	1	1	2	0	2	-	0	0	0	2	2	0	0	0	2	0	0	0	0	0	2	1	0	0	2	0	0	2	0	1	2	0	0	0	0	0	0	0	0	0	0	0	0	2	0
M159	0	0	0	0	0	0	0	2	0	0	0	0	0	0	0	0	0	2	0	0	0	0	0	2	0	0	0	0	0	0	0	0	0	0	0	0	0	0	0	0	0	0	0	0	0	0	0	0	0
M160	0	0	2	0	1	1	0	0	0	1	2	0	2	0	0	0	0	0	0	2	0	2	2	0	0	2	0	2	0	0	0	0	0	-	0	2	2	2	0	0	0	0	0	0	0	0	0	0	2
M161	0	0	0	2	1	1	2	0	2	-	0	0	0	2	2	0	0	0	2	0	0	0	0	0	0	0	0	2	2	0	0	0	0	1	0	0	0	0	0	0	0	0	0	0	0	0	0	2	0
M162	0	0	2	0	2	2	0	0	0	1	2	0	2	0	0	0	0	0	0	2	0	2	2	0	0	2	0	2	0	0	0	0	0	0	0	2	2	2	0	0	0	0	0	0	0	0	0	0	2
M163	1	1	2	1	0	0	2	1	2	0	2	1	2	2	2	1	1	1	2	2	2	2	2	1	1	2	1	2	2	1	1	1	1	0	1	2	2	2	1	1	1	1	1	1	1	1	1	2	2
M164	0	0	0	0	0	0	0	2	0	0	0	0	0	0	0	0	0	0	0	0	0	0	0	0	0	0	0	0	0	0	0	0	0	0	0	0	0	0	0	0	0	0	0	0	0	0	0	0	0
M165	1	1	2	1	2	2	1	1	1	0	2	1	2	1	1	1	1	1	1	2	1	2	2	1	1	0	1	2	1	1	1	1	1	1	1	2	2	2	1	1	1	1	1	1	1	1	1	1	2
M166	1	1	1	1	1	1	1	2	1	-	1	1	1	1	1	1	1	2	1	1	1	1	1	2	2	0	1	1	1	1	1	2	1	1	2	1	1	1	1	1	1	1	1	1	1	1	1	1	1
M167	0	0	0	0	0	0	0	1	0	-	0	0	0	0	0	0	0	2	0	0	0	0	0	1	2	1	0	0	0	0	0	2	0	0	2	0	0	0	0	0	0	0	0	0	0	0	0	0	0
M168	0	2	2	2	2	2	0	2	0	1	2	0	2	0	0	0	0	0	0	2	0	2	2	2	0	2	0	2	0	0	0	0	0	0	0	2	2	2	0	0	0	0	0	0	0	0	0	0	2
M169	1	1	2	1	2	2	1	-	1	0	2	1	2	1	1	1	1	1	1	2	1	2	2	-	1	0	1	2	1	1	1	1	1	1	1	2	2	2	1	1	1	1	1	1	1	1	1	1	2
M170	1	2	1	2	1	1	1	0	1	-	1	1	1	1	1	1	1	2	1	1	1	1	1	0	2	0	1	1	1	1	1	2	1	1	2	1	1	1	1	1	1	1	1	1	1	1	1	1	1
M171	2	0	2	0	0	0	0	0	2	0	2	1	2	2	2	2	1	2	2	2	1	2	2	0	0	0	2	2	2	1	1	2	1	0	2	2	2	2	1	2	2	1	1	1	1	1	1	2	0
M172	0	0	2	0	2	2	0	1	2	1	2	0	2	0	0	0	0	2	0	2	0	2	2	1	2	1	0	2	0	0	0	2	0	0	2	2	2	2	0	0	0	0	0	0	0	0	0	0	2
M173	0	0	0	2	0	0	0	1	0	-	0	0	0	0	0	0	0	0	0	0	0	0	0	1	0	-	0	0	0	0	0	0	0	0	0	0	0	0	0	0	0	2	0	0	0	0	0	0	0
M174	1	0	2	0	0	0	0	0	2	0	2	1	2	2	2	1	1	2	2	2	1	2	2	0	0	0	1	2	2	1	1	2	1	0	2	2	2	2	1	1	1	1	1	1	1	1	1	2	0
M175	0	1	2	1	1	1	1	1	2	1	2	0	2	2	2	0	0	2	2	2	2	2	2	1	1	1	0	2	2	0	0	2	0	1	2	2	2	2	0	0	0	0	0	0	0	0	0	2	1
M176	0	0	2	0	1	2	1	2	2	1	2	0	2	2	2	0	0	0	2	2	0	2	2	2	1	1	0	2	2	0	0	2	0	2	2	2	2	2	0	0	0	0	0	0	0	0	0	2	1
M177	0	0	0	0	2	0	0	0	0	0	0	0	0	0	0	0	0	0	0	0	0	0	0	0	0	0	0	0	0	0	0	0	0	0	0	0	0	0	0	0	0	0	0	0	0	0	0	0	0
M178	0	0	0	0	0	0	0	0	0	0	0	0	0	0	0	0	0	0	0	0	0	0	0	0	2	2	0	0	0	0	0	2	0	0	2	0	0	0	0	0	0	0	0	0	0	0	0	0	0
M179	0	0	0	0	2	0	0	0	0	0	0	0	0	0	0	0	0	0	0	0	0	0	0	0	0	0	0	0	0	0	0	0	0	0	0	0	0	0	0	0	0	0	0	0	0	0	0	0	0
M180	0	0	0	0	2	0	0	0	0	0	0	0	0	0	0	0	0	0	0	0	0	0	0	0	0	0	0	0	0	0	0	0	0	0	2	0	0	0	0	0	0	0	0	0	0	0	0	0	0
M181	0	0	0	0	0	0	0	0	0	0	0	0	0	0	0	0	0	0	0	0	0	0	0	0	0	0	0	0	0	0	0	0	0	0	0	0	0	0	0	0	0	0	0	0	0	0	0	0	0
M182	0	0	0	0	2	0	0	0	0	0	0	0	0	0	0	0	0	0	0	0	0	0	0	0	0	0	0	0	0	0	0	0	0	0	0	0	0	0	0	0	0	0	0	0	0	0	0	0	0
M183	2	1	2	2	0	2	0	2	2	0	2	1	2	2	2	2	1	1	2	2	1	2	2	2	0	0	2	2	2	1	1	2	1	2	2	2	2	2	1	2	2	1	1	1	1	1	1	2	0
M184	0	0	0	0	0	0	0	0	0	0	0	0	0	0	0	0	0	0	0	0	0	0	0	0	0	0	0	0	0	0	0	0	0	0	0	0	0	0	0	0	0	0	0	0	0	0	0	0	0
M185	0	0	0	0	2	0	0	0	0	0	0	0	0	0	0	0	0	0	0	0	0	0	0	0	0	0	0	0	0	0	0	0	0	0	0	0	0	0	0	0	0	0	0	0	0	0	0	0	0
M186	0	0	0	0	2	0	0	0	0	0	0	0	0	0	0	0	0	0	0	0	0	0	0	0	0	0	0	0	0	0	0	0	0	0	0	0	0	0	2	0	0	0	0	0	0	0	0	0	0
M187	0	0	0	0	0	0	0	2	0	0	0	0	0	2	0	0	0	0	0	0	0	0	0	0	0	0	0	0	0	0	0	0	0	0	0	0	0	0	0	0	0	0	0	0	0	0	0	0	2
M188	0	0	0	0	2	0	0	0	0	0	0	0	0	0	0	0	0	0	0	0	0	0	0	0	0	0	0	0	0	0	0	0	0	0	0	0	0	0	0	0	0	0	0	0	0	0	0	0	0
M189	0	0	0	0	2	0	0	0	0	0	0	0	0	0	0	0	0	0	0	0	0	0	0	0	0	0	0	0	0	0	0	0	0	0	0	0	0	0	0	0	0	0	0	0	0	0	0	0	0
M190	0	2	0	0	0	0	2	0	0	0	0	0	0	0	0	2	0	0	0	0	0	0	0	0	0	0	2	0	0	0	0	0	0	0	0	0	0	0	0	0	0	0	0	0	0	0	0	0	2
M191	0	0	2	0	0	0	0	0	2	0	2	0	2	2	0	0	2	0	2	0	2	0	2	0	0	0	2	2	2	1	2	0	1	0	0	0	2	0	2	2	2	1	1	0	1	2	0	2	0
M192	0	0	0	0	2	0	0	0	0	0	0	0	0	0	0	0	0	0	0	0	0	0	0	0	0	0	0	0	0	0	0	0	0	0	0	0	0	0	0	0	0	0	0	0	0	0	0	0	0
M193	0	0	0	0	2	0	0	0	0	0	0	0	0	0	0	0	0	0	0	0	0	0	0	0	0	0	0	0	0	0	0	0	0	0	0	0	0	0	0	0	0	0	0	0	0	0	0	0	0
M194	2	2	2	2	0	0	1	0	1	0	2	0	2	1	0	2	2	0	1	0	2	0	2	0	1	0	1	2	1	1	2	0	1	2	0	0	2	0	1	1	1	1	1	0	1	2	0	1	2
M195	2	2	0	2	0	0	2	0	0	0	0	0	0	0	0	2	0	0	0	0	0	0	0	0	2	0	2	0	0	0	0	0	0	0	0	0	0	0	0	2	2	0	0	0	0	0	0	0	2
M196	0	2	0	2	0	0	0	2	0	0	0	0	0	0	0	0	0	0	0	0	0	0	0	2	0	0	0	0	0	0	0	0	0	0	0	0	0	0	0	0	0	0	0	0	0	0	0	0	0
M197	0	0	0	0	2	0	0	0	0	0	0	0	0	0	0	0	0	0	0	0	0	0	0	0	0	0	0	0	0	0	0	0	0	0	0	0	0	0	0	0	0	0	0	0	0	0	0	0	0
M198	0	0	0	0	2	0	0	0	0	0	0	0	0	0	0	0	0	0	0	0	0	0	0	0	0	0	0	0	0	0	0	0	0	0	0	0	0	0	0	0	0	0	0	0	0	0	0	0	0
M199	0	0	0	0	0	0	2	0	2	0	0	0	0	2	2	0	0	0	2	0	0	0	0	0	0	0	0	0	2	0	0	0	0	2	0	0	0	0	0	0	0	0	0	0	0	0	0	2	0
M200	0	0	0	0	2	0	0	0	0	0	0	0	0	0	0	0	0	0	0	0	0	0	0	0	0	0	0	0	0	0	0	0	0	0	0	0	0	0	0	0	0	0	0	0	0	0	0	0	0
M201	0	0	0	0	2	0	0	0	0	0	0	0	0	0	2	2	2	0	0	0	0	0	0	0	0	0	0	0	0	0	0	0	0	0	0	0	0	2	0	0	0	0	0	0	0	0	0	0	0
M202	2	0	-	0	2	0	0	0	2	0	2	1	2	2	2	2	1	1	2	2	1	2	2	0	0	0	2	2	2	1	1	2	1	0	2	2	2	2	1	2	2	2	1	1	1	1	1	2	0
M203	2	1	1	1	1	1	1	1	2	1	2	0	2	2	1	2	0	2	2	2	2	2	2	1	2	2	2	2	2	0	0	0	0	1	0	2	2	2	0	2	2	0	0	2	0	2	2	2	1
M204	0	0	0	0	2	0	0	0	0	0	0	0	0	0	0	0	0	0	0	0	0	0	0	0	0	0	0	0	0	0	0	0	0	0	0	0	0	0	0	0	0	0	0	0	0	0	0	0	0
M205	2	0	2	0	1	2	2	0	2	2	1	1	1	1	2	2	1	1	1	1	2	1	1	0	2	1	2	1	1	1	1	1	1	2	1	1	1	1	1	2	2	1	1	2	1	2	2	1	2
M206	2	1	0	1	0	0	2	1	0	0	0	0	0	0	0	2	0	0	0	0	0	0	0	1	2	0	2	0	0	0	0	0	0	0	0	0	0	0	0	2	2	0	0	0	0	0	0	0	2
M207	0	0	0	0	0	2	0	0	0	0	0	0	0	0	0	0	0	0	0	0	0	0	0	0	2	2	0	0	0	2	0	2	2	0	2	0	0	0	2	0	0	0	0	0	0	0	0	0	0
M208	2	0	0	0	0	2	0	0	0	2	0	1	2	0	2	2	2	1	0	0	2	2	0	0	0	0	0	0	0	0	2	2	0	2	2	2	0	2	0	0	0	0	0	1	0	2	1	0	2
M209	0	0	0	0	2	0	0	0	0	0	0	0	0	0	0	0	0	0	0	0	0	0	0	0	0	0	0	0	0	0	0	0	0	0	0	0	0	0	0	0	0	0	0	0	0	0	0	0	0
M210	0	0	0	0	2	0	0	0	0	0	0	0	0	0	0	0	0	0	0	0	0	0	0	0	0	0	0	0	0	0	0	0	0	0	0	0	0	0	0	0	0	0	0	0	0	0	0	0	0
M211	0	0	0	0	0	0	2	0	2	0	0	0	0	2	2	0	0	0	2	0	0	0	0	0	0	0	0	0	2	0	0	0	0	2	0	0	0	0	0	0	0	0	0	0	2	0	0	2	0
M212	0	0	0	0	2	0	0	0	0	0	0	0	0	0	0	0	0	0	0	0	0	0	0	0	0	0	0	0	0	0	0	0	0	0	0	0	0	0	0	0	0	0	0	0	0	0	0	0	0
M213	0	0	0	0	2	0	0	0	0	0	0	0	0	0	0	0	0	0	0	0	0	0	0	0	0	0	0	0	0	0	0	0	0	0	0	0	0	0	0	0	0	0	0	0	0	0	0	0	0
M214	0	0	0	0	0	0	0	2	0	0	0	0	0	0	2	0	0	0	0	0	2	0	0	0	0	0	0	0	0	0	0	0	0	0	0	0	0	0	0	0	0	0	0	2	0	2	2	0	0
M215	0	0	0	0	0	0	2	0	2	0	0	0	0	2	2	0	0	0	2	0	0	0	0	0	0	0	0	0	2	0	0	0	0	2	0	0	0	0	0	0	0	0	0	0	0	0	0	2	0
M216	1	1	2	1	0	2	2	1	0	2	0	0	0	0	0	1	-	0	0	0	0	0	0	1	2	0	1	0	0	0	0	0	0	2	0	0	0	0	0	1	1	-	-	0	-	0	0	0	1
M217	0	0	0	0	0	0	2	0	2	0	0	0	0	2	2	0	0	0	2	0	0	0	0	0	0	0	0	0	2	0	0	0	0	2	0	0	0	0	0	0	0	0	0	0	0	0	0	2	0
M218	0	0	0	0	0	0	2	0	1	0	2	-	2	1	2	0	1	0	1	2	2	0	2	0	2	2	2	2	1	1	1	1	1	2	1	0	2	0	1	2	2	1	1	0	1	2	2	1	2
M219	0	0	0	0	2	0	0	0	0	0	0	0	0	0	0	0	0	0	0	0	0	0	0	0	0	0	0	0	0	0	0	0	0	0	0	0	0	0	0	0	0	0	0	0	0	0	0	0	0
M220	0	0	2	0	1	2	2	0	1	2	1	0	1	1	2	0	2	2	1	1	2	2	1	0	0	2	2	1	1	2	2	0	2	2	0	2	1	2	2	2	2	1	1	0	1	2	0	1	2
M221	0	0	0	0	2	0	0	0	0	0	0	0	0	0	0	0	0	0	0	0	0	0	0	0	0	0	0	0	0	0	0	0	0	0	0	0	0	0	0	0	0	0	0	0	0	0	0	0	0
M222	1	1	0	1	0	0	1	2	1	0	2	1	2	1	1	1	2	1	1	2	1	2	2	1	1	2	1	2	1	1	1	1	1	1	1	2	2	2	1	1	1	1	1	1	1	1	1	1	1
M223	0	0	0	0	2	0	2	0	1	0	2	0	0	1	2	0	2	0	1	2	2	0	2	0	2	2	2	2	1	1	0	2	1	2	2	0	2	0	1	2	2	1	1	0	1	2	0	1	2
M224	0	0	0	0	2	0	0	0	0	0	0	0	0	0	0	0	0	0	0	0	0	0	0	2	0	0	0	0	0	0	0	0	0	0	0	0	0	0	0	0	0	0	0	0	0	0	0	0	0
M225	0	0	0	0	0	0	0	0	2	0	2	0	0	2	0	0	2	0	2	2	2	0	2	0	0	0	2	2	2	2	0	0	2	0	0	0	2	0	2	2	2	1	1	0	2	2	0	2	2
M226	0	0	0	0	2	0	0	0	0	0	0	0	0	0	0	0	0	0	0	0	0	0	0	0	0	0	0	0	0	0	0	0	0	0	0	0	0	0	0	0	0	0	0	0	0	0	0	0	0
M227	0	0	0	2	0	0	0	0	2	0	2	0	0	2	0	0	2	0	2	2	2	2	2	0	0	0	2	2	2	2	0	0	2	0	0	0	2	0	2	2	2	2	1	0	2	2	2	2	2
M228	0	0	0	0	0	2	0	0	0	2	0	0	0	0	2	0	0	0	0	0	2	0	0	0	0	0	0	0	0	0	0	0	0	2	0	0	0	0	0	0	0	0	0	2	0	2	2	0	0
M229	0	0	0	0	0	2	0	0	0	2	0	0	0	0	2	0	0	0	0	0	2	0	0	0	0	0	0	0	0	0	0	0	0	2	0	0	0	0	0	0	0	0	0	2	0	2	2	0	0
M230	2	0	1	0	1	1	2	0	1	1	1	1	1	1	1	2	1	2	1	1	1	1	1	0	2	1	2	1	1	1	1	1	1	1	1	1	1	1	1	2	2	1	1	1	1	1	1	1	2
M231	2	2	2	2	2	0	0	0	2	0	0	0	2	0	0	2	0	0	0	2	2	2	0	0	2	0	2	2	2	0	0	2	2	2	2	2	2	2	0	2	0	0	0	0	2	2	2	0	2
M232	2	0	0	0	0	0	2	0	0	0	0	2	2	0	2	1	2	2	0	2	2	2	0	0	0	0	0	0	0	0	2	2	0	0	2	2	0	2	0	2	2	0	0	1	0	2	1	0	0
M233	0	0	2	0	0	0	0	2	0	0	0	2	0	0	0	0	0	0	0	0	0	0	0	2	0	0	0	0	0	0	0	0	0	0	0	0	0	0	0	0	0	0	0	0	0	0	0	0	0
M234	0	0	1	0	1	2	0	1	2	2	2	0	2	2	2	0	0	0	2	2	0	2	2	1	2	1	2	2	2	2	0	2	2	2	2	2	2	2	2	0	0	0	0	0	2	0	0	2	2
M235	0	2	0	2	2	0	0	0	0	0	0	0	0	0	0	0	0	0	0	0	0	0	0	0	0	0	0	0	0	0	0	0	0	0	0	0	0	0	0	0	0	0	0	0	0	0	0	0	0
M236	2	1	1	1	1	1	2	1	1	1	1	2	2	1	2	0	2	2	1	2	2	2	1	1	1	1	1	1	1	1	2	2	1	1	2	2	1	2	1	1	2	1	1	0	1	2	0	1	1
M237	0	0	0	2	2	0	0	0	0	0	2	0	0	0	0	0	0	0	0	0	0	0	0	0	0	0	0	0	0	0	0	0	0	0	0	0	0	0	0	0	0	0	0	0	0	0	0	0	0
M238	0	0	0	2	2	0	0	0	0	0	0	0	0	0	0	0	0	0	0	0	0	0	0	0	0	0	0	0	0	0	0	0	0	0	0	0	0	0	0	0	0	0	0	0	0	0	0	0	0
M239	0	0	0	0	0	0	0	0	0	0	0	0	0	0	0	0	0	0	0	0	0	0	0	0	2	2	0	0	0	0	0	2	0	0	2	0	0	0	0	0	0	0	0	0	0	0	0	0	2
M240	0	2	0	2	2	0	0	0	0	0	0	0	0	0	0	0	0	0	0	0	0	0	0	0	0	0	0	0	0	0	0	0	0	0	0	0	0	0	0	0	0	0	0	0	0	0	0	0	2
M241	0	2	-	2	2	0	0	0	0	0	0	0	0	0	0	0	0	0	0	0	0	0	0	0	0	0	0	0	0	0	0	0	0	0	0	0	0	0	0	0	0	0	0	0	0	0	0	0	0
M242	2	0	0	0	0	0	2	0	0	0	0	1	2	2	0	1	2	2	0	2	0	2	0	0	2	2	0	0	0	0	2	1	0	0	1	2	0	2	2	0	0	0	0	2	0	0	2	0	2
M243	0	1	2	1	2	2	2	2	1	2	2	2	0	1	2	0	2	2	1	0	2	0	2	2	1	2	1	2	1	2	2	2	2	1	2	0	2	0	2	1	2	1	1	0	1	2	0	1	2
M244	2	1	-	1	1	1	2	1	1	1	1	2	2	1	2	0	2	2	1	2	2	2	1	1	1	1	1	1	1	1	2	2	1	1	2	2	1	2	2	1	2	1	1	0	1	2	0	1	1
M245	2	1	2	1	2	2	1	2	1	2	2	1	2	1	1	1	1	1	1	2	1	2	2	2	1	2	1	2	1	2	1	1	2	1	1	2	2	2	2	1	1	1	1	1	1	1	1	1	2
M246	2	0	0	0	0	0	2	0	0	0	0	2	2	0	2	1	2	2	0	2	2	2	0	0	0	0	0	0	0	0	2	2	0	0	2	2	0	2	0	0	2	0	0	1	0	2	1	0	0
M247	2	0	0	0	0	0	2	0	0	0	0	2	2	0	2	2	2	2	0	2	2	2	0	0	0	0	0	0	0	0	2	2	0	0	2	2	0	2	0	0	2	0	0	1	0	2	1	0	0
M248	0	0	0	0	0	0	0	0	2	0	2	0	0	2	0	0	2	0	2	2	2	0	2	0	0	0	2	2	2	2	0	0	2	0	0	0	2	0	2	2	2	1	1	0	2	2	0	2	2
M249	0	0	0	0	2	0	0	0	0	0	0	0	0	0	0	0	0	0	0	0	0	0	0	0	0	0	0	0	0	0	0	0	0	0	0	0	0	0	0	0	0	0	-	0	0	0	0	0	0
M250	0	0	0	0	2	0	0	0	0	0	0	0	0	0	0	0	0	0	0	0	0	0	0	0	0	0	0	0	0	0	0	0	0	0	0	0	0	0	0	0	0	0	0	0	0	0	0	0	0
M251	0	0	0	0	2	0	0	0	0	0	0	0	0	0	0	0	0	0	0	0	0	0	0	0	0	0	0	0	0	0	0	0	0	0	0	0	0	0	0	0	0	0	0	0	0	0	0	0	0
M252	0	0	0	0	2	0	0	0	0	0	0	0	0	0	0	0	0	0	0	0	0	0	0	0	0	0	0	0	0	0	0	0	0	0	0	0	0	0	0	0	0	0	0	0	0	0	0	0	0
M253	0	0	0	0	0	0	0	0	0	0	0	0	0	0	0	0	0	0	0	0	0	0	0	0	2	2	0	0	0	0	0	2	0	0	2	0	0	0	0	0	0	0	0	0	0	0	0	0	0
M254	0	0	0	0	2	0	0	0	0	0	0	0	0	0	0	0	0	0	0	0	0	0	0	0	0	0	0	0	0	0	0	0	0	0	0	0	0	0	0	0	0	0	0	0	0	0	0	0	0
M255	2	0	0	0	0	0	0	0	0	0	0	2	2	0	1	1	2	2	0	2	2	2	0	0	0	0	0	0	0	0	2	2	0	0	2	2	0	2	0	0	2	0	0	1	0	2	2	0	0
M256	0	0	0	0	0	0	0	0	2	0	0	0	0	2	1	-	2	0	2	0	0	0	0	0	2	0	2	0	2	0	0	0	0	2	0	0	0	0	0	2	0	0	0	-	2	0	0	2	0
M257	2	0	0	0	0	0	2	0	0	0	0	2	2	0	2	1	1	2	0	2	2	2	0	0	0	0	0	0	0	0	1	2	0	0	1	2	0	2	0	0	2	0	0	1	0	2	1	0	0
M258	0	0	0	0	0	0	0	0	2	0	0	0	0	2	2	0	0	0	2	0	0	0	0	0	2	0	2	0	2	0	0	0	0	2	0	0	0	0	0	2	0	0	0	2	2	0	0	2	0
M259	0	1	2	1	2	2	2	2	1	2	2	2	0	1	2	0	2	2	1	0	2	0	2	2	1	2	1	2	1	1	2	2	1	1	2	0	2	0	1	1	2	1	1	0	1	2	0	1	0
M260	0	1	2	1	2	2	2	2	1	2	2	2	0	2	2	0	2	2	1	0	2	0	2	2	1	2	1	2	1	2	2	2	2	1	2	0	2	0	2	1	2	1	1	0	1	2	0	1	0
M261	1	0	0	0	0	0	2	0	0	0	0	2	2	0	2	1	2	2	0	1	2	1	0	0	0	0	0	0	0	0	2	2	0	0	2	1	0	1	0	0	2	0	0	1	0	2	1	0	1
M262	0	1	2	1	2	2	2	2	2	2	2	2	0	2	0	0	2	2	2	0	2	0	2	2	2	2	2	2	2	2	2	2	2	2	2	0	2	0	2	2	2	1	1	0	2	2	2	2	0
M263	0	1	2	1	2	2	2	2	2	2	2	2	0	2	0	0	2	2	2	0	2	2	2	2	2	2	2	2	2	2	2	2	2	2	2	0	2	0	2	2	2	1	1	0	2	2	0	2	0
M264	2	0	0	0	0	0	0	0	0	0	0	0	0	0	0	0	0	0	0	0	0	0	0	0	0	0	0	0	0	0	0	0	0	0	0	0	0	0	0	0	0	0	0	0	0	0	0	0	2
M265	2	2	0	2	1	0	2	0	2	0	1	2	1	2	2	1	1	2	0	1	2	1	1	0	0	0	0	0	2	0	2	2	0	0	2	1	0	1	0	0	2	1	2	1	2	1	1	0	2
M266	2	0	0	0	0	0	2	0	0	0	0	2	2	0	0	1	2	2	2	2	0	2	0	0	0	0	0	0	0	0	2	2	0	0	2	2	0	2	0	0	0	0	0	2	0	0	2	0	2
M267	2	0	0	0	0	0	2	0	0	0	0	2	2	0	0	1	2	2	0	2	2	2	0	0	0	0	0	0	0	0	2	2	0	0	2	2	0	2	0	0	0	0	0	2	0	0	2	0	2
M268	2	0	0	2	0	0	2	0	0	0	0	2	2	0	2	1	2	2	0	2	2	2	0	2	0	0	0	0	0	0	2	2	0	0	2	2	0	2	0	0	2	0	0	2	0	0	2	0	2
M269	2	0	0	2	0	0	2	0	0	0	0	2	2	0	2	1	2	2	0	2	2	2	0	0	0	0	0	0	0	0	2	2	0	0	2	2	0	2	0	0	2	0	0	2	0	0	2	0	0
M270	2	1	2	1	2	0	1	2	2	0	2	1	2	2	0	2	1	1	2	2	2	2	2	2	0	0	2	2	2	2	1	2	2	0	2	2	2	2	2	2	2	1	1	1	2	1	1	2	2
M271	0	0	0	0	0	0	0	0	0	0	0	0	0	0	1	0	0	0	0	0	2	0	0	0	-	0	0	0	0	0	0	0	0	-	0	0	0	0	0	0	2	0	0	0	0	0	0	0	0
M272	2	0	0	0	0	0	0	0	0	0	0	0	0	0	0	0	0	0	0	0	0	0	0	0	0	0	0	0	0	0	0	0	0	0	0	0	0	0	0	0	0	0	0	0	0	0	0	0	2
M273	1	1	2	1	0	2	1	2	1	1	0	1	2	1	1	1	1	2	1	2	1	2	0	2	1	2	1	2	1	1	1	1	1	1	1	2	2	2	1	1	1	-	1	1	1	-	1	1	1
M274	0	0	0	0	0	0	0	0	0	0	0	0	0	0	2	0	2	0	0	0	2	0	0	0	0	0	0	0	0	0	0	0	0	0	0	0	0	0	0	0	2	0	0	0	0	0	0	0	0
M275	0	2	0	2	2	0	0	0	2	1	2	0	0	2	0	0	2	0	0	0	0	0	2	0	0	0	0	0	2	0	0	0	0	0	0	0	0	0	0	0	0	1	2	2	2	1	2	0	0
M276	0	0	0	0	0	2	0	0	0	2	0	0	0	0	0	0	0	0	0	0	0	0	0	0	0	0	0	0	0	0	0	0	0	2	0	0	0	0	0	0	0	0	0	0	0	0	0	0	0
M277	0	2	0	2	2	0	0	0	2	2	2	0	0	2	0	0	2	0	0	0	0	0	2	0	0	0	0	0	2	0	0	0	0	0	0	0	0	0	0	0	0	1	2	2	2	1	2	0	0
M278	0	0	0	0	0	2	0	0	0	1	0	0	0	0	0	0	0	0	0	0	0	0	0	0	0	0	0	0	0	0	0	0	0	2	0	0	0	0	0	0	0	-	0	0	0	-	0	0	0
M279	0	0	0	0	0	0	0	0	0	0	0	0	0	0	0	0	0	0	0	0	0	0	0	0	0	0	0	0	0	0	0	0	0	0	0	0	2	0	0	0	0	0	0	0	0	0	0	0	0
M280	2	2	0	2	2	2	0	0	2	1	2	0	0	2	0	0	2	0	0	0	0	0	2	0	0	0	0	0	2	0	0	0	0	2	0	0	0	0	0	0	0	1	2	2	2	1	2	0	2
M281	1	2	0	2	2	0	-	0	1	1	2	0	0	1	1	0	1	0	2	0	0	0	2	0	2	0	0	0	1	0	0	0	0	1	0	0	0	0	0	2	2	1	2	1	1	1	1	2	1
M282	0	0	0	0	0	2	0	0	0	2	0	0	0	0	0	0	0	0	0	0	0	0	0	0	0	0	0	0	0	0	0	0	0	2	0	0	0	0	0	0	0	0	0	0	0	0	0	0	0
M283	2	0	0	0	0	2	1	0	0	2	2	1	2	0	0	1	2	2	0	0	2	2	0	0	0	0	0	0	0	0	1	2	0	2	2	2	0	2	2	0	0	0	0	2	0	0	2	0	0
M284	0	0	0	0	0	0	-	0	0	0	0	1	0	0	0	-	0	0	2	0	2	0	0	0	0	0	2	2	0	2	-	0	2	0	0	0	2	0	2	2	2	0	2	0	0	0	0	2	0
M285	2	0	0	0	0	0	2	0	0	0	0	2	2	0	0	2	2	2	0	0	2	2	0	0	0	0	0	0	0	0	2	2	0	0	2	2	0	2	2	0	0	0	0	2	0	0	2	0	0
M286	0	0	0	0	0	0	0	0	0	0	0	2	0	0	0	0	0	0	2	0	2	0	0	0	0	0	2	2	0	2	0	0	2	0	0	0	2	0	2	2	2	-	2	0	0	-	0	2	0
M287	0	0	0	0	0	2	0	0	0	2	0	2	0	2	1	0	2	0	1	0	2	0	0	0	2	0	2	2	0	2	0	0	2	2	0	0	2	0	2	1	1	0	2	0	2	0	0	1	0
M288	2	2	1	2	2	2	0	1	2	0	2	0	2	2	2	0	0	2	2	2	0	2	2	1	1	1	2	2	2	2	0	2	2	2	2	2	2	2	2	2	0	0	0	0	2	0	0	2	1
M289	2	2	1	2	2	2	0	1	2	0	2	0	2	0	0	0	0	2	0	2	0	2	2	1	2	1	2	2	2	2	0	2	2	2	2	2	2	2	2	0	0	0	0	0	0	0	2	0	1
M290	0	0	0	0	0	0	0	0	0	0	0	0	0	2	2	0	0	0	2	0	0	0	0	0	2	0	0	0	0	0	0	0	0	0	0	0	0	0	0	2	0	0	0	0	2	0	0	2	0
M291	0	0	0	0	0	2	0	0	0	2	0	0	0	0	0	0	0	0	0	0	0	0	0	0	0	0	0	0	0	0	0	0	0	2	0	0	0	0	0	0	0	0	0	0	0	0	0	0	0
M292	0	0	0	0	0	2	0	0	0	2	0	0	0	0	0	0	0	0	0	0	0	0	0	0	0	0	0	0	0	0	0	0	0	2	0	0	0	0	0	0	0	0	0	0	0	0	0	0	0
M293	0	0	0	0	0	0	0	0	0	0	0	0	0	0	0	0	0	0	0	0	0	0	0	0	0	0	0	0	0	0	0	0	0	0	0	0	0	0	0	0	0	0	0	0	0	0	0	0	0
M294	1	1	1	1	1	1	1	1	1	1	1	1	1	1	1	2	1	1	2	1	1	1	1	1	1	1	-	-	1	1	1	1	1	1	1	1	1	1	1	1	1	1	1	1	1	1	1	1	1
M295	2	1	1	1	1	2	0	2	2	0	1	0	2	1	1	0	2	0	2	2	0	2	1	2	2	2	0	2	0	0	0	2	0	0	2	2	2	2	0	2	0	-	0	0	1	-	0	2	2
M296	0	0	0	0	0	0	0	0	0	0	0	0	0	0	0	0	0	0	0	0	0	0	0	0	0	0	0	0	0	0	0	0	0	0	0	0	0	0	0	0	0	0	0	0	0	0	0	0	0
M297	0	2	0	2	0	0	0	0	0	0	0	0	0	0	0	0	0	0	0	0	0	0	0	0	0	0	0	0	0	0	0	0	0	0	0	0	0	0	0	0	0	0	0	0	0	0	0	0	0
M298	0	0	0	0	0	0	2	0	0	0	0	0	0	0	0	2	0	0	0	2	2	0	0	0	0	0	0	0	0	0	2	0	0	0	0	0	0	0	0	0	0	0	0	0	0	0	0	0	0
M299	2	0	-	0	0	0	2	1	0	0	0	2	1	0	0	2	2	2	0	0	2	1	0	1	0	0	0	0	0	0	2	1	0	0	1	1	0	1	0	0	0	0	0	2	0	0	2	0	0
M300	0	0	0	0	0	0	2	0	0	0	0	0	0	0	0	2	0	0	0	2	0	0	0	0	0	0	0	0	0	0	2	0	0	0	0	0	0	0	0	0	0	0	0	0	0	0	0	0	0
M301	2	0	2	0	1	1	0	2	2	0	1	0	2	2	2	0	2	2	0	2	2	2	1	2	2	1	2	2	2	2	0	2	2	2	2	2	2	2	2	0	0	0	0	0	2	0	0	0	2
M302	0	1	0	1	0	0	0	0	0	0	0	0	0	0	0	0	0	0	0	0	0	0	0	0	0	0	0	0	0	0	0	0	0	0	0	0	0	0	0	0	0	0	0	0	0	0	0	0	0
M303	2	0	0	0	0	0	2	2	2	1	0	1	2	2	2	2	2	2	1	0	1	2	0	2	2	0	2	2	2	2	2	2	2	2	2	2	2	2	2	1	1	1	1	1	2	1	1	1	0
M304	2	1	2	1	0	0	1	2	0	2	0	1	2	2	2	1	2	2	1	2	1	2	0	2	2	0	2	2	2	2	1	2	2	2	2	2	2	2	2	1	2	0	2	2	2	0	2	1	0
M305	0	2	2	-	0	0	0	0	0	0	0	0	0	0	0	0	0	0	0	0	0	0	0	0	0	0	0	0	0	0	0	0	0	0	0	0	0	0	0	0	0	0	0	0	0	0	0	0	0
M306	2	2	0	2	0	0	2	2	2	0	0	1	2	2	2	2	2	2	1	0	1	2	0	2	2	0	2	2	2	2	2	2	2	0	2	2	2	2	2	1	2	1	1	1	2	1	1	1	2
M307	1	1	1	1	1	1	1	1	1	1	1	1	1	1	1	1	1	1	1	1	1	2	1	2	1	1	1	1	1	1	1	1	1	1	1	1	1	1	1	1	1	1	1	1	1	1	1	1	2
M308	0	2	0	2	0	0	0	0	0	0	0	0	0	0	0	0	0	0	0	0	0	0	0	0	0	0	0	0	0	0	0	0	0	0	0	0	0	0	0	0	0	0	0	0	0	0	0	0	0
M309	0	0	0	0	0	0	2	0	2	2	0	0	0	0	0	2	0	0	0	2	2	0	0	0	0	0	0	0	0	0	2	0	0	2	0	0	0	0	0	0	0	0	2	0	0	0	0	0	0
M310	0	2	0	2	0	0	0	0	0	0	0	0	0	0	0	0	0	0	0	0	0	0	0	0	0	0	0	0	0	0	0	0	0	0	0	0	0	0	0	0	0	0	0	0	0	0	0	0	0
M311	0	0	0	0	0	0	2	0	0	2	0	0	0	0	0	2	0	0	0	2	0	0	0	0	0	0	0	0	0	0	2	0	0	2	0	0	0	0	0	0	0	0	0	0	0	0	0	0	0
M312	1	0	0	0	2	0	0	0	0	2	2	0	0	0	2	0	2	0	0	0	0	0	2	0	0	0	0	0	0	0	0	0	0	0	0	0	0	0	0	0	0	0	0	0	2	0	0	0	-
M313	1	2	0	2	2	2	2	0	2	1	2	2	2	2	2	2	2	2	0	0	1	2	2	0	2	2	2	0	2	2	2	2	2	1	2	2	0	2	2	0	0	0	0	2	2	0	2	0	1
M314	2	0	0	0	0	0	2	0	1	0	0	2	2	1	0	2	0	2	0	0	1	2	0	0	0	0	0	0	2	0	2	2	0	-	2	2	0	2	0	0	2	1	2	1	0	1	1	0	1
M315	2	0	0	0	0	0	2	0	0	0	0	2	2	0	0	2	0	2	0	0	1	2	0	0	0	0	0	0	0	0	2	2	0	0	2	2	0	2	0	0	0	0	0	2	0	0	2	0	2
M316	0	2	0	2	0	0	0	0	0	0	0	0	0	0	0	0	0	0	0	0	0	0	0	0	0	0	0	0	0	0	0	0	0	0	0	0	0	0	0	0	0	0	0	0	0	0	0	0	0
M317	0	0	0	0	0	2	2	0	2	2	0	0	0	2	0	2	0	0	0	2	0	0	0	0	2	2	2	0	2	2	2	0	2	1	0	0	0	0	2	0	0	0	0	0	0	0	0	0	0
M318	0	2	0	2	0	0	0	0	0	0	0	0	0	0	0	0	0	0	0	0	0	0	0	0	0	0	0	0	0	0	0	0	2	0	0	0	2	0	0	0	0	0	0	0	0	0	2	2	0
M319	0	1	2	1	0	0	2	0	0	0	0	0	0	0	0	2	0	0	0	2	0	0	0	0	2	0	0	0	0	0	2	0	0	0	0	0	0	0	0	0	0	0	0	0	0	0	0	0	0
M320	0	1	1	1	0	0	0	0	0	0	2	0	0	0	0	0	0	0	0	0	0	0	0	0	0	0	0	0	0	0	0	0	0	0	0	0	0	0	0	0	0	0	0	0	0	0	0	0	0
M321	0	-	-	-	0	0	2	0	0	0	0	0	0	0	0	2	0	0	0	2	2	0	0	0	2	0	0	0	0	0	2	0	0	0	0	0	0	0	0	0	0	0	0	0	0	0	0	0	0
M322	0	0	0	0	0	0	0	0	0	0	0	0	0	0	0	0	0	0	0	0	0	0	0	0	0	0	0	0	0	0	0	0	0	0	0	0	0	0	0	0	0	0	0	0	0	0	0	0	0
M323	0	2	2	2	2	2	2	2	0	0	1	0	2	0	2	2	0	0	2	1	0	2	1	2	1	1	0	2	0	0	2	2	0	-	2	2	2	2	0	2	0	0	0	0	1	0	0	2	2
M324	2	0	0	0	2	2	0	0	2	2	0	2	0	2	2	0	2	0	0	0	0	0	0	0	0	0	0	2	2	0	0	0	0	0	0	0	0	0	0	0	2	1	2	2	0	1	2	0	0
M325	0	0	-	0	0	0	0	0	0	0	0	0	0	0	0	0	0	0	0	0	0	0	0	0	0	0	0	0	0	0	0	0	0	0	0	0	0	0	0	0	0	0	0	0	0	0	0	0	2
M326	0	1	0	1	0	0	0	0	0	0	0	0	0	0	0	0	0	0	0	0	0	0	0	0	0	0	0	0	0	0	0	0	0	0	0	0	0	0	0	0	0	0	0	0	0	0	0	0	0
M327	0	2	0	2	0	0	2	0	0	0	0	0	0	0	0	2	0	0	0	2	0	0	0	0	2	0	0	0	0	0	2	0	0	0	0	0	0	0	0	0	0	0	0	0	2	0	0	0	2
M328	1	1	2	1	2	2	1	0	2	2	2	2	2	2	1	1	2	1	2	2	1	2	2	0	2	2	0	0	2	0	1	2	0	0	2	2	0	2	2	2	2	1	1	1	1	1	1	2	1
M329	0	2	0	2	0	0	0	0	0	0	0	0	0	0	0	0	0	0	0	0	0	0	0	0	0	0	0	0	0	0	0	0	0	0	0	0	0	0	0	0	0	0	0	0	0	0	0	0	2
M330	2	2	0	2	0	0	2	0	0	0	0	2	0	0	0	0	0	0	0	0	2	0	0	0	0	0	0	0	0	0	0	0	0	0	0	0	0	0	0	0	0	0	0	0	0	0	0	0	0
M331	0	0	0	0	0	0	0	0	0	0	0	0	0	0	0	0	0	0	0	0	0	0	0	0	0	0	0	0	0	0	0	0	0	0	0	0	0	0	0	0	0	0	0	0	0	0	0	0	0
M332	2	2	0	2	0	0	2	0	0	0	0	2	0	0	0	0	0	0	0	0	2	0	0	0	0	0	0	0	0	0	0	0	0	0	0	0	0	0	0	0	0	0	0	0	0	0	0	0	0
M333	2	2	0	2	0	0	2	0	0	0	0	2	0	0	0	0	0	0	0	0	2	0	0	0	0	0	0	0	0	0	0	0	0	0	0	0	0	0	0	0	0	0	0	0	0	0	0	0	2
M334	0	0	1	2	1	1	0	1	1	1	1	2	1	1	1	1	1	1	1	1	2	1	1	1	1	1	1	1	1	1	1	1	1	1	1	1	1	1	1	1	1	1	1	1	1	1	1	1	2
M335	0	0	0	0	0	0	0	0	0	0	0	0	0	0	0	0	0	0	0	0	0	0	0	0	0	0	0	0	0	0	0	0	0	0	0	0	0	0	0	0	0	0	0	0	0	0	0	0	0
M336	0	2	0	2	0	0	0	0	0	0	0	0	2	0	2	2	0	2	2	0	2	2	0	0	2	2	2	0	0	0	2	2	0	0	2	2	0	2	0	2	0	0	2	2	2	0	2	2	2
M337	0	0	0	0	0	0	0	0	0	0	0	0	0	0	0	0	0	0	0	0	0	0	0	0	0	0	0	0	0	0	0	0	0	0	0	0	0	0	0	0	0	0	0	0	0	0	0	0	2
M338	1	0	0	0	0	0	1	0	0	0	0	2	2	0	1	1	0	1	2	0	1	2	0	0	1	2	2	0	0	0	1	2	0	0	2	2	0	2	0	2	0	-	1	1	1	-	1	2	1
M339	0	0	0	0	0	0	0	0	0	0	0	0	2	0	1	1	0	1	2	0	2	2	0	0	1	2	2	0	0	0	1	2	0	0	2	2	0	2	0	2	0	-	1	1	1	-	1	2	0
M340	2	2	0	2	0	0	2	0	0	0	0	2	0	0	0	0	0	0	0	0	2	0	0	0	0	0	0	0	0	0	0	0	0	0	0	0	0	0	0	0	0	0	0	0	0	0	0	0	2
M341	0	0	0	0	0	0	0	0	2	0	0	0	2	0	2	2	0	1	2	0	2	2	0	0	2	2	2	2	0	0	2	2	0	0	2	2	0	2	0	2	0	2	2	2	2	0	2	2	0
M342	0	0	0	0	0	0	0	0	0	0	0	0	2	0	1	1	0	1	2	0	2	2	0	0	1	2	2	0	0	0	1	2	0	0	2	2	0	2	0	2	0	-	1	1	1	-	1	2	0
M343	0	0	0	0	0	0	0	0	0	0	0	0	0	0	0	0	0	0	0	0	0	0	0	0	0	0	0	0	0	0	0	0	0	0	0	0	0	0	0	0	0	0	0	0	0	0	0	0	2
M344	0	-	-	-	0	0	0	0	0	0	0	0	2	0	2	2	0	1	2	0	2	2	0	0	2	2	2	0	0	0	2	2	0	0	2	2	0	2	0	2	0	0	2	2	2	0	2	2	2
M345	2	0	0	0	0	0	2	0	0	0	0	2	0	0	0	0	0	0	0	0	2	0	0	0	0	0	0	0	0	0	0	0	0	0	0	0	0	0	0	0	0	0	0	0	0	0	0	0	0
M346	2	0	0	0	0	0	2	0	0	0	0	2	0	0	0	0	0	0	0	0	2	0	0	0	0	0	0	0	0	0	0	0	0	0	0	0	0	0	0	0	0	0	0	0	0	0	0	0	0
M347	1	1	2	1	2	2	1	0	0	2	0	2	2	0	1	2	2	1	2	2	1	2	0	0	1	2	2	0	0	0	1	0	0	0	0	2	0	2	0	2	2	2	1	1	1	2	1	2	1
M348	2	0	0	0	0	0	2	0	0	0	0	2	0	0	0	0	0	0	0	0	2	0	0	0	0	0	0	0	0	0	0	0	0	0	0	0	0	0	0	2	0	0	0	0	0	0	0	0	0
M349	0	2	0	2	0	0	0	0	0	0	0	0	0	0	0	0	0	0	0	0	0	0	0	0	0	0	0	0	0	0	0	0	0	0	0	0	0	0	0	0	0	0	0	0	0	0	0	0	0
M350	2	0	0	0	2	2	0	0	0	2	0	0	0	0	2	0	2	0	0	0	0	0	0	0	0	0	0	0	0	0	0	0	0	0	0	0	0	0	0	0	2	2	2	2	0	2	2	0	2
M351	0	0	0	0	0	0	0	0	0	0	0	0	0	0	0	0	0	0	0	0	0	0	0	0	0	0	0	0	0	0	0	0	0	0	0	0	0	0	0	0	0	0	0	0	0	0	0	0	0
M352	1	1	2	1	2	2	0	0	0	2	0	0	0	0	2	0	2	0	0	0	0	0	0	0	0	0	0	0	0	0	0	0	0	0	0	0	0	0	0	0	2	2	2	2	0	2	2	0	2
M353	1	-	0	-	0	0	2	0	0	0	0	2	0	0	0	0	0	0	0	0	2	0	0	0	0	0	0	0	0	0	0	0	0	0	0	0	0	0	0	0	0	0	0	0	0	0	0	0	0
M354	0	1	2	1	0	0	0	0	0	0	0	0	0	0	0	0	0	0	0	0	0	0	0	0	0	0	0	0	0	0	0	0	0	0	0	0	0	0	0	0	0	0	0	0	0	0	0	0	0
M355	2	1	2	2	2	2	0	0	2	2	0	0	0	0	2	2	2	2	0	0	0	0	0	0	0	0	0	0	0	0	0	0	0	0	0	0	0	0	0	0	2	2	2	2	0	2	2	0	1
M356	0	0	0	0	0	0	0	0	0	2	0	0	0	0	0	0	0	0	0	0	0	0	0	0	0	0	0	0	0	0	0	0	0	2	0	0	0	0	0	0	0	0	0	0	0	0	0	0	0
M357	0	1	-	1	0	0	0	0	0	0	0	0	0	0	0	0	0	0	0	0	0	0	0	0	0	0	0	0	0	0	0	0	0	0	0	0	0	0	0	0	0	0	0	2	0	0	0	0	0
M358	1	0	0	0	2	2	0	0	2	2	2	0	2	0	2	2	2	2	0	0	1	2	0	0	2	2	2	0	0	0	2	0	0	0	0	2	0	2	0	0	0	0	0	2	0	0	2	0	1
M359	2	0	0	0	0	0	0	0	0	0	0	2	0	0	0	0	0	0	0	0	2	0	0	0	0	0	0	0	0	0	0	0	0	0	0	0	0	0	0	0	0	0	0	0	0	0	0	0	0
M360	2	0	0	0	0	0	2	0	0	0	0	2	0	0	0	0	0	0	0	0	2	0	0	0	0	0	0	0	0	0	0	0	0	0	0	0	0	0	0	0	0	0	0	0	0	0	0	0	0
M361	2	0	0	0	0	0	0	0	0	0	0	2	0	0	0	0	0	0	0	0	2	2	0	0	0	0	0	0	0	0	0	0	0	0	0	0	0	0	0	0	0	0	0	0	0	0	0	0	0
M362	0	0	0	0	0	0	0	0	0	0	2	0	0	0	0	0	0	0	0	0	2	0	0	0	2	2	2	0	0	0	0	0	2	0	0	0	0	0	0	0	0	0	0	0	0	0	0	0	0
M363	0	0	0	0	0	0	0	0	0	0	0	0	0	0	0	0	0	0	0	0	0	0	0	0	0	0	0	0	0	0	0	0	0	0	0	0	0	0	0	0	0	0	0	0	0	0	0	0	2
M364	1	1	2	1	2	2	1	2	1	1	1	1	2	1	2	1	1	1	2	2	1	2	0	2	1	2	1	2	1	1	1	2	1	1	2	2	2	2	2	2	2	1	0	1	2	1	1	2	2
M365	0	0	0	0	0	0	0	0	0	2	0	0	0	0	0	0	0	0	0	0	0	0	0	0	0	0	0	0	0	0	0	0	0	2	0	0	0	0	0	0	0	0	0	0	0	0	0	0	0
M366	0	2	1	2	1	0	0	0	0	2	0	0	1	0	1	1	2	2	0	0	1	1	0	0	0	0	0	0	0	0	2	0	0	0	0	1	0	1	2	0	2	2	0	1	0	2	1	0	0
M367	0	2	2	2	0	0	0	0	0	0	0	0	0	0	0	0	0	0	0	0	0	0	0	0	0	0	0	0	0	0	0	0	0	0	0	0	0	0	0	0	2	2	0	0	0	0	0	0	0
M368	0	2	2	2	0	0	0	0	0	0	0	0	0	0	0	0	0	0	0	0	0	0	0	0	0	0	0	0	0	0	0	0	0	0	0	0	0	0	0	0	2	2	0	0	0	0	0	0	0
M369	0	0	0	0	0	0	0	0	0	2	2	0	0	0	0	0	0	0	0	0	0	0	0	0	0	0	0	0	0	0	0	0	0	2	0	0	0	0	0	0	0	0	0	0	0	0	0	0	0
M370	2	2	2	2	2	2	2	0	2	1	1	2	2	2	2	2	2	1	0	0	1	2	2	0	2	2	2	0	2	2	2	0	2	1	0	2	0	2	2	0	2	2	2	1	0	2	1	0	2
M371	0	2	2	2	0	0	0	0	0	0	0	0	2	0	0	2	2	2	0	0	2	2	0	0	0	0	0	0	0	0	2	0	0	0	0	2	0	2	0	0	2	2	0	2	0	0	2	0	0
M372	2	0	0	0	0	0	0	0	0	2	0	2	0	0	0	0	0	0	0	0	2	0	0	0	0	0	0	0	0	0	0	0	0	2	0	0	0	0	0	0	0	0	0	0	0	0	0	2	2
M373	0	2	1	2	1	1	2	2	2	1	1	0	1	2	1	1	2	1	2	2	1	1	1	2	2	1	2	2	2	2	2	2	2	1	2	1	2	1	2	2	2	2	1	1	2	2	1	2	1
M374	0	1	1	1	1	1	1	1	1	1	1	0	1	1	1	1	1	1	1	1	2	1	1	1	1	1	1	1	1	1	1	1	1	1	1	1	1	1	1	1	1	1	1	1	1	1	1	1	1
M375	0	2	2	2	0	0	0	0	0	0	0	0	0	0	0	0	0	0	0	0	0	0	0	0	0	0	0	0	0	0	0	0	0	0	0	0	0	0	0	0	0	0	0	0	0	0	0	0	0
M376	1	1	2	1	0	2	2	2	2	0	2	1	2	2	0	2	2	2	2	2	1	2	0	2	1	2	1	2	2	2	1	2	2	0	2	2	2	2	2	2	1	1	0	2	2	2	2	2	2
M377	0	0	0	0	0	0	0	0	2	2	2	0	0	0	0	0	0	0	0	0	0	0	0	0	0	0	0	0	0	0	0	0	0	2	0	0	0	0	0	0	0	0	0	0	0	0	0	0	0
M378	0	2	2	2	0	0	2	0	2	0	2	0	2	2	0	2	0	1	0	0	2	2	2	0	0	0	0	0	2	2	2	0	2	2	0	0	0	0	2	0	2	2	2	2	0	0	2	0	0
M379	2	0	0	0	0	0	0	0	0	0	0	2	0	0	0	0	0	0	0	0	2	0	0	0	0	0	0	0	0	0	0	0	0	0	0	0	0	0	0	0	0	0	0	0	2	0	0	0	0
M380	2	0	0	0	0	2	2	0	0	0	2	0	0	0	0	0	0	0	0	2	2	0	0	0	1	2	2	0	0	0	2	0	0	0	0	0	0	0	0	0	0	0	0	0	0	0	0	0	2
M381	0	0	0	0	0	0	0	2	2	2	0	1	0	2	0	0	2	0	2	0	0	0	0	2	0	0	2	2	2	2	0	2	2	2	2	2	2	2	2	2	2	2	0	0	0	2	0	2	0
M382	2	0	0	0	0	0	0	0	0	0	0	1	0	0	0	0	0	0	0	0	2	0	0	0	0	0	0	0	0	0	0	0	0	0	0	0	0	0	0	0	0	0	0	0	2	0	0	0	0
M383	0	0	-	0	-	0	0	2	1	2	2	2	0	1	0	0	2	2	2	0	0	0	2	2	0	0	2	2	1	2	0	2	2	1	2	2	2	2	0	2	2	2	2	0	0	2	0	2	0
M384	0	2	2	2	0	0	0	2	0	2	0	0	2	0	0	2	0	2	0	0	2	2	0	0	0	0	0	0	0	2	2	0	2	0	0	0	0	0	2	0	2	2	0	2	0	0	2	0	0
M385	0	0	0	0	0	0	1	0	2	0	1	0	0	2	0	0	0	2	0	0	0	2	2	0	-	0	0	0	2	0	0	0	0	2	0	0	0	0	0	0	0	0	2	0	0	0	0	0	0
M386	0	0	0	0	0	0	0	0	0	0	0	0	0	2	0	0	0	0	0	0	0	0	0	0	0	0	0	0	0	0	0	0	0	0	0	0	0	0	2	0	0	0	0	0	0	0	0	0	0
M387	2	0	0	0	0	0	0	0	0	0	0	2	0	0	0	0	0	0	0	0	2	0	0	0	0	0	0	0	0	0	0	0	0	0	0	0	0	0	0	0	0	0	0	0	2	0	0	0	0
M388	0	1	0	1	0	0	0	0	0	0	0	0	0	0	0	0	0	0	0	0	0	0	0	0	0	0	0	0	0	0	0	0	2	0	0	0	0	0	2	0	2	2	0	0	0	0	0	0	0
M389	0	0	0	0	0	0	0	0	0	0	0	0	0	0	0	0	0	0	0	0	0	0	0	0	0	0	0	0	0	0	0	0	0	0	0	0	0	0	0	0	0	0	0	0	0	0	0	0	0
M390	0	0	0	0	0	0	0	0	0	0	0	0	0	0	0	0	0	0	0	0	0	0	0	0	0	0	0	0	0	2	0	0	2	0	0	0	0	0	2	0	2	2	0	0	0	0	0	0	0
M391	0	0	0	0	0	0	2	0	2	2	2	0	0	2	0	0	0	0	0	0	0	0	2	0	0	0	0	0	2	0	0	0	0	1	0	0	0	0	0	0	0	0	0	0	0	0	0	0	0
M392	0	1	2	1	0	0	0	0	0	0	0	0	0	0	0	0	0	0	0	0	0	0	0	0	0	0	0	0	0	0	0	0	0	0	0	0	0	0	0	0	0	0	0	0	0	0	0	0	2
M393	2	-	0	-	2	1	2	2	2	0	2	2	2	0	0	0	0	0	0	1	2	2	2	2	1	1	2	2	0	0	2	2	0	0	2	2	2	2	0	0	0	0	2	0	2	0	0	0	1
M394	1	0	0	0	2	2	2	2	0	0	2	0	2	2	0	0	0	2	0	1	2	2	2	2	2	2	0	2	0	2	2	2	2	0	2	0	2	0	2	0	2	2	0	0	0	0	0	0	0
M395	1	0	0	0	0	0	0	0	0	0	0	0	0	0	0	0	0	0	0	-	0	0	0	0	0	0	0	0	0	0	0	0	0	0	0	0	0	0	0	0	0	0	0	0	0	0	0	0	0
M396	0	0	2	0	2	0	2	2	2	2	2	2	2	0	2	2	1	2	2	0	2	2	0	2	2	2	2	2	2	2	2	2	2	0	2	1	2	1	2	2	2	2	0	1	0	1	1	2	2
M397	1	0	0	0	2	2	2	2	0	0	2	0	2	2	0	0	0	2	0	1	0	2	2	2	2	2	0	2	0	0	2	2	0	0	2	0	2	0	0	0	0	0	0	0	0	0	0	0	0
M398	2	0	0	0	0	0	2	0	0	0	0	0	0	2	0	0	0	2	0	2	0	0	0	0	2	0	0	0	0	0	2	0	0	0	0	0	0	0	0	0	0	0	0	0	0	0	0	0	0
M399	0	0	0	0	0	0	0	0	0	0	0	0	0	0	0	0	0	0	0	0	0	0	0	0	0	0	0	0	0	2	0	0	2	0	0	0	0	0	2	0	2	0	0	0	0	0	0	0	0
M400	0	0	2	0	0	0	0	2	2	0	0	2	2	0	0	0	2	0	2	0	0	0	0	2	0	0	2	2	2	2	2	2	2	0	2	2	2	2	2	2	2	2	0	2	0	2	2	2	0
M401	0	0	0	0	0	0	0	0	0	2	0	0	0	0	2	0	2	0	0	0	0	0	0	0	0	0	0	0	0	2	0	0	2	0	0	0	0	0	2	0	2	2	0	2	0	2	2	0	-
M402	0	0	0	0	2	0	2	0	2	0	2	0	0	2	0	0	0	0	0	0	0	0	0	0	2	2	2	0	2	0	0	0	2	2	0	2	0	2	0	0	0	0	0	0	0	0	0	0	1
M403	0	0	0	0	0	0	0	0	0	2	0	0	0	0	2	0	2	0	0	0	0	0	0	0	0	0	0	0	0	2	0	0	2	0	0	0	0	0	2	0	2	2	0	2	0	2	2	0	0
M404	0	0	0	0	0	-	0	0	0	0	0	2	0	0	0	0	0	0	0	0	2	0	0	0	0	0	0	0	0	0	0	0	0	0	0	0	0	0	0	0	0	0	2	0	2	0	0	0	0
M405	1	1	2	1	2	1	2	2	0	1	2	0	2	2	1	1	0	1	2	1	1	1	1	2	2	2	0	2	0	0	2	2	0	2	2	0	2	0	0	2	0	0	1	0	1	0	0	2	2
M406	0	-	0	0	0	0	2	0	0	2	0	2	0	0	2	0	2	0	0	0	2	0	2	0	0	0	0	0	0	0	0	0	0	0	0	0	0	0	0	0	0	2	2	2	2	2	2	0	0
M407	0	0	0	0	0	0	0	0	0	0	0	0	0	0	0	0	0	2	0	0	0	0	0	0	0	0	0	0	0	0	0	0	0	0	0	0	0	0	0	0	0	0	0	0	0	0	0	0	0
M408	0	0	0	0	2	0	0	0	0	0	2	0	0	0	0	0	0	0	0	0	0	0	0	0	2	2	2	0	0	2	0	0	2	0	0	2	0	2	2	0	2	0	0	0	0	2	0	0	2
M409	0	2	2	2	0	0	0	0	0	0	0	0	0	0	0	0	0	0	0	0	0	0	0	0	0	0	0	0	0	0	0	0	0	0	0	0	0	0	0	0	0	0	0	0	0	0	0	0	0
M410	0	2	2	2	0	0	2	2	1	2	0	1	2	1	2	2	1	1	2	0	1	2	0	2	0	0	1	2	1	1	2	2	1	2	2	1	2	1	1	2	1	1	2	1	2	1	1	2	1
M411	0	0	0	0	0	0	0	0	0	2	0	1	0	0	2	0	1	0	0	0	2	0	0	0	0	0	0	0	0	0	0	0	0	0	0	0	0	0	0	0	0	1	2	1	2	2	1	0	0
M412	0	0	0	0	0	0	0	2	2	0	0	1	2	0	0	0	1	0	2	0	0	0	0	2	0	0	2	2	2	2	2	2	2	0	2	2	2	2	2	2	2	1	0	1	0	0	1	2	0
M413	0	0	0	0	0	0	0	2	2	0	0	2	2	0	0	2	2	0	2	0	0	0	0	2	0	0	2	2	2	2	2	2	2	0	2	2	2	2	2	2	2	2	0	2	0	0	2	2	0
M414	2	2	2	2	2	1	2	2	2	2	2	0	2	1	2	2	0	2	2	1	0	2	1	2	2	2	0	2	2	0	2	2	0	1	2	0	2	0	0	2	0	0	2	0	2	0	0	2	2
M415	0	0	0	0	2	0	0	0	0	0	2	0	0	0	0	0	0	0	0	0	0	0	0	0	2	2	2	0	0	2	0	0	2	0	0	2	0	2	2	0	2	0	0	0	0	2	0	0	2
M416	0	0	0	0	2	0	0	0	0	0	2	0	0	0	0	0	0	0	0	0	0	0	0	0	2	2	2	0	0	2	0	0	2	0	0	2	0	2	2	0	2	0	0	0	0	2	0	0	2
M417	0	0	0	0	2	0	0	0	0	0	2	0	0	0	0	0	0	0	0	0	0	0	0	0	2	2	2	0	0	2	0	0	2	0	0	2	0	2	2	0	2	0	0	0	0	2	0	0	2
M418	0	0	0	0	1	0	2	1	1	2	1	1	1	-	2	2	1	1	2	0	1	1	0	1	2	1	1	1	1	1	2	1	1	0	1	1	1	1	1	2	1	1	2	1	1	1	1	2	1
M419	0	0	0	0	0	0	0	2	2	0	0	2	2	0	0	0	2	0	2	0	0	0	0	2	0	0	2	2	2	2	2	2	2	0	2	2	2	2	2	2	2	2	0	2	0	0	2	2	0
M420	0	0	0	0	0	0	0	0	0	0	0	0	0	0	0	2	0	2	0	0	1	2	0	0	0	0	0	0	0	0	0	0	0	0	0	0	0	0	0	0	0	0	0	0	0	0	0	0	0
M421	0	2	2	2	2	0	0	0	0	0	2	-	0	0	0	2	-	0	0	0	0	0	0	0	2	2	1	0	0	1	0	0	1	0	0	1	0	1	1	0	1	-	0	-	0	1	-	0	2
M422	1	1	1	1	2	1	1	1	1	2	2	0	1	1	2	1	0	1	1	1	0	1	1	1	2	2	0	1	1	0	1	1	0	1	1	0	1	0	0	1	0	0	2	0	2	0	0	1	2
M423	1	1	1	1	2	1	1	1	2	2	2	0	2	1	2	1	0	1	1	1	0	1	1	1	2	2	0	1	1	0	1	1	0	1	1	0	1	0	0	1	0	0	2	0	2	0	0	1	2
M424	0	0	0	0	0	0	0	2	2	0	0	2	2	0	0	2	2	2	2	0	2	2	0	2	0	0	2	2	2	2	2	2	2	0	2	2	2	2	2	2	2	2	0	2	0	0	2	2	0
M425	0	0	0	0	0	0	0	2	2	0	0	2	2	0	0	0	2	0	2	0	0	0	0	2	0	0	2	2	2	2	2	2	2	0	2	2	2	2	2	2	2	2	0	2	0	0	2	2	0
M426	0	0	0	0	0	0	0	0	0	0	0	0	0	2	0	0	0	2	0	0	0	0	0	0	0	0	0	0	0	0	0	0	0	0	0	0	0	0	0	0	0	0	0	0	0	0	0	0	2
M427	1	1	-	0	1	1	1	1	1	1	1	1	1	1	1	1	1	1	1	1	1	1	1	1	1	1	1	1	1	1	1	1	1	1	1	1	1	1	1	1	1	1	1	1	1	1	1	1	1
M428	0	2	0	2	2	0	2	2	2	0	2	0	2	1	0	0	0	2	0	2	0	2	2	2	0	2	0	2	2	0	0	2	0	2	2	0	2	0	0	0	0	0	0	0	2	0	0	0	2
M429	0	2	2	2	0	0	0	0	0	0	0	0	0	2	0	0	0	2	0	2	0	0	2	0	0	0	0	0	0	0	0	0	0	0	0	0	0	0	0	0	0	0	0	0	0	0	0	0	2
M430	1	1	1	2	0	1	2	0	0	1	0	0	0	2	1	2	0	2	2	2	0	0	2	0	2	0	0	0	0	0	2	0	0	2	0	0	0	0	0	2	0	0	1	0	0	0	0	2	2
M431	1	1	1	1	2	1	1	2	2	1	2	2	2	1	1	2	2	2	2	1	2	2	1	2	2	2	0	2	2	2	2	2	2	1	2	0	2	0	2	2	2	2	1	2	2	2	2	2	2
M432	1	2	1	2	0	1	1	0	2	2	0	0	0	1	2	2	0	2	2	2	0	0	2	0	2	0	0	0	2	0	2	0	0	1	0	0	0	0	0	2	0	0	2	0	0	0	0	2	2
M433	1	1	1	1	2	1	2	2	2	2	2	0	2	1	2	2	0	2	2	1	2	2	1	2	2	2	0	2	2	0	2	2	0	1	2	0	2	0	0	2	0	0	2	0	0	0	0	2	2
M434	0	2	0	2	2	0	0	2	0	0	2	0	2	0	0	0	0	0	0	2	0	2	2	2	0	2	0	2	0	0	0	2	0	0	2	0	2	0	0	0	0	0	0	0	0	0	0	0	0
M435	1	1	1	1	0	1	1	0	2	1	0	0	0	1	1	2	0	2	2	1	2	0	1	0	2	0	0	0	2	0	2	0	0	1	0	0	0	0	0	2	0	0	1	0	0	0	0	2	2
M436	1	2	1	2	0	2	1	2	1	1	0	1	2	1	1	2	1	2	1	2	0	0	2	2	2	0	2	2	1	1	1	2	1	1	2	2	2	2	1	1	1	1	1	1	0	0	1	1	2
M437	0	0	2	0	0	2	2	0	2	2	0	0	0	2	2	2	2	2	2	0	0	0	2	0	0	0	0	0	2	0	0	0	0	1	0	0	0	0	0	2	0	0	2	0	0	0	0	0	2
M438	0	0	2	0	0	2	0	0	2	2	0	0	0	2	2	2	0	2	2	0	2	0	2	0	0	0	0	0	2	0	0	2	0	1	0	0	0	0	0	2	0	0	2	0	0	0	0	0	2
M439	1	1	2	1	1	2	1	1	2	0	1	1	1	2	0	2	1	2	2	1	1	1	0	1	1	1	1	1	2	1	1	1	1	0	1	1	1	1	1	2	1	1	2	1	1	1	1	1	2
M440	0	2	0	2	2	0	0	2	0	0	2	0	2	2	0	0	0	0	0	2	0	2	1	2	0	2	0	2	0	0	0	2	0	-	2	0	2	0	0	0	0	0	0	0	0	0	0	0	0
M441	1	2	1	2	0	1	1	2	2	0	0	2	2	1	0	0	2	0	1	2	0	0	0	2	2	0	2	2	1	2	1	2	2	-	2	2	2	2	2	1	2	2	0	2	0	0	2	1	0
M442	1	2	2	2	0	2	1	2	2	0	0	2	2	2	0	0	2	0	2	2	0	0	0	2	2	0	2	2	2	2	2	2	2	0	2	2	2	2	2	2	2	2	0	2	0	0	2	1	0
M443	0	0	2	0	0	2	0	0	2	1	0	2	0	2	1	1	2	1	2	0	1	2	2	0	0	0	0	0	2	2	2	0	2	1	0	0	0	0	2	2	2	2	1	2	2	2	2	0	2
M444	0	0	0	0	0	0	0	0	0	0	0	0	0	0	0	0	0	0	0	0	0	0	0	0	0	0	0	0	0	0	0	0	0	0	0	0	0	0	0	0	0	0	0	0	0	0	0	0	0
M445	0	0	0	0	0	0	0	0	0	2	0	2	0	0	2	2	2	2	0	0	2	2	0	0	0	0	0	0	0	2	0	0	2	0	0	0	0	0	2	0	2	2	0	2	0	2	2	0	0
M446	0	2	0	2	1	0	0	2	0	1	1	2	2	0	1	1	2	1	0	2	1	1	1	2	2	1	2	2	0	2	0	2	2	-	2	2	2	2	2	0	2	2	1	2	1	1	2	0	1
M447	0	0	0	0	0	0	0	0	0	2	0	2	0	0	2	2	2	2	0	0	2	2	0	0	0	0	0	0	0	2	0	0	2	0	0	0	0	0	2	0	2	2	0	2	0	2	2	0	0
M448	0	0	2	0	0	2	0	0	2	2	2	0	0	2	2	2	0	2	2	0	0	0	2	0	0	0	0	0	2	0	2	0	0	1	2	0	0	0	0	2	0	0	1	0	0	0	0	0	2
M449	0	0	2	0	0	2	0	0	2	2	2	0	0	2	2	2	2	2	2	0	0	0	2	0	0	0	0	0	2	0	2	0	0	1	0	0	0	0	0	2	0	0	2	0	0	0	0	0	2
M450	0	-	2	0	0	2	0	0	2	2	0	0	0	2	2	2	2	2	2	0	2	0	2	0	0	0	0	0	2	0	2	0	0	1	0	0	0	0	0	2	0	0	2	0	0	0	0	0	2
M451	0	0	1	0	0	1	1	0	2	2	0	0	0	2	2	2	0	2	2	0	0	0	2	0	0	0	0	0	2	0	2	0	0	1	0	0	0	0	0	2	0	0	2	0	0	0	0	0	2
M452	0	0	2	0	0	2	0	0	2	2	0	0	0	2	2	2	0	2	2	0	0	0	2	0	0	0	0	0	2	0	2	0	0	1	0	0	0	0	0	2	0	0	2	0	0	0	0	0	2
M453	0	2	0	2	2	0	0	1	2	0	2	2	1	0	0	0	2	0	2	2	0	2	2	1	2	1	1	1	2	2	2	1	2	0	1	1	1	1	2	2	2	2	0	2	2	2	2	2	2
M454	1	2	1	2	0	1	1	0	2	2	2	0	2	1	2	2	0	2	2	2	2	0	2	0	2	0	0	0	2	0	2	0	0	1	0	0	0	0	0	2	2	0	1	0	2	0	0	2	2
M455	0	0	2	0	0	2	0	0	2	2	2	2	0	2	2	2	0	2	2	0	0	0	2	0	0	0	0	0	2	0	2	0	0	1	0	0	0	0	0	2	0	0	0	0	0	0	0	0	2
M456	0	0	2	0	2	2	0	0	2	2	2	2	0	2	2	2	2	2	2	0	2	2	2	0	0	0	0	0	2	2	2	0	2	2	0	0	0	0	2	2	0	2	0	2	0	2	2	0	2
M457	1	1	2	1	1	2	1	2	0	0	2	0	2	2	0	0	0	0	0	1	2	2	2	2	1	1	2	2	0	0	0	2	0	0	2	2	2	2	0	0	2	0	1	0	1	2	0	2	2
M458	0	0	0	0	0	0	0	2	2	2	0	1	2	0	2	2	2	2	2	0	2	2	0	2	0	0	2	2	2	1	2	2	1	0	2	2	2	2	2	2	2	1	0	1	0	2	1	2	0
M459	0	0	2	0	0	2	0	2	1	2	2	2	2	2	2	2	2	2	1	0	0	2	2	2	0	0	2	2	1	2	1	2	2	1	2	2	2	2	2	1	2	2	0	2	0	0	2	2	2
M460	0	0	0	0	0	0	0	2	2	0	0	2	2	0	0	0	2	0	2	0	0	0	0	2	0	0	2	2	2	2	2	2	2	0	2	2	2	2	2	2	2	2	0	2	0	0	2	2	0
M461	1	1	1	1	1	1	1	2	0	0	1	0	2	1	0	0	0	0	0	1	2	2	1	2	1	1	2	2	0	0	0	2	0	-	2	2	2	2	0	0	2	0	1	0	1	2	0	2	1
M462	1	1	2	1	1	2	1	2	0	2	2	2	2	2	2	2	2	2	0	1	1	1	2	2	1	1	2	2	0	2	0	2	2	0	2	2	2	2	2	0	2	2	1	2	1	1	2	2	2
M463	0	0	0	0	0	0	0	0	0	2	0	2	0	0	2	2	2	2	0	0	2	2	0	0	0	0	0	0	0	2	0	0	2	0	0	0	0	0	2	0	0	2	0	2	0	2	2	0	0
M464	0	0	-	0	0	0	-	2	2	0	0	2	2	0	0	0	2	0	2	0	0	0	0	2	0	0	2	2	2	2	2	2	2	0	2	2	2	2	2	2	1	2	0	2	0	0	2	2	0
M465	0	0	0	0	0	0	0	2	1	1	0	2	2	0	1	1	1	1	1	0	2	2	0	2	0	0	2	2	1	1	1	2	1	-	2	2	2	2	1	1	2	1	0	1	0	2	1	2	0
M466	0	0	2	0	0	2	0	0	1	1	2	0	0	2	1	1	1	1	1	0	0	0	2	0	0	0	0	0	1	-	1	0	-	1	0	0	0	0	-	1	0	-	0	-	0	0	0	0	2
M467	0	0	0	0	0	0	0	0	0	2	0	2	0	0	2	2	2	2	0	0	2	2	0	0	0	0	0	0	0	2	0	0	2	0	0	0	0	0	2	0	0	2	0	2	0	2	2	0	0
M468	1	2	1	2	2	2	1	0	1	1	2	1	0	1	1	1	1	1	1	2	1	2	2	2	1	2	1	0	1	1	1	0	1	1	0	1	0	1	1	1	1	1	1	1	1	1	1	1	1
M469	1	1	1	1	1	1	1	0	2	1	1	2	0	1	1	1	2	1	2	1	1	1	1	2	1	1	2	0	2	2	2	0	2	1	0	2	0	2	2	2	2	2	1	2	1	1	2	2	1
M470	0	0	2	0	2	0	0	0	2	1	2	0	0	2	1	1	0	1	2	0	0	0	2	0	2	1	2	0	2	0	2	0	0	1	0	2	0	2	0	2	0	0	0	0	2	1	0	0	2
M471	0	0	0	0	0	0	0	0	0	1	0	2	0	0	1	1	2	1	0	0	2	2	0	0	0	-	0	0	0	2	0	0	2	-	0	0	0	0	2	0	0	2	0	2	0	1	2	0	0
M472	0	0	2	0	2	1	0	0	2	1	2	2	0	2	1	1	2	1	2	0	2	2	2	0	2	1	2	0	2	2	2	0	2	1	0	2	0	2	2	2	0	2	0	2	2	1	2	2	2
M473	0	0	0	0	0	0	0	0	0	2	0	2	0	0	2	2	2	2	0	0	2	2	0	0	0	0	0	0	0	2	0	0	2	0	0	0	0	0	2	0	0	2	0	2	0	2	2	0	0
M474	0	0	0	0	0	0	0	0	0	2	2	2	0	0	1	1	2	1	0	2	2	1	0	0	0	0	0	0	0	2	0	0	2	0	0	0	0	0	2	0	0	2	0	2	2	2	2	0	0
M475	0	0	0	0	0	2	0	0	0	0	0	0	0	0	0	0	0	0	0	0	0	0	0	0	0	0	0	0	0	0	0	0	0	0	0	0	0	0	0	0	0	0	0	0	0	0	0	0	0
M476	0	0	2	0	2	-	0	0	0	1	0	2	0	0	2	2	2	2	0	0	2	2	2	0	2	1	2	0	0	2	0	0	2	2	0	2	0	2	2	0	0	2	0	2	2	1	2	0	2
M477	0	0	0	0	0	-	0	0	0	2	0	2	0	0	2	2	2	2	0	0	2	2	0	0	0	0	0	0	0	2	0	0	2	0	0	0	0	0	2	0	0	2	0	2	0	2	2	0	0
M478	1	1	2	1	2	-	1	1	1	0	1	2	1	1	2	2	2	2	1	1	2	2	2	1	2	0	2	1	1	2	1	1	2	2	1	2	1	2	2	1	1	2	1	2	2	0	2	1	2
M479	1	1	1	1	1	0	1	1	1	-	1	1	1	1	1	1	1	1	1	1	1	1	1	1	1	0	1	1	1	1	1	1	1	1	1	1	1	1	1	1	1	1	1	1	1	-	1	1	1
M480	0	2	2	2	1	1	0	2	2	1	1	0	2	2	1	1	0	1	2	2	0	1	1	2	2	1	2	2	2	0	2	2	0	1	2	2	2	2	0	2	0	2	0	0	2	1	2	0	2
M481	0	0	2	0	2	1	0	0	0	1	0	2	0	0	2	2	2	2	0	0	2	2	2	0	2	1	2	0	0	2	0	0	2	2	0	2	0	2	2	0	0	2	0	2	2	1	2	0	2
M482	0	1	0	2	2	-	0	2	2	0	1	0	2	2	2	2	2	2	2	2	0	2	2	2	0	0	0	2	2	0	2	2	0	2	2	0	2	0	0	2	0	0	0	0	0	0	0	0	0
M483	0	0	0	0	0	1	0	0	0	2	0	2	0	0	2	2	2	2	0	0	2	2	0	0	0	0	0	0	0	2	0	0	2	0	0	0	0	0	2	0	0	2	0	2	0	2	2	0	0
M484	0	2	0	2	2	0	0	2	2	0	1	0	2	2	2	2	0	2	2	2	0	2	2	2	0	0	0	2	2	0	2	2	0	2	2	0	2	0	0	2	0	0	0	0	0	0	0	0	0
M485	0	0	0	0	0	0	0	0	0	0	-	0	0	0	0	0	0	0	0	0	0	0	0	0	0	0	0	0	0	0	0	0	0	0	0	0	0	0	0	0	0	0	0	0	0	0	0	0	0
M486	0	0	0	0	2	2	0	0	2	2	-	2	0	0	1	1	2	1	0	0	2	1	0	0	0	0	0	0	0	2	0	0	2	0	0	0	0	0	2	0	0	2	0	2	0	2	2	0	0
M487	0	0	0	0	0	2	0	0	0	2	0	2	0	0	2	2	2	2	0	0	2	2	0	0	0	0	0	0	0	2	0	0	2	0	0	0	0	0	2	0	0	2	2	2	0	2	2	0	0
M488	0	0	0	0	0	0	0	0	0	2	2	2	0	0	2	2	2	2	0	0	2	2	0	0	0	0	0	0	0	2	0	0	2	0	0	0	0	0	2	0	0	2	0	2	0	2	2	0	0
M489	0	0	0	0	0	2	0	0	0	2	-	2	0	0	1	1	2	1	0	0	2	1	0	0	0	0	0	0	0	2	0	0	2	0	0	0	0	0	2	0	0	2	0	2	0	2	2	0	0
M490	0	0	0	0	0	2	0	0	0	2	0	2	0	0	2	2	2	2	0	0	2	2	0	0	0	0	0	0	0	2	0	0	2	0	0	0	0	0	2	0	0	2	0	2	0	2	2	0	0
M491	0	0	0	0	0	0	0	0	0	2	0	2	0	0	2	2	2	2	0	0	2	2	0	0	0	0	0	0	0	2	0	0	2	0	0	0	0	0	2	0	0	2	0	2	0	2	2	0	0
M492	0	0	0	0	0	2	0	0	0	0	0	0	0	0	0	0	0	0	0	0	0	0	0	0	0	0	0	0	0	0	0	0	0	0	0	0	0	0	0	0	0	0	0	0	0	0	0	0	0
M493	0	-	0	0	0	0	0	0	0	2	-	2	2	0	1	1	2	2	0	0	2	1	0	0	0	0	0	0	0	2	0	0	2	0	0	0	0	0	2	0	0	2	0	2	0	2	2	0	0
M494	0	0	0	0	0	0	0	0	0	2	0	2	2	0	2	2	2	2	0	0	2	2	0	0	0	0	0	0	0	2	2	0	2	0	0	0	0	0	2	0	0	2	0	2	0	2	2	0	0
M495	1	0	0	0	0	0	2	0	0	2	0	2	2	2	2	2	2	1	0	2	1	2	0	0	2	0	0	0	0	2	2	0	2	0	0	0	0	0	2	0	2	2	2	2	0	2	2	2	0
M496	1	2	2	2	2	2	2	2	2	1	1	0	1	2	1	1	0	1	2	1	1	1	1	2	2	0	0	2	2	0	1	2	0	1	2	0	2	0	0	2	2	0	2	0	2	0	0	2	0
M497	0	0	0	0	0	0	0	0	2	2	0	2	2	0	2	2	2	2	0	0	2	2	0	0	0	0	0	0	0	2	2	0	2	0	0	0	2	0	2	0	0	2	0	2	0	2	2	0	0
M498	-	2	2	2	2	2	1	0	0	0	0	0	0	1	0	0	0	2	0	0	0	0	0	0	1	1	2	0	0	0	0	0	0	0	0	2	0	2	0	0	0	0	1	0	2	2	2	0	1
M499	1	0	0	0	0	0	1	0	0	0	0	0	0	-	0	0	0	0	0	2	2	0	0	0	1	-	0	0	0	0	0	0	0	0	0	0	0	0	0	0	2	0	1	0	0	0	0	2	-
M500	0	0	0	0	0	0	0	0	0	2	0	2	2	0	2	2	2	2	0	0	2	2	0	0	0	0	0	0	0	2	2	0	2	0	0	0	0	0	2	0	0	2	0	2	0	2	2	0	0
M501	1	0	0	0	0	0	1	0	0	2	0	2	2	-	2	2	2	1	0	2	1	2	0	0	1	-	0	0	0	2	2	0	2	0	0	0	0	0	2	0	2	2	1	2	0	1	2	2	-
M502	0	2	2	2	2	2	0	1	2	2	1	2	2	0	2	2	2	0	1	2	0	2	1	1	0	0	2	1	1	2	2	1	2	1	1	2	1	2	2	1	2	2	0	2	2	0	2	2	0
M503	0	0	0	0	0	0	0	0	0	0	0	0	0	0	0	0	0	0	0	0	0	0	0	0	0	0	0	0	0	0	0	0	0	0	0	0	0	0	0	0	0	0	0	0	0	0	0	0	0
M504	1	0	0	0	0	0	2	0	0	2	0	2	2	0	2	2	2	1	0	2	2	2	0	0	2	0	0	0	0	2	2	0	2	0	0	0	0	0	2	0	2	2	1	2	0	2	2	2	0
M505	-	0	0	0	0	2	0	0	0	0	0	0	0	2	0	0	0	1	0	0	0	0	0	0	0	0	0	0	0	0	0	0	0	0	0	0	0	0	0	0	0	0	1	0	2	0	0	0	0
M506	0	0	0	0	0	0	0	0	0	2	0	2	2	0	2	2	2	1	0	0	2	2	0	0	0	0	0	0	0	2	2	0	2	0	0	0	2	0	2	0	0	2	2	2	2	2	2	0	0
M507	0	0	0	0	0	2	0	0	0	0	0	0	0	2	0	0	0	1	0	0	0	0	0	0	0	0	0	0	0	0	0	0	0	0	0	0	0	0	0	0	0	0	0	0	0	0	0	0	0
M508	0	0	0	0	0	0	0	0	2	2	0	2	2	0	2	2	2	1	0	0	2	2	0	0	0	0	0	0	0	2	2	0	2	0	0	0	0	0	2	0	0	2	0	2	0	2	2	0	0
M509	0	0	0	0	0	0	0	0	0	0	0	0	0	0	0	0	0	0	0	0	0	0	0	0	0	0	0	0	0	0	0	0	0	0	0	0	0	0	0	0	0	0	0	0	0	0	0	0	0
M510	1	0	0	0	0	1	2	0	0	2	0	2	2	2	2	2	2	1	0	2	1	2	0	0	2	0	0	0	0	2	2	0	2	0	0	0	0	0	2	0	2	2	1	2	2	2	2	2	0
M511	0	2	1	2	2	1	2	0	0	2	0	0	2	1	0	2	0	2	0	0	2	2	2	0	2	1	2	0	0	0	2	0	0	2	0	2	0	2	0	0	0	0	0	0	2	2	0	0	1
M512	0	2	1	2	2	1	2	0	0	2	0	0	2	1	0	2	0	2	0	0	2	2	2	0	2	1	2	0	0	0	2	0	0	2	0	2	0	2	0	0	0	0	0	0	2	2	0	0	1
M513	0	0	0	0	0	0	0	0	0	2	0	2	0	0	2	0	2	2	0	0	0	0	0	0	0	0	0	0	0	2	0	0	2	0	0	0	0	0	2	0	0	2	0	2	0	2	2	0	0
M514	0	2	2	2	2	0	2	0	0	0	0	0	0	1	0	0	0	2	0	0	0	0	0	0	2	2	2	0	0	0	0	0	0	0	0	2	0	2	0	0	0	0	0	0	0	2	2	0	1
M515	0	2	0	2	2	-	0	1	2	2	1	2	1	0	2	1	2	0	1	2	0	1	2	1	0	0	2	1	1	2	1	1	2	1	1	2	1	2	2	1	2	2	0	2	0	0	2	2	2
M516	-	1	1	1	1	0	-	1	1	2	1	1	2	1	1	2	1	1	1	1	0	2	2	1	1	1	1	1	1	1	2	1	1	2	1	1	1	1	1	1	1	1	1	1	2	1	1	1	1
M517	0	1	1	1	1	-	0	1	1	1	1	1	1	1	1	1	1	1	1	2	0	1	1	1	2	1	1	1	1	1	1	1	1	1	1	1	1	1	1	1	2	1	2	1	1	1	1	2	1
M518	1	0	0	0	0	0	2	0	0	0	0	0	0	0	0	0	0	0	0	2	2	0	0	0	2	0	0	0	0	0	0	0	0	0	0	0	2	0	0	0	2	0	2	2	0	0	0	2	0
M519	-	0	0	0	2	0	0	0	0	2	0	0	0	0	0	0	0	0	2	0	0	2	0	0	0	0	0	0	0	0	0	0	0	0	0	0	0	0	0	0	0	0	0	0	0	0	0	0	0
M520	0	2	1	2	2	1	2	0	0	2	0	0	2	1	0	2	0	2	0	0	2	2	2	0	2	1	2	0	0	0	2	0	0	2	0	2	0	2	2	0	0	0	2	0	1	2	0	0	1
M521	0	2	1	2	2	1	2	0	0	2	0	0	2	2	0	2	0	2	0	0	2	2	2	0	2	1	2	0	0	0	2	0	0	2	0	2	0	2	2	0	0	0	2	0	1	2	0	0	1
M522	1	0	0	0	0	0	2	0	0	0	0	0	0	0	0	0	0	0	0	2	2	0	0	0	2	0	0	0	0	0	0	0	0	0	0	0	0	0	0	0	2	0	2	0	0	0	0	2	0
M523	-	0	0	0	0	0	0	0	0	2	0	2	0	0	2	0	2	2	0	0	0	0	0	2	0	0	0	0	0	2	0	0	2	0	0	0	0	0	2	0	0	2	0	2	0	2	2	0	0
M524	1	0	0	0	0	0	2	0	0	0	0	0	0	0	0	0	0	0	0	2	2	0	0	0	2	0	0	0	0	0	0	0	0	0	0	0	0	0	0	0	2	0	2	0	0	0	0	2	0
M525	0	0	2	0	0	1	0	0	0	2	0	0	2	0	0	2	0	0	0	0	2	2	2	0	0	0	0	0	0	0	2	0	0	2	0	0	0	0	0	0	0	0	0	0	2	0	0	0	2
M526	0	0	0	0	0	0	0	0	0	0	0	0	0	0	0	0	0	0	0	0	0	0	0	0	0	0	0	0	0	0	0	0	0	0	0	0	0	0	0	0	0	0	2	0	2	0	0	0	0
M527	0	2	2	2	2	0	2	2	1	0	2	2	0	2	2	2	2	0	1	0	0	0	0	2	2	1	1	2	1	2	2	2	2	2	2	1	2	2	2	1	2	2	0	2	2	2	2	2	2
M528	1	0	0	0	0	2	2	0	0	2	0	2	0	2	2	0	2	1	0	2	2	0	2	0	2	0	0	0	0	2	0	0	2	0	0	0	0	0	2	0	2	2	2	2	0	2	2	2	0
M529	0	2	2	2	2	2	0	2	0	1	2	0	1	0	0	2	0	0	0	2	2	1	1	2	0	0	0	2	0	0	2	2	0	2	2	0	2	0	0	0	0	0	0	0	2	0	0	0	2
M530	1	1	1	1	2	1	1	1	1	0	1	2	-	1	2	1	2	2	1	1	1	-	0	1	1	1	1	1	1	2	1	1	2	1	1	1	1	1	2	1	1	2	2	2	1	2	2	1	1
M531	0	2	2	2	2	2	0	2	2	2	2	0	1	2	0	2	0	0	0	2	2	1	1	2	0	0	0	2	0	0	2	2	0	2	2	0	2	0	2	0	0	0	0	0	2	0	0	0	2
M532	0	2	2	2	2	0	0	2	0	2	2	0	1	0	0	2	0	0	0	2	2	1	1	2	0	0	0	2	0	0	2	2	0	2	2	0	2	0	0	0	0	0	0	0	1	0	0	0	2
M533	0	0	0	0	0	0	2	0	0	0	0	0	-	0	0	0	0	0	0	0	0	-	-	0	0	0	0	0	0	0	0	0	0	0	0	0	0	0	0	0	0	0	2	0	1	0	0	0	0
M534	0	2	2	2	2	0	0	2	0	2	2	0	1	0	0	2	0	0	0	2	2	1	1	2	0	0	0	2	0	0	2	2	0	2	2	0	2	0	2	0	0	0	0	0	2	0	0	0	2
M535	0	0	0	0	0	0	0	0	0	2	0	2	0	0	2	0	2	2	0	0	0	0	0	0	0	0	0	0	0	2	0	0	2	0	0	0	0	0	2	0	0	2	0	2	0	2	2	0	0
M536	0	0	0	0	0	0	0	0	0	2	0	2	0	0	2	0	2	2	0	0	0	0	0	0	0	0	0	0	0	2	0	0	2	0	0	0	0	0	2	0	2	2	0	2	0	2	2	0	2
M537	0	2	2	2	2	0	0	2	0	1	2	0	1	0	0	2	0	0	0	2	2	1	1	2	0	2	0	2	0	0	2	2	0	2	2	0	2	0	0	0	0	0	0	0	1	0	0	0	2
M538	0	2	2	2	2	0	0	2	0	1	2	2	1	0	2	2	2	2	0	2	2	1	1	2	0	0	0	2	0	2	2	2	2	2	2	0	2	0	2	0	0	2	0	2	2	2	2	0	2
M539	0	0	0	0	0	2	0	0	0	2	0	2	2	2	2	0	2	1	0	0	0	0	0	0	0	0	0	0	0	2	0	0	2	0	0	0	0	0	2	0	0	2	2	2	2	2	2	0	0
M540	0	0	2	0	0	0	0	2	0	1	0	2	2	2	2	2	2	1	0	0	2	2	2	0	0	0	0	0	0	0	2	0	0	2	0	0	0	0	0	0	0	2	2	2	1	2	2	0	2
M541	0	2	0	2	2	0	0	2	0	0	2	2	2	0	0	0	0	0	0	2	2	2	2	2	0	0	0	2	0	0	0	2	0	0	2	0	2	0	0	0	0	0	0	0	0	0	0	0	0
M542	0	0	0	0	0	0	0	0	0	2	0	2	0	2	2	0	2	1	0	0	0	0	0	0	0	0	0	0	0	0	0	0	0	0	0	0	0	0	0	0	0	2	0	2	0	2	2	0	0
M543	0	0	2	0	0	0	0	0	0	2	2	0	0	0	0	0	0	0	0	0	0	0	2	0	0	0	0	0	0	0	0	0	2	2	0	0	0	0	0	0	0	0	0	0	2	0	0	0	2
M544	1	1	1	1	1	1	1	1	1	2	1	2	1	1	2	1	2	0	1	1	1	1	1	1	1	1	1	1	1	1	1	1	1	1	1	1	1	1	1	1	1	2	1	2	1	2	2	1	1
M545	0	0	0	0	0	0	0	0	0	0	0	0	0	2	0	0	0	2	0	0	0	0	0	0	0	0	0	0	0	0	0	0	0	0	0	0	0	0	0	0	0	0	2	0	2	0	0	0	0
M546	0	0	0	0	0	0	0	0	0	2	0	2	0	0	2	0	2	1	0	0	0	0	0	0	0	0	0	0	0	0	0	0	0	0	0	0	0	0	0	0	0	2	0	2	0	2	2	0	0
M547	0	0	0	0	0	0	0	0	0	0	0	0	0	2	0	0	0	1	0	0	0	0	0	0	0	0	0	0	0	0	0	0	0	0	0	0	0	0	0	0	0	0	0	0	0	0	0	0	0
M548	0	0	2	0	0	0	0	0	0	2	0	0	-	2	0	0	0	2	0	0	0	-	1	0	0	0	0	0	0	0	0	0	0	2	0	0	0	0	0	0	0	0	2	0	1	0	0	0	2
M549	0	0	0	0	0	0	0	1	1	0	1	2	-	0	2	1	2	0	1	0	0	-	0	2	0	0	2	1	1	1	1	1	2	2	1	2	1	2	2	1	0	2	0	2	0	0	2	2	0
M550	0	0	0	0	0	0	0	0	0	-	0	0	0	0	0	0	0	0	0	0	0	0	0	0	0	0	0	0	0	0	0	0	0	0	0	0	0	0	0	0	0	0	0	0	0	0	0	0	0
M551	0	2	2	2	2	0	0	2	2	1	1	2	1	2	1	1	2	1	2	2	2	1	1	2	0	0	0	2	2	0	1	2	0	1	2	0	2	0	2	2	0	2	2	2	1	2	2	0	2
M552	1	1	1	1	1	1	1	2	2	1	1	2	1	1	1	1	2	1	2	1	1	1	1	2	1	1	2	2	2	2	1	2	2	1	2	2	2	2	2	2	2	2	1	2	1	1	2	2	1
M553	0	2	0	2	2	0	0	2	0	0	2	0	1	0	0	2	0	0	0	2	2	1	2	2	0	2	0	2	0	0	2	2	0	0	2	0	2	0	0	0	0	0	0	0	0	0	0	0	0
M554	0	2	0	2	2	0	0	2	0	0	2	0	1	0	0	0	0	0	0	2	0	1	2	2	0	2	0	2	0	0	0	2	0	0	2	0	2	0	0	0	0	0	2	0	2	0	0	0	0
M555	0	0	0	0	0	0	0	0	0	0	0	0	1	0	0	2	0	0	0	0	2	1	0	0	0	0	0	0	0	0	2	0	0	0	0	0	0	0	0	0	0	0	0	0	0	0	0	0	0
M556	0	0	2	0	0	0	0	0	0	2	0	0	0	0	0	0	0	0	0	0	0	0	2	0	0	0	0	0	0	0	0	0	0	2	0	0	0	0	0	0	0	0	0	0	0	0	0	0	2
M557	1	2	2	2	2	1	1	2	1	0	2	2	0	2	2	2	2	0	1	2	2	0	0	2	1	1	1	2	1	1	2	2	1	2	2	1	2	1	1	1	1	2	2	2	2	2	2	1	2
M558	0	0	0	0	0	0	0	0	2	0	2	0	0	0	2	2	0	0	2	0	0	0	0	0	0	0	0	0	2	0	2	0	0	2	0	0	2	0	0	2	0	0	0	0	2	0	0	0	0
M559	0	0	0	0	0	0	0	0	0	0	0	0	0	0	0	0	0	0	0	0	0	0	0	0	0	0	0	0	0	0	0	0	0	0	0	0	0	0	0	0	0	0	2	0	2	0	0	0	0
M560	0	0	0	0	0	0	0	0	2	0	0	0	0	0	0	0	0	0	0	0	0	0	0	0	0	0	0	0	0	0	0	0	0	0	0	2	0	0	0	0	0	0	0	0	0	0	0	0	0
M561	0	2	2	2	2	0	2	2	2	0	0	2	0	2	0	0	2	0	2	0	0	0	0	2	2	1	1	2	2	2	0	2	2	0	2	1	2	1	2	2	2	2	0	2	0	2	2	2	2
M562	0	2	0	2	2	0	2	2	0	2	2	2	1	0	2	2	2	2	0	2	2	1	2	2	0	0	0	2	0	0	2	2	0	0	2	0	2	0	0	0	0	2	2	2	2	2	2	0	0
M563	0	0	0	0	0	0	0	0	0	0	0	0	0	0	0	0	0	2	0	0	0	0	0	0	0	0	0	0	0	0	0	0	0	0	0	0	0	0	0	0	0	0	0	0	0	0	0	0	0
M564	0	0	0	0	0	0	0	0	0	0	0	0	0	0	0	2	0	0	2	0	0	0	0	0	0	0	0	0	0	0	0	0	0	0	0	0	0	0	0	0	0	0	2	0	2	0	0	0	0
M565	0	0	0	0	0	0	0	0	0	0	0	0	0	0	0	0	0	0	0	0	0	0	0	0	0	0	0	0	0	0	0	0	0	0	0	0	0	0	0	0	0	0	0	0	0	0	0	0	0
M566	1	1	1	1	1	1	1	1	1	2	2	2	1	1	2	2	2	2	1	1	1	1	1	1	1	2	1	1	1	2	1	1	2	1	1	1	1	1	2	1	1	2	1	2	1	2	2	1	1
M567	0	0	0	0	0	0	0	0	0	0	0	0	0	0	0	0	0	0	0	0	0	0	0	0	0	0	0	0	0	0	0	0	0	0	0	0	0	0	0	0	0	0	0	0	0	0	0	0	0
M568	0	0	0	0	0	0	0	0	0	2	0	0	0	0	0	0	0	0	0	0	0	0	0	0	0	0	0	0	0	0	0	0	0	0	0	0	0	0	0	0	0	0	0	0	0	0	0	0	0
M569	1	2	1	2	2	1	1	2	1	2	2	2	0	2	2	2	2	2	1	2	2	0	2	2	1	1	1	2	1	2	2	2	2	1	2	1	2	1	2	1	1	2	2	2	2	2	2	1	1
M570	0	0	0	0	0	0	0	0	0	0	0	2	2	0	0	2	0	0	0	0	2	2	0	0	0	0	0	0	0	0	2	0	0	0	0	0	0	0	0	0	0	0	0	0	0	0	0	0	0
M571	0	0	0	0	0	0	0	0	0	0	0	0	-	0	0	0	0	0	0	0	0	-	0	0	0	0	0	0	0	0	0	0	0	0	0	0	0	0	0	0	0	0	0	0	0	0	0	0	0
M572	1	0	2	0	0	1	2	0	2	2	2	0	2	2	2	1	0	2	2	2	1	2	2	0	2	0	0	0	2	0	1	0	0	1	0	0	0	0	0	2	2	0	2	0	2	0	0	2	2
M573	0	0	0	0	0	0	0	0	0	0	0	0	0	0	0	0	0	0	0	0	0	0	0	0	0	0	0	0	0	0	0	0	0	0	0	0	0	0	0	0	0	0	0	0	0	0	0	0	0
M574	1	0	2	0	0	1	2	0	0	2	0	0	2	0	0	2	0	2	0	2	1	2	2	0	2	0	0	0	0	0	2	0	0	2	0	0	0	0	0	0	2	0	2	0	0	0	0	2	2
M575	0	2	2	2	2	0	2	2	2	2	2	1	0	2	2	0	1	0	2	0	0	0	0	2	2	1	1	2	2	1	0	2	1	0	2	1	2	1	2	2	2	1	0	1	0	1	1	2	2
M576	1	2	1	2	2	1	1	2	1	1	0	1	2	1	-	1	1	1	1	2	1	2	2	2	1	1	1	2	1	1	1	2	1	1	2	1	2	1	1	1	1	1	1	1	-	1	1	1	1
M577	0	0	0	0	0	0	0	0	0	2	0	2	0	0	2	0	2	0	0	0	0	0	0	0	0	0	0	0	0	2	0	0	2	0	0	0	0	0	2	0	0	2	0	2	0	2	2	0	0
M578	1	2	2	2	2	1	2	2	0	2	1	0	1	0	0	1	0	1	0	1	1	1	1	2	2	0	0	2	0	0	1	2	0	1	2	0	2	0	0	0	2	0	1	0	-	0	0	2	2
M579	0	0	0	0	0	0	2	0	2	0	2	2	0	2	2	2	2	2	2	0	0	0	0	0	0	0	0	0	2	0	2	0	0	2	0	0	0	0	0	2	0	0	2	0	1	0	0	0	0
M580	0	0	0	0	0	0	0	0	0	0	0	0	0	0	0	0	0	2	0	0	0	0	0	0	0	0	0	0	0	0	0	0	0	0	0	0	0	0	0	0	0	0	0	0	0	0	0	0	0
M581	0	0	0	0	0	0	0	0	0	2	0	2	0	0	2	0	2	0	0	0	0	0	0	0	0	0	0	0	0	2	0	0	2	0	0	0	0	0	2	0	0	2	0	2	0	2	2	0	0
M582	0	0	2	0	0	0	0	0	2	1	1	2	1	2	1	1	2	1	2	0	2	1	1	0	0	0	0	0	2	2	2	0	2	1	0	0	0	0	2	2	0	2	2	2	1	2	2	0	0
M583	0	0	0	0	0	0	0	0	0	2	2	2	0	0	2	0	2	0	0	0	0	0	0	0	0	0	0	0	0	2	0	0	2	0	0	0	0	0	2	0	0	2	0	2	0	2	2	0	0
M584	0	0	0	0	0	0	0	0	0	0	0	0	0	0	0	0	0	2	0	0	0	0	0	0	0	0	0	0	0	0	0	0	0	0	0	0	0	0	0	0	0	0	0	0	0	0	0	0	0
M585	0	0	0	0	-	0	0	0	0	0	0	0	0	0	0	0	0	0	0	0	0	0	0	0	0	0	0	0	0	0	0	0	0	0	0	0	0	0	0	0	0	0	2	0	2	0	0	0	0
M586	0	0	0	0	0	0	-	0	0	2	0	2	0	0	2	0	2	0	0	0	0	0	0	0	0	0	0	0	0	2	0	0	2	0	0	0	0	0	2	0	2	2	0	2	0	2	2	0	2
M587	0	0	0	0	0	0	0	0	0	0	0	0	0	0	0	0	0	2	0	0	0	0	0	0	0	0	0	0	0	0	0	0	0	0	0	0	0	0	0	0	0	0	0	0	0	0	0	0	0
M588	0	2	0	2	2	0	2	2	2	0	1	0	2	2	1	2	0	1	2	2	2	2	2	2	0	0	0	2	2	0	2	2	0	2	2	0	2	0	0	2	0	0	2	0	1	0	0	0	0
M589	0	0	0	0	2	0	0	0	0	2	0	2	0	0	2	0	2	0	0	0	0	0	0	0	0	0	0	0	0	2	0	0	2	0	0	0	0	0	2	0	0	2	2	2	0	2	2	0	2
M590	0	2	1	2	2	0	2	0	0	2	0	0	0	2	0	0	0	0	0	0	0	0	2	0	2	1	2	0	0	0	0	0	0	2	0	2	0	2	0	0	0	0	0	0	0	2	0	0	2
M591	0	1	1	1	1	0	1	2	0	1	2	2	2	2	2	0	2	2	0	2	0	2	1	2	2	1	2	2	0	2	0	2	2	2	2	2	2	2	2	0	0	2	0	2	0	1	2	0	2
M592	-	2	0	2	2	0	0	2	0	0	1	0	2	0	0	0	0	0	0	1	0	2	2	2	0	0	0	2	0	0	0	2	0	0	2	0	2	0	0	0	0	0	0	0	0	0	0	0	0
M593	1	1	1	1	1	2	2	1	1	2	1	0	1	1	2	1	0	2	1	1	1	1	1	1	1	1	1	1	1	0	1	1	0	1	1	1	1	1	0	1	1	0	2	0	2	2	0	1	1
M594	0	0	0	0	0	2	2	0	0	2	0	2	0	0	2	0	2	0	0	0	0	0	0	0	0	0	0	0	0	2	0	0	2	0	0	0	0	0	2	0	0	2	2	2	2	2	2	0	0
M595	1	2	0	2	2	1	2	2	2	2	1	2	2	2	1	2	2	1	2	1	2	2	2	2	2	0	0	2	2	2	2	2	2	2	2	0	2	0	2	2	2	2	1	2	1	2	2	2	2
M596	1	2	0	2	2	1	2	2	2	2	1	2	2	2	1	2	2	1	2	1	2	2	2	2	2	0	0	2	2	2	2	2	2	2	2	0	2	0	2	2	2	2	1	2	1	2	2	2	0
M597	0	0	0	0	0	0	0	0	0	0	0	0	0	0	0	0	0	2	0	0	0	0	0	0	0	0	0	0	0	0	0	0	0	0	0	0	0	0	0	0	0	0	0	0	0	0	0	0	0
M598	0	0	1	0	2	0	2	2	0	2	0	0	0	2	0	0	0	0	0	0	0	0	2	2	2	2	2	0	0	0	0	0	0	2	0	2	0	2	0	0	0	0	0	0	0	2	0	0	2
M599	0	0	0	-	0	0	0	0	0	0	0	0	0	0	0	2	0	0	0	0	0	0	0	0	0	0	0	0	0	0	0	0	0	0	0	0	0	0	0	0	0	0	0	0	0	0	0	0	0
M600	1	2	0	2	2	1	0	2	2	0	1	0	2	2	1	2	0	1	2	1	2	2	2	2	2	0	0	2	2	0	2	2	0	2	2	0	2	0	0	2	2	0	1	0	1	0	0	2	0
M601	1	0	0	0	0	2	0	0	2	0	2	0	0	2	2	2	0	2	2	2	2	0	0	0	2	0	0	0	2	0	2	0	0	2	0	0	0	0	0	2	2	0	2	0	2	0	0	2	0
M602	1	2	0	2	0	2	2	0	1	0	2	2	2	2	2	1	2	1	1	2	1	2	0	0	2	0	2	2	1	2	1	2	2	2	2	2	2	2	2	1	1	2	1	2	1	0	2	1	2
M603	1	0	0	0	0	0	0	0	2	0	2	0	0	2	2	2	0	2	2	2	2	0	0	0	2	0	0	0	2	0	2	0	0	2	0	0	0	0	0	2	2	0	2	0	2	0	0	2	0
M604	1	-	0	0	0	2	0	0	2	0	2	0	2	2	2	2	0	1	2	2	2	0	0	0	2	0	0	0	2	2	2	0	0	2	0	0	0	0	0	2	2	0	2	0	2	0	0	2	0
M605	0	2	1	2	1	2	2	1	2	1	2	2	2	2	2	0	2	0	0	2	0	2	1	1	2	1	2	2	0	2	0	2	2	2	2	2	2	2	2	0	0	2	0	2	0	1	2	0	2
M606	1	0	0	0	0	2	0	0	2	0	0	0	0	2	2	2	0	1	2	2	2	0	0	0	2	0	0	0	2	0	2	0	0	2	0	0	0	0	0	2	2	0	2	0	2	0	0	2	0
M607	0	0	0	0	0	0	0	0	0	0	0	0	0	0	0	0	0	2	0	0	0	0	0	0	0	0	0	0	0	0	0	0	0	0	0	0	0	0	0	0	0	0	0	0	0	0	0	0	0
M608	1	0	0	0	0	2	0	0	0	0	0	0	0	2	0	0	0	1	0	2	2	0	0	0	2	0	0	0	0	0	0	0	0	0	0	0	0	0	0	0	2	0	2	0	0	0	0	2	0
M609	1	0	0	0	0	2	0	0	0	0	0	0	0	2	0	0	0	1	0	2	2	0	0	2	2	0	0	2	0	0	0	0	0	0	0	0	2	0	0	0	2	0	2	0	0	0	0	2	0
M610	1	0	0	0	0	2	0	2	0	2	2	0	0	2	2	0	0	1	0	2	2	0	0	2	2	0	0	0	0	0	0	0	0	2	0	0	0	0	0	0	2	0	2	0	0	0	0	2	2
M611	0	0	1	0	2	0	2	0	0	0	0	0	0	2	0	0	0	0	0	0	0	0	2	0	2	1	2	2	0	0	0	0	0	0	0	2	0	2	0	0	0	0	0	0	0	2	0	0	0
M612	0	0	2	0	0	0	1	0	0	0	0	0	0	1	0	0	0	1	0	0	0	0	0	0	2	1	2	2	0	0	0	0	0	0	0	2	0	2	0	0	0	0	2	0	2	2	0	0	0
M613	1	0	0	0	0	0	0	0	0	0	0	0	0	0	0	0	0	2	0	2	2	0	0	0	2	0	0	0	0	0	0	0	0	0	0	0	0	0	0	0	2	0	2	0	0	0	0	2	0
M614	2	0	0	0	0	2	0	0	0	0	0	0	0	0	0	0	0	0	0	2	2	0	0	0	2	0	0	0	0	0	0	0	0	0	0	0	0	0	0	0	2	0	2	0	0	0	0	2	0
M615	0	0	0	0	0	0	0	0	0	0	0	0	0	0	0	0	0	0	0	0	0	0	0	0	0	0	0	0	0	0	0	0	0	0	0	0	0	0	0	0	0	0	0	0	0	0	0	0	0
M616	2	0	0	0	0	2	0	0	0	0	0	0	0	0	0	0	0	2	0	2	2	0	0	0	2	0	0	0	0	0	0	0	0	0	0	0	0	0	0	0	2	0	2	0	0	0	0	2	0
M617	2	0	0	0	0	2	0	0	0	0	0	2	2	2	0	0	0	1	0	2	2	0	2	0	2	0	0	0	0	0	0	0	0	0	0	0	0	0	0	0	2	0	2	0	0	0	0	2	2
M618	0	0	0	0	0	0	2	0	0	0	2	0	0	0	0	0	0	2	0	0	0	0	0	0	0	0	0	0	0	0	0	0	0	0	0	0	0	0	0	0	0	0	2	0	2	0	0	0	0
M619	2	0	0	0	0	2	0	0	0	0	0	0	2	2	0	0	0	2	0	2	2	0	0	0	2	0	0	0	0	0	0	0	0	0	0	0	0	0	0	0	2	0	2	0	0	0	0	2	0
M620	0	0	0	0	0	0	0	0	0	0	0	0	2	2	0	0	0	2	0	0	0	0	0	0	0	0	0	0	0	0	0	0	0	0	0	0	0	0	0	0	0	0	0	0	0	0	0	0	0
M621	2	-	-	0	0	0	0	0	0	0	0	0	0	2	0	0	0	2	0	2	2	0	0	0	2	0	0	0	0	0	0	0	0	0	0	0	0	0	0	0	2	0	2	0	0	0	0	2	0
M622	0	0	0	0	0	0	0	0	0	0	0	0	0	0	0	0	0	2	0	0	0	0	0	0	0	0	0	0	0	0	0	0	0	0	0	0	0	0	0	0	0	0	0	0	2	0	0	0	0
M623	0	0	0	0	0	0	0	2	0	2	2	0	0	0	0	0	0	0	0	0	0	0	0	2	0	0	0	0	0	0	0	0	0	2	0	0	0	0	0	0	0	0	0	0	0	0	0	0	2
M624	0	2	2	2	0	2	0	0	2	0	0	2	2	0	0	2	2	0	2	0	2	2	0	0	0	0	2	2	2	2	2	2	2	0	2	2	2	2	2	2	2	2	0	2	0	0	2	2	1
M625	0	0	0	0	0	0	0	0	0	0	0	0	0	0	0	0	0	2	0	0	0	0	0	0	0	0	0	0	0	0	0	0	0	0	0	0	0	0	0	0	0	0	0	0	0	0	0	0	-
M626	0	0	0	0	0	0	0	0	0	0	0	0	0	0	0	0	0	1	0	0	0	0	0	0	0	0	0	0	0	0	0	0	0	0	0	0	0	0	0	0	0	0	0	0	0	0	0	0	0
M627	0	1	2	2	0	2	0	2	2	2	2	2	2	0	0	2	2	2	2	0	2	2	0	2	0	0	2	2	2	2	2	2	2	2	2	2	2	2	2	2	2	2	0	2	0	0	2	2	2
M628	2	2	2	2	1	0	2	2	2	2	2	2	2	2	1	2	2	0	2	2	0	2	1	2	2	1	2	2	2	2	2	2	2	2	2	2	2	2	2	2	0	2	2	2	1	1	2	0	0
M629	0	2	2	2	0	0	0	0	2	0	0	2	2	0	0	2	2	0	2	2	2	2	0	0	0	0	2	2	2	2	2	2	2	0	2	2	2	2	2	2	2	2	0	2	0	0	2	2	2
M630	0	2	1	2	0	0	0	2	2	0	0	2	2	0	0	2	2	0	2	0	2	2	0	0	0	0	2	2	2	2	2	2	2	0	2	2	2	2	2	2	2	2	0	2	0	0	2	2	2
M631	2	1	2	1	0	1	0	0	2	0	0	2	2	0	0	2	2	0	2	2	2	2	0	0	2	0	2	2	2	2	2	2	2	0	2	2	2	2	2	2	1	2	2	2	0	0	2	1	1
M632	0	0	0	0	0	2	0	2	0	2	2	0	0	0	0	0	0	0	0	0	0	0	0	2	0	0	0	0	0	0	0	0	0	2	0	0	0	0	0	0	0	0	0	0	0	0	0	0	2
M633	0	2	0	2	0	2	0	2	0	2	2	0	0	0	0	0	0	0	0	0	0	0	2	2	0	0	0	0	0	0	0	0	0	2	0	0	0	0	0	0	0	0	0	0	0	0	0	0	2
M634	2	0	0	0	0	2	0	0	0	0	0	0	0	0	0	0	0	0	0	2	2	0	0	0	2	0	0	0	0	0	0	0	0	0	0	0	0	0	0	0	2	0	2	0	0	0	0	2	0
M635	2	1	0	1	2	1	2	2	0	2	2	0	0	0	0	0	0	0	0	2	1	0	2	2	2	0	0	0	0	0	0	0	0	2	0	0	0	0	0	0	1	0	1	0	2	0	0	1	1
M636	0	2	0	2	0	0	0	0	0	0	0	0	2	0	0	0	0	0	0	0	0	0	2	0	0	0	0	0	0	0	0	0	0	0	0	0	0	0	0	0	0	0	0	0	0	0	0	0	0
M637	1	0	2	0	1	1	1	1	2	1	1	2	2	1	1	2	2	1	2	1	0	2	1	1	1	1	2	2	2	2	2	2	2	1	2	2	2	2	2	2	0	2	-	2	1	1	2	0	2
M638	0	2	0	2	0	0	0	2	0	0	0	0	0	0	0	0	0	0	2	0	0	0	2	0	2	0	0	0	0	0	0	0	0	0	0	0	0	0	0	0	0	0	0	0	0	0	0	0	0
M639	2	1	2	1	0	1	0	0	2	0	0	2	2	0	0	2	2	0	2	2	2	2	2	0	2	0	2	2	2	2	2	2	2	0	2	2	2	2	2	2	1	2	2	2	0	0	2	1	2
M640	0	2	0	2	0	0	0	0	0	0	0	0	0	0	0	0	0	0	0	0	0	0	2	0	0	0	0	0	0	0	0	0	0	0	0	0	0	0	0	0	0	0	0	0	0	0	0	0	0
M641	0	0	2	0	0	0	2	2	2	1	2	2	0	2	1	2	2	2	2	0	0	0	0	2	2	2	2	2	2	2	2	0	2	1	0	2	0	2	2	2	0	2	0	2	2	1	2	0	2
M642	2	0	0	0	0	0	0	0	0	0	0	0	0	0	0	0	0	0	0	2	2	0	0	0	2	0	0	0	0	0	0	0	0	0	0	0	0	0	0	0	2	0	2	0	0	0	0	2	0
M643	0	2	0	2	0	0	0	0	0	0	0	0	0	0	0	0	0	0	0	0	0	0	2	0	0	2	0	0	0	0	0	0	0	0	0	0	0	0	0	0	0	0	0	0	0	0	0	0	0
M644	2	1	1	1	0	0	2	2	1	1	2	1	2	2	1	1	1	2	1	2	2	2	0	2	1	1	1	1	1	1	1	2	1	1	2	1	2	1	1	1	1	1	2	1	2	1	1	1	1
M645	-	0	2	0	0	0	2	2	2	1	2	2	0	2	1	2	2	2	2	0	0	0	0	2	1	1	2	2	2	2	2	0	2	1	2	-	0	1	2	2	0	2	0	2	2	1	2	0	2
M646	0	0	2	0	0	0	2	2	2	1	2	2	0	2	1	2	2	2	2	0	0	0	0	2	2	1	2	2	2	2	2	0	2	1	0	2	0	2	2	2	0	2	0	2	2	1	2	0	2
M647	-	0	0	2	1	1	1	1	2	1	1	2	0	1	1	2	2	1	2	-	0	0	-	1	1	1	2	2	2	2	2	0	2	1	0	2	0	2	2	2	0	2	1	2	1	1	2	0	2
M648	0	0	0	0	2	1	2	0	0	0	0	0	0	2	0	0	0	2	0	0	0	0	0	0	0	0	0	0	0	0	0	0	0	0	0	0	0	0	0	0	0	0	2	0	2	0	0	0	0
M649	2	1	1	1	1	1	2	2	2	0	2	2	1	2	0	2	2	1	2	2	2	1	1	2	0	0	2	2	2	2	2	1	2	0	1	2	1	2	2	2	2	2	2	2	2	0	2	2	2
M650	0	1	1	1	2	1	2	0	2	0	0	2	2	2	0	2	2	1	2	0	2	2	0	0	0	0	2	2	2	2	2	2	2	0	2	2	2	2	2	2	2	2	2	2	2	0	2	2	2
M651	2	0	0	0	0	0	0	0	0	0	0	0	0	0	0	0	0	0	0	2	2	0	0	0	2	0	0	0	0	0	0	0	0	0	0	0	0	0	0	0	2	0	0	0	0	0	0	2	0
M652	0	0	2	2	0	0	0	0	0	0	0	0	0	0	0	0	0	0	0	0	0	0	2	0	0	0	0	0	0	0	0	0	0	0	0	0	0	0	0	0	0	0	0	0	0	0	0	0	0
M653	0	2	2	2	0	0	0	0	0	0	0	0	0	0	0	0	0	0	0	0	0	0	2	0	0	2	0	0	0	0	0	0	0	0	0	0	0	0	0	0	0	0	0	0	0	0	0	0	0
M654	2	0	0	0	0	0	0	0	0	0	0	0	0	0	0	0	0	0	0	2	2	0	0	0	2	0	0	0	0	0	0	0	0	0	0	0	0	0	0	0	2	0	2	0	0	0	0	2	0
M655	2	0	0	0	0	0	0	0	0	0	0	0	0	0	0	0	0	0	0	2	2	0	0	0	2	0	0	0	0	0	0	0	0	0	0	0	0	0	0	0	2	0	2	0	0	0	0	2	0
M656	0	2	2	2	0	0	0	0	0	0	0	0	0	0	0	0	2	0	0	0	0	0	2	0	0	0	0	0	0	0	0	0	0	0	0	0	0	0	0	0	0	0	0	0	0	0	0	2	0
M657	0	0	0	0	0	0	0	0	0	2	0	2	0	0	2	0	2	0	0	0	0	0	0	0	0	0	0	0	0	2	0	0	2	0	0	0	0	0	2	0	0	2	0	2	0	2	2	0	0
M658	0	-	2	2	0	0	0	0	0	0	0	0	0	0	0	0	0	0	0	0	0	0	2	0	0	0	0	0	0	0	0	0	0	0	0	0	0	0	0	0	0	0	0	0	0	0	0	0	0
M659	0	2	2	2	0	0	0	0	0	0	0	0	0	0	0	0	0	0	0	0	0	0	2	0	0	0	0	0	0	0	0	0	0	0	0	0	0	0	0	0	0	0	0	0	0	0	0	0	0
M660	0	2	1	2	0	0	0	0	0	0	0	0	0	0	0	0	0	0	-	0	0	0	2	0	0	0	0	0	0	0	0	0	0	-	0	0	0	0	0	0	0	0	0	0	0	0	0	0	0
M661	0	2	2	2	0	0	0	0	0	0	0	0	0	0	0	0	0	0	0	0	0	0	2	0	0	0	0	0	0	0	0	0	0	0	0	0	0	0	0	0	0	0	0	0	0	0	0	0	0
M662	0	2	2	2	0	0	0	0	0	0	0	0	0	0	0	0	0	0	0	0	0	0	2	0	0	0	0	0	0	0	0	0	0	0	0	0	0	0	0	0	0	0	0	0	0	0	0	0	0
M663	1	0	0	0	2	2	2	1	2	1	1	2	2	2	1	2	2	0	2	1	2	2	1	1	1	1	2	2	2	2	2	2	2	1	2	2	2	2	2	2	2	2	2	2	2	1	2	2	2
M664	1	0	0	0	2	2	2	1	2	2	1	0	2	2	2	2	0	0	2	1	2	2	1	1	1	1	2	2	2	0	2	2	0	1	2	2	2	2	0	2	2	0	2	0	2	2	0	2	2
M665	0	2	2	2	0	0	0	0	0	2	0	2	0	0	2	0	2	0	0	0	0	0	2	0	0	0	0	0	0	2	0	0	2	0	0	0	0	0	2	0	0	2	0	2	0	2	2	0	0
M666	1	0	0	0	2	2	2	1	2	2	1	0	2	2	2	2	0	0	2	1	2	2	2	1	1	1	2	2	2	0	2	2	0	1	2	2	2	2	0	2	2	0	2	0	2	2	0	2	2
M667	1	0	0	0	2	2	2	1	2	2	1	2	2	2	2	2	2	0	2	1	2	2	2	1	1	1	2	2	2	2	2	2	2	1	2	2	2	2	2	2	2	2	2	2	2	2	2	2	2
M668	0	2	1	2	0	0	0	0	0	0	0	0	0	0	0	0	0	0	0	0	0	0	2	0	0	0	0	0	0	0	0	0	0	0	0	0	0	0	0	0	0	0	0	0	0	0	0	0	0
M669	2	0	0	0	2	2	2	1	2	2	1	0	2	2	2	2	0	0	2	2	0	2	1	1	2	1	2	2	2	0	2	2	0	1	2	2	2	2	0	2	0	0	0	0	2	2	0	0	2
M670	0	2	1	2	0	0	0	0	0	0	0	0	0	0	0	0	0	0	0	0	0	2	2	0	0	0	0	0	0	0	0	0	0	0	0	2	0	0	0	0	0	0	0	0	0	0	0	0	0
M671	0	2	2	0	0	0	0	0	0	0	0	0	0	0	0	0	0	0	0	0	0	0	2	0	0	0	0	0	0	0	0	0	0	0	0	0	0	0	0	0	0	0	0	0	0	0	0	0	0
M672	0	0	-	2	0	0	0	0	0	0	0	0	0	0	0	0	0	0	0	0	0	0	2	0	0	0	0	0	0	0	0	0	0	0	0	0	0	0	0	0	0	0	0	0	0	0	0	0	0
M673	2	0	0	0	0	0	0	0	0	0	0	2	0	0	2	0	2	0	0	2	2	0	0	0	2	0	0	0	0	2	0	0	2	2	0	0	0	0	2	0	2	0	2	2	0	2	2	2	0
M674	1	0	0	0	2	2	2	1	0	1	1	0	2	2	-	0	0	0	0	1	0	2	1	1	1	1	2	2	0	0	0	2	2	1	2	2	2	2	0	0	0	2	0	0	2	1	2	0	2
M675	1	-	0	0	2	2	1	1	0	1	1	0	2	2	0	0	0	0	0	1	0	2	1	1	1	1	2	2	0	0	0	2	0	2	2	2	2	2	0	0	0	2	0	0	2	1	0	0	2
M676	2	0	0	0	0	0	0	2	2	2	2	0	0	0	1	2	0	0	2	2	2	0	0	2	2	0	0	0	2	0	2	0	0	1	0	0	0	0	0	2	2	0	2	0	0	0	0	2	2
M677	0	2	2	2	0	0	0	0	0	0	0	0	0	0	0	0	0	0	0	0	0	0	2	0	0	2	0	0	0	0	0	0	0	0	0	0	0	0	0	0	0	0	0	0	0	0	0	0	0
M678	0	0	0	0	0	0	0	2	2	2	2	0	0	0	1	2	0	0	2	0	0	0	0	2	0	0	0	0	2	0	2	0	0	1	0	0	0	0	0	2	0	0	0	0	0	0	0	0	2
M679	0	2	2	2	0	0	0	2	0	0	0	0	0	0	0	0	0	0	0	0	0	0	2	2	0	0	0	0	0	0	0	0	0	0	0	0	0	0	0	0	0	0	0	0	0	0	0	0	2
M680	2	1	1	1	2	1	2	0	2	2	2	1	2	2	2	2	1	1	2	2	1	2	0	0	2	0	2	2	2	1	2	2	1	2	2	2	2	2	1	2	1	2	1	1	2	2	1	1	1
M681	1	2	2	2	1	1	1	0	1	1	1	1	1	1	1	1	1	1	1	1	1	1	0	0	1	-	1	1	1	1	1	1	1	1	1	1	1	1	1	1	1	1	1	1	1	1	1	1	2
M682	1	0	0	0	2	0	2	1	2	1	1	2	2	2	1	2	2	0	2	1	0	2	1	1	1	2	2	2	2	2	2	2	2	1	2	2	0	2	2	2	0	2	0	2	2	1	2	0	0
M683	0	2	2	2	0	0	0	2	0	0	0	0	0	0	0	0	0	0	0	0	0	0	2	2	0	0	0	0	0	0	0	0	0	0	0	0	0	0	0	0	0	0	0	0	0	0	0	0	2
M684	0	0	0	0	0	0	0	0	0	2	2	0	0	0	0	0	0	0	0	0	0	0	0	0	0	0	0	0	0	0	0	0	0	2	0	0	0	0	0	0	0	0	0	0	0	0	0	0	0
M685	0	2	2	2	0	0	0	2	0	0	0	0	0	0	0	0	0	0	0	0	0	0	2	2	0	0	0	0	0	0	0	0	0	0	0	0	0	0	0	0	0	0	0	0	0	0	0	0	2
M686	0	0	0	0	0	0	0	0	2	2	2	0	0	0	0	0	0	0	0	0	0	0	0	0	0	0	0	0	0	0	0	0	0	2	0	0	0	0	0	0	0	0	0	0	0	0	0	0	0
M687	0	2	2	2	0	0	0	2	0	0	0	0	0	0	0	0	0	0	0	0	0	0	2	2	0	0	0	0	0	0	0	0	0	0	0	0	0	0	0	0	2	0	0	0	0	0	0	0	2
M688	0	1	1	1	2	1	2	0	2	0	0	1	2	2	0	2	1	1	2	0	1	2	0	0	0	0	2	2	2	1	2	2	1	0	2	2	2	2	2	2	1	2	1	1	2	0	1	1	1
M689	0	0	2	2	0	0	0	2	0	0	0	0	0	0	0	0	0	0	0	0	0	0	2	2	0	0	0	0	0	0	0	0	0	0	0	0	0	0	0	0	0	0	0	0	0	0	0	0	2
M690	0	2	2	2	0	0	0	2	0	0	0	0	0	0	0	0	0	0	0	0	0	0	2	2	0	0	0	0	0	0	0	0	0	0	0	0	2	0	0	0	0	0	0	0	0	0	0	0	2
M691	0	0	0	0	0	0	0	0	0	2	2	0	0	0	0	0	0	0	0	0	0	0	0	0	0	0	0	0	0	0	0	0	0	2	0	0	0	0	0	0	0	0	0	0	0	0	0	0	0
M692	2	1	1	1	0	2	0	2	2	2	2	2	2	0	0	2	2	2	2	2	1	2	2	2	2	2	2	2	2	2	2	2	2	2	2	2	2	2	2	2	1	2	2	2	0	0	2	2	1
M693	2	2	2	2	0	1	0	0	2	2	2	2	2	0	0	2	2	2	2	2	1	2	0	0	2	0	2	2	2	2	2	2	2	2	2	2	2	2	2	2	1	2	2	2	0	2	2	1	2
M694	2	0	0	0	1	0	1	1	2	2	2	0	2	1	1	2	0	0	2	2	0	2	1	1	2	1	2	2	2	0	2	2	0	2	2	2	2	2	0	2	0	2	0	0	1	1	0	0	0
M695	0	2	2	2	0	0	0	2	0	0	0	0	0	0	0	0	0	0	0	0	0	0	2	2	0	0	0	0	0	0	0	0	0	0	0	0	0	0	0	0	0	0	0	0	0	0	0	0	2
M696	0	2	2	2	0	0	0	2	0	0	0	2	0	0	0	0	0	0	2	0	0	2	2	2	0	2	2	2	0	0	0	2	0	0	2	2	2	2	0	0	2	0	2	2	0	2	2	0	2
M697	1	0	0	0	1	1	1	1	2	1	1	0	2	1	1	2	0	2	2	1	2	2	1	1	1	1	2	2	2	0	2	2	2	1	2	2	2	2	2	2	2	2	1	0	1	1	0	2	0
M698	1	0	0	0	1	1	1	2	1	1	1	-	1	1	1	1	-	1	1	1	1	1	2	2	1	1	1	1	1	-	1	1	1	1	1	1	1	1	1	1	1	1	1	-	1	1	-	1	0
M699	2	0	0	0	0	2	0	0	0	2	2	2	0	0	2	0	2	0	0	2	2	0	0	0	2	0	0	0	0	2	0	0	2	2	0	0	0	0	2	0	2	0	2	2	0	2	2	2	0
M700	0	0	0	0	0	0	0	0	0	0	0	2	0	0	2	0	2	0	0	0	0	0	0	0	0	0	0	0	0	2	0	0	2	0	0	0	0	0	2	0	0	0	0	2	0	2	2	0	0
M701	2	0	0	0	0	2	0	0	0	2	2	2	0	0	2	0	2	0	0	2	2	0	0	0	2	0	0	0	0	2	0	0	2	2	0	0	0	0	2	0	2	0	2	2	0	2	2	2	0
M702	0	2	2	2	0	0	0	2	0	0	0	0	0	0	0	0	0	0	0	0	0	0	2	2	0	0	0	0	0	0	0	0	0	0	0	0	0	0	0	0	0	0	0	0	0	0	0	0	2
M703	0	2	2	2	0	0	0	2	0	0	0	0	0	0	2	0	0	0	0	0	0	0	2	2	0	0	0	0	0	0	0	0	0	0	0	0	0	0	0	0	0	0	0	0	0	0	0	0	2
M704	0	2	2	2	0	0	0	2	0	0	0	0	0	0	0	0	0	0	0	0	0	0	2	2	0	0	0	0	0	0	0	0	0	0	0	0	0	0	0	0	0	0	0	0	0	0	0	0	2
M705	0	1	1	1	2	2	2	0	2	0	0	2	2	2	0	2	2	1	2	0	2	2	2	0	0	0	2	2	2	2	2	2	2	0	2	2	2	2	2	2	2	2	2	2	2	0	2	2	1
M706	2	1	1	1	1	2	1	1	1	2	2	1	1	1	1	1	1	1	1	2	2	1	1	1	2	1	1	1	1	1	1	1	1	2	1	1	1	1	1	1	2	1	2	1	1	1	1	2	1
M707	1	2	2	2	1	1	1	2	1	1	1	1	1	1	1	1	1	1	1	1	1	1	2	2	1	1	1	1	1	1	1	1	1	1	1	1	1	1	1	1	1	1	1	1	1	1	1	1	2
M708	2	0	0	0	0	2	0	0	0	2	2	0	0	0	0	0	0	0	0	2	1	0	0	0	2	0	0	0	0	0	0	0	0	2	0	0	0	0	0	0	1	0	2	0	0	0	0	1	0
M709	0	1	1	1	0	0	0	2	0	0	0	0	0	0	0	0	0	0	0	0	0	0	2	2	0	0	0	0	0	0	0	0	0	0	0	0	0	0	0	0	0	0	0	0	0	0	0	0	1
M710	0	2	2	2	0	0	0	2	0	0	0	0	0	0	0	0	0	0	0	0	0	0	2	2	0	0	0	0	0	0	0	0	0	0	0	0	0	0	0	0	0	0	0	0	0	0	0	0	2
M711	0	0	-	2	0	0	0	2	0	0	0	0	0	0	0	0	0	0	0	0	0	0	2	2	0	0	0	0	0	0	0	0	0	0	0	0	0	0	0	0	0	0	0	0	0	0	0	0	2
M712	0	0	2	2	0	0	0	2	0	0	0	0	0	0	0	0	0	0	0	0	0	0	2	2	0	0	0	0	0	0	0	0	0	2	0	0	0	0	0	0	0	0	0	0	0	0	0	0	2
M713	1	0	0	0	1	1	1	2	1	1	1	1	1	1	1	1	1	1	1	1	1	1	2	2	1	1	2	1	1	1	1	1	1	1	1	1	1	1	1	1	1	1	1	1	1	1	1	1	0
M714	0	2	2	2	0	0	0	2	0	0	0	0	0	0	0	0	0	0	0	0	0	0	2	2	0	0	0	0	0	0	0	0	0	0	0	0	0	0	0	0	0	0	0	0	0	0	0	0	2
M715	0	2	2	2	0	0	0	1	0	0	0	0	0	-	0	0	0	0	0	0	0	0	1	1	0	-	0	0	0	0	0	0	0	0	0	0	0	0	0	0	0	0	0	0	0	0	0	0	2
M716	0	2	2	2	0	0	0	2	0	0	0	0	0	0	0	0	0	0	0	0	0	0	2	2	0	0	0	0	0	0	0	0	0	0	0	0	0	0	0	0	0	0	0	0	0	0	0	0	2
M717	2	0	0	0	2	2	2	0	0	0	0	0	0	0	0	0	0	0	0	2	2	0	0	0	2	0	0	0	0	0	0	0	0	0	0	0	0	0	0	0	2	0	1	0	2	0	0	2	0
M718	0	2	2	1	0	0	0	2	0	0	0	0	0	0	0	0	0	0	0	0	0	0	2	2	0	0	0	0	0	0	0	0	0	0	0	0	0	0	0	0	0	0	0	0	0	0	0	0	2
M719	0	2	2	2	0	0	0	2	0	0	0	0	0	0	0	0	0	0	0	0	0	0	2	2	0	0	0	0	0	0	0	0	0	0	0	0	0	0	0	0	0	0	0	0	0	0	0	0	2
M720	0	2	2	2	0	0	0	2	0	0	0	2	0	0	2	0	2	0	0	0	0	0	2	2	0	2	0	0	0	2	0	0	2	0	0	0	0	0	2	0	0	0	0	2	0	2	2	0	2
M721	1	1	1	1	1	2	1	1	1	2	2	1	1	1	1	1	1	1	1	1	1	1	1	1	1	1	1	1	1	1	1	1	1	2	1	1	1	1	1	1	1	1	1	1	1	1	1	1	1
M722	0	0	0	0	0	0	0	0	2	0	0	2	0	0	2	0	2	2	0	0	0	0	0	0	0	0	0	0	0	2	0	0	2	0	0	0	0	0	2	0	0	0	0	2	0	2	2	0	0
M723	0	2	2	2	0	2	0	2	0	2	2	0	0	0	0	0	0	0	0	0	0	0	2	2	0	0	0	0	0	0	0	0	0	2	0	0	0	0	0	0	0	0	0	0	0	0	0	0	2
M724	0	0	0	0	0	2	0	0	0	2	2	0	0	0	0	0	0	0	0	0	0	0	0	0	0	0	0	0	0	0	0	0	0	2	0	0	0	0	0	0	0	0	0	0	0	0	0	0	0
M725	0	0	0	0	0	2	0	0	2	1	2	2	0	0	1	2	2	0	2	0	0	0	0	0	0	0	0	0	2	2	2	0	2	1	0	0	0	0	2	2	0	0	0	2	0	2	2	0	0
M726	0	0	0	0	0	2	0	0	2	1	2	2	0	0	1	2	2	0	2	0	0	0	0	0	0	0	0	0	2	2	2	0	2	1	0	0	0	0	2	2	0	0	0	2	0	2	2	0	0
M727	0	0	0	0	0	2	0	0	2	1	2	0	0	0	1	2	0	0	2	0	0	0	0	0	0	0	0	0	2	0	2	0	0	1	0	0	0	0	2	2	0	2	0	0	0	0	0	0	0
M728	0	2	2	2	0	0	0	2	0	-	0	0	0	0	-	0	0	0	0	0	0	0	2	2	0	0	0	0	0	0	0	0	0	-	0	0	0	0	0	0	0	0	0	0	0	0	0	0	2
M729	0	2	2	2	0	0	0	2	0	0	0	0	0	0	0	0	0	0	0	0	0	0	2	2	0	0	0	0	0	0	0	0	0	0	0	0	0	0	0	0	0	0	0	0	0	0	0	0	2
M730	0	0	0	0	0	0	0	0	0	2	2	0	0	0	0	0	0	0	2	0	0	0	0	0	0	2	0	0	0	0	0	0	0	0	0	0	0	0	0	0	0	2	0	0	0	0	0	0	0
M731	0	0	2	2	0	0	0	2	0	0	0	0	0	0	0	0	0	0	0	0	0	0	2	2	0	0	0	0	0	0	0	0	0	0	0	0	0	0	0	0	0	0	0	0	0	0	0	0	2
M732	0	2	2	2	0	0	0	2	0	0	0	0	0	0	0	0	0	0	0	0	0	0	2	2	0	2	0	0	0	0	0	0	0	0	0	0	0	0	0	0	0	0	0	0	0	0	0	0	2
M733	0	0	2	1	0	0	0	2	0	0	0	0	0	0	0	0	0	0	0	0	0	0	2	2	0	0	0	0	0	0	0	0	0	0	0	0	0	0	0	0	0	0	0	0	0	0	0	0	2
M734	0	2	1	2	0	0	0	2	0	0	0	0	0	0	0	0	0	0	0	0	0	0	2	2	0	0	0	0	0	0	0	0	0	0	0	0	0	0	0	0	0	0	0	0	0	2	0	0	2
M735	0	2	2	2	0	0	0	2	0	0	0	0	0	0	0	0	0	0	0	0	0	0	2	2	0	2	0	0	0	0	0	0	0	0	0	0	0	0	0	0	0	0	0	0	0	0	0	0	2
M736	0	2	2	2	0	2	0	2	2	1	2	2	0	0	1	2	2	0	2	0	0	0	2	2	0	0	0	0	2	2	2	0	2	1	0	0	0	0	2	2	0	2	0	2	0	2	2	0	2
M737	0	2	2	2	0	0	0	2	0	0	0	0	0	0	0	0	0	0	0	0	0	0	2	2	0	0	0	0	0	0	0	0	0	0	0	0	0	0	0	0	0	0	0	0	0	0	0	0	2
M738	0	0	0	0	0	0	0	0	0	0	0	2	0	0	2	0	2	0	0	2	0	0	0	0	0	0	0	0	0	0	0	0	2	0	0	0	0	0	2	0	0	0	0	2	0	2	2	0	0
M739	0	2	2	2	0	0	0	2	0	0	0	0	0	0	0	0	0	0	0	0	0	0	2	2	0	0	0	0	0	0	0	0	0	0	0	0	0	0	0	0	0	0	0	0	0	0	0	0	2
M740	0	2	2	2	0	2	0	2	0	0	0	0	0	0	0	0	0	0	0	0	0	0	2	2	0	2	0	0	0	0	0	0	0	0	0	0	0	0	0	0	0	0	0	0	0	0	0	0	2
M741	0	2	2	2	0	0	0	2	0	0	0	0	0	0	0	0	0	0	0	0	0	0	2	2	0	0	0	0	0	0	0	0	0	0	0	0	0	0	0	0	0	0	0	0	0	0	0	0	2
M742	0	0	0	0	0	0	0	0	0	0	0	2	0	0	2	0	2	0	0	0	0	0	0	0	0	0	0	0	0	2	0	0	2	0	0	0	0	0	2	0	0	0	0	2	0	2	2	0	0
M743	0	-	0	0	0	2	0	0	0	1	2	2	0	0	2	0	2	0	0	0	0	0	0	0	0	0	0	0	0	2	0	0	2	2	0	0	0	0	2	0	0	2	0	2	0	2	2	0	0
M744	0	2	2	2	0	0	0	2	0	-	0	0	0	0	0	0	0	0	0	0	0	0	2	2	0	0	0	0	0	0	0	0	0	0	0	0	0	0	0	0	0	0	0	0	0	0	0	0	2
M745	1	1	1	1	1	2	1	1	1	0	2	1	1	1	1	1	1	1	1	1	1	1	1	1	1	1	1	1	1	1	1	1	1	2	1	1	1	1	1	1	1	2	1	1	1	1	1	1	1
M746	0	0	0	0	0	0	0	0	0	2	0	2	0	0	2	0	2	0	0	0	0	0	0	0	0	0	0	0	0	2	0	0	2	0	0	0	0	0	2	0	0	2	0	2	0	2	2	0	0
M747	0	2	2	2	0	0	0	2	0	0	0	0	0	0	0	0	0	0	0	0	0	0	2	2	0	0	0	0	0	0	0	0	0	0	0	0	0	0	0	0	0	0	0	0	0	0	0	0	2
M748	0	2	2	2	0	0	0	2	0	0	0	0	0	0	0	0	0	0	0	0	0	0	2	2	0	0	0	0	0	0	0	0	0	0	0	0	0	0	0	0	0	0	0	0	0	0	0	0	2
M749	1	0	0	0	1	2	1	1	2	0	2	0	2	1	2	2	0	2	2	1	2	2	1	1	1	1	2	2	2	0	2	2	0	2	2	2	2	2	0	2	2	0	1	0	1	2	0	2	0
M750	0	2	-	2	0	0	0	2	0	0	0	0	0	0	0	0	0	0	0	0	0	0	2	2	0	0	0	0	0	0	0	0	0	0	0	0	0	0	0	0	0	0	0	0	0	0	0	0	2
M751	0	0	-	0	0	0	0	0	0	0	0	2	0	0	2	0	2	0	0	0	0	0	0	0	0	0	0	0	0	2	0	0	2	0	0	0	0	0	2	0	0	0	0	2	0	2	2	0	0
M752	0	1	-	-	0	0	0	0	2	0	0	2	2	0	0	2	2	2	2	0	2	2	0	0	0	0	2	2	2	2	2	2	2	0	2	2	2	2	2	2	2	2	0	2	0	0	2	2	1
M753	0	1	1	1	0	0	0	2	0	0	0	0	0	0	0	0	0	0	0	0	0	0	2	2	0	0	0	0	0	0	0	0	0	0	0	0	0	0	0	0	0	0	0	0	0	0	0	0	-
M754	1	1	1	1	1	1	1	1	1	0	2	1	1	1	1	1	1	1	1	1	1	1	1	1	1	1	1	1	1	1	1	1	1	1	1	1	1	1	1	1	1	2	1	1	1	1	1	1	1
M755	1	1	1	1	1	1	1	1	1	-	1	2	1	1	2	2	2	1	1	1	1	1	1	1	1	1	1	1	1	2	1	1	2	1	1	1	1	1	2	1	1	1	1	2	1	2	2	1	1
M756	0	0	0	0	0	2	0	0	0	0	0	2	0	0	2	0	2	0	0	0	0	0	0	0	0	0	0	0	0	2	0	0	2	0	0	0	0	0	2	0	0	0	0	2	0	2	2	0	0
M757	0	2	2	2	0	0	0	2	0	0	0	0	0	0	0	0	0	0	0	0	0	0	2	2	0	0	0	0	0	0	0	0	0	0	0	0	0	0	0	0	0	0	0	0	0	0	0	0	2
M758	0	2	2	2	0	0	0	2	0	0	0	0	0	0	0	0	0	0	0	0	0	0	2	2	0	0	0	0	0	0	0	0	0	0	0	0	0	0	0	0	0	0	0	0	0	0	0	0	2
M759	0	0	0	0	0	2	0	0	0	2	2	0	0	0	0	0	0	0	0	0	0	0	0	0	0	0	0	0	0	0	0	0	0	2	0	0	0	0	0	0	0	0	0	0	0	0	0	0	0
M760	1	2	2	2	1	1	1	2	1	1	1	1	1	1	1	1	1	1	1	1	1	1	2	2	1	1	1	1	1	1	1	1	1	1	1	1	1	1	1	1	1	1	1	1	1	1	1	1	2
M761	0	2	1	2	0	0	0	2	0	0	0	0	0	0	0	0	0	0	0	0	0	0	2	2	0	0	0	0	0	0	0	0	0	0	0	0	0	0	0	0	0	0	0	0	0	0	0	0	2
M762	2	1	1	1	1	1	1	1	1	1	1	1	1	1	1	1	1	1	1	2	2	1	1	1	2	1	1	1	1	1	1	1	2	1	1	1	1	1	1	1	2	1	2	1	1	1	1	2	1
M763	0	2	0	2	0	0	0	2	0	0	0	2	0	0	0	0	0	0	0	0	0	2	2	2	0	0	0	0	0	0	0	0	0	0	0	0	0	0	0	0	0	0	0	0	0	0	0	0	2
M764	2	1	0	2	1	1	1	2	2	0	1	2	1	0	0	2	2	1	2	2	2	1	2	2	0	0	2	2	2	2	2	1	2	0	1	2	2	2	2	2	2	1	2	2	1	0	2	2	0
M765	0	-	0	0	0	0	0	0	2	2	2	0	0	1	2	2	0	0	2	0	0	0	0	0	2	1	2	2	2	0	2	0	0	2	0	2	2	2	0	2	0	0	0	2	0	2	0	0	1
M766	0	1	2	2	0	0	0	2	0	0	0	0	0	-	0	0	0	0	0	0	0	0	2	2	0	-	0	0	0	0	0	0	0	0	0	0	0	0	0	0	0	0	0	0	0	0	0	0	1
M767	0	0	0	0	0	0	0	0	2	2	2	2	0	1	1	2	2	0	2	0	0	0	0	0	2	1	2	2	2	2	2	0	2	2	0	2	2	2	2	2	0	0	0	2	0	1	2	0	2
M768	2	1	1	1	1	2	1	1	2	0	2	2	1	0	0	2	2	1	2	2	2	1	1	1	0	2	2	2	2	2	2	1	2	0	1	2	2	2	2	2	2	1	2	2	1	0	2	2	0
M769	0	2	2	2	0	0	0	2	0	0	2	0	0	0	2	0	0	0	0	0	0	0	2	2	0	0	0	0	0	0	0	0	0	0	2	0	0	0	0	0	2	0	0	0	0	0	0	0	2
M770	0	2	2	2	0	0	0	2	2	0	0	0	0	0	0	0	0	0	0	0	0	0	2	2	0	0	0	0	0	0	0	0	0	0	0	0	0	0	0	0	0	0	0	0	0	0	0	0	2
M771	0	2	2	2	0	0	0	2	0	0	0	0	0	0	0	0	0	0	0	0	0	0	2	2	0	0	0	0	0	0	0	0	0	0	0	0	0	0	0	0	0	0	0	0	0	0	0	0	2
M772	2	0	0	0	0	0	0	0	2	1	0	0	0	1	2	2	0	0	2	2	2	0	0	0	1	1	2	2	2	0	2	0	0	1	2	2	2	2	0	2	2	0	2	0	0	2	0	2	1
M773	1	1	1	1	1	1	1	1	1	1	1	1	1	1	1	1	1	1	1	1	1	1	1	1	1	1	1	1	1	1	1	1	1	1	1	1	1	1	1	1	1	2	1	1	1	1	1	1	1
M774	1	2	2	2	2	1	1	2	1	1	1	2	1	1	2	1	2	1	1	1	1	1	2	2	1	1	1	1	1	2	1	1	2	1	1	1	1	1	2	1	1	1	1	2	2	2	2	1	2
M775	2	0	0	0	0	0	0	0	0	0	0	0	0	0	0	0	0	0	0	2	2	0	0	0	2	0	0	0	0	0	0	0	0	0	0	0	0	0	0	0	2	0	2	0	0	0	0	2	0
M776	1	2	2	2	1	1	1	2	1	1	1	1	1	1	1	1	1	1	1	1	1	1	2	2	1	1	1	1	1	1	1	1	1	1	1	1	1	1	1	1	1	2	1	1	1	1	1	1	2
M777	0	0	0	0	0	0	0	0	0	0	0	2	0	0	2	0	2	0	0	0	0	0	0	0	0	0	0	0	0	2	0	0	2	0	0	0	0	0	2	0	0	0	0	2	0	2	2	0	0
M778	1	1	1	1	2	1	2	1	2	0	2	2	1	0	0	2	2	1	2	1	1	1	1	1	0	2	2	2	2	2	2	1	2	0	1	2	2	2	2	2	1	2	1	2	1	0	2	1	0
M779	0	2	2	2	0	0	0	2	0	0	0	0	0	0	0	0	0	0	0	0	0	0	2	2	0	0	0	0	0	0	0	0	0	0	0	0	0	0	0	0	0	0	0	0	0	0	0	0	2
M780	1	1	1	1	2	1	-	1	1	1	1	1	1	1	1	1	1	1	1	1	1	1	1	1	1	1	1	1	1	1	1	1	1	1	1	1	1	1	1	1	1	2	1	1	1	1	1	1	1
M781	0	2	2	2	0	0	0	2	0	0	0	0	0	0	0	0	0	0	0	0	0	0	2	2	0	0	0	0	0	0	0	0	0	0	0	0	0	0	0	0	0	0	0	0	0	0	0	0	2
M782	0	2	2	2	0	0	0	2	0	0	0	0	0	0	0	0	0	0	0	0	0	0	2	2	0	0	0	0	0	0	0	0	0	0	0	0	0	0	0	0	0	0	0	0	0	0	0	0	2
M783	0	0	0	0	2	0	0	0	2	1	0	0	0	1	2	2	0	0	2	0	0	0	0	0	2	2	2	2	2	0	2	0	0	1	0	2	2	2	0	2	0	2	0	0	0	2	0	0	2
M784	0	0	0	0	2	0	0	0	2	1	2	0	0	1	2	2	0	0	2	0	0	0	0	0	2	1	2	2	2	0	2	0	0	1	0	2	2	2	0	2	0	2	0	0	0	2	0	0	2
M785	0	2	2	2	0	0	0	2	0	-	0	0	0	-	0	0	0	0	0	0	0	0	2	2	0	1	0	0	0	0	0	0	0	-	0	0	0	0	0	0	0	0	0	0	0	0	0	0	1
M786	0	2	2	2	0	0	0	2	0	0	0	0	0	0	0	0	0	0	0	0	0	0	2	2	0	0	0	0	0	0	0	0	0	0	0	0	0	0	0	0	0	0	0	0	0	0	0	0	2
M787	0	0	0	0	2	0	2	0	2	1	2	0	0	1	2	2	0	0	2	0	0	0	0	0	2	1	2	2	2	0	2	0	0	1	0	2	2	2	0	2	0	2	0	0	0	2	0	0	1
M788	0	0	0	0	2	0	0	0	2	1	0	0	0	1	2	2	0	0	2	0	0	0	0	0	2	1	2	2	2	0	2	0	0	1	0	2	2	2	0	2	0	0	0	0	0	2	0	0	1
M789	1	2	2	2	1	1	1	2	1	1	1	1	1	1	1	1	1	1	1	1	1	1	2	2	1	1	1	1	1	1	1	1	1	1	1	1	1	1	1	1	1	1	1	1	1	1	1	1	2
M790	2	1	1	1	1	1	1	1	1	1	1	2	1	1	2	1	2	1	1	2	2	1	1	1	2	1	1	1	1	2	1	1	2	1	1	1	1	1	2	1	2	2	2	2	1	2	2	2	1
M791	1	0	2	2	1	1	1	2	1	1	1	1	1	1	1	1	1	1	1	1	1	1	2	2	1	1	1	1	1	1	1	1	1	1	1	1	1	1	1	1	1	1	1	1	1	1	1	1	2
M792	0	2	2	2	0	0	0	2	0	0	0	0	0	0	0	0	0	0	0	0	2	0	2	2	0	0	0	2	0	0	0	0	0	2	0	0	0	0	0	0	0	0	0	0	0	0	0	0	2
M793	1	1	1	1	2	1	-	1	1	1	1	1	1	1	1	1	1	1	1	2	1	1	1	1	1	1	1	1	1	1	1	1	1	1	1	1	1	1	1	1	1	2	1	1	1	1	1	1	1
M794	0	2	-	2	0	0	0	2	0	0	0	0	0	0	0	0	0	0	0	0	0	0	2	2	0	0	0	0	0	0	0	0	0	0	0	0	0	0	0	0	0	0	0	0	0	0	0	0	2
M795	0	2	2	2	0	0	0	2	0	0	0	0	0	0	0	0	0	0	0	0	0	0	2	2	0	0	0	0	0	0	0	0	0	0	0	0	0	0	0	0	0	0	0	0	0	0	0	0	2
M796	1	0	0	0	1	0	2	2	2	1	1	2	2	0	1	2	2	0	2	1	2	2	2	2	2	0	0	0	2	2	2	2	2	1	2	0	0	0	2	2	2	2	2	2	2	2	2	2	0
M797	2	1	1	1	2	1	2	0	1	2	2	1	2	1	1	1	1	1	1	2	2	2	0	0	1	1	1	1	1	1	1	2	1	1	2	1	1	1	1	1	1	1	1	1	2	1	1	1	1
M798	0	2	2	2	0	0	0	2	0	0	0	0	0	0	0	0	0	0	0	0	0	0	2	2	0	0	0	0	0	0	0	0	0	0	0	0	0	0	0	0	0	0	0	0	0	0	0	0	2
M799	0	0	-	0	0	0	0	0	0	0	0	0	0	0	0	0	0	0	0	0	0	0	0	0	0	0	0	0	0	0	0	0	0	0	0	0	0	0	0	0	0	2	0	0	0	0	0	0	-
M800	0	2	-	2	0	0	0	2	0	0	0	0	0	0	0	0	0	0	0	0	0	0	2	2	0	0	0	0	0	0	0	0	0	0	0	0	0	0	0	0	0	0	0	0	0	0	0	0	1
M801	0	2	2	2	0	0	0	2	0	0	0	0	0	0	0	0	0	0	0	0	0	0	2	2	0	0	0	0	0	0	0	0	0	0	0	0	0	0	0	0	0	0	0	0	0	0	0	0	2
M802	0	0	2	2	0	0	0	2	0	0	0	0	0	0	0	0	0	0	0	0	0	0	2	2	0	0	0	0	0	0	0	0	0	0	0	0	0	0	0	0	0	0	0	0	0	0	0	0	2
M803	0	2	2	2	0	0	0	2	0	0	0	0	0	0	0	0	0	0	0	0	0	0	2	2	0	0	0	0	0	0	0	0	0	0	0	0	0	0	0	0	0	0	0	0	0	0	0	0	2
M804	0	2	2	2	0	0	0	2	0	0	2	0	0	2	0	0	0	0	0	0	0	0	2	2	0	0	0	0	0	0	0	0	0	0	0	0	0	0	0	0	0	0	0	0	0	0	0	0	2
M805	0	0	0	0	2	0	0	0	2	1	0	0	0	0	2	2	0	0	2	0	0	0	0	0	0	0	0	0	2	0	2	0	0	1	0	0	0	0	0	2	0	0	0	0	0	0	0	0	0
M806	0	0	0	0	0	0	0	0	0	1	2	0	0	0	0	0	0	0	0	0	0	0	0	0	0	0	0	0	0	0	0	2	0	1	0	0	0	0	0	0	0	0	0	0	0	0	0	0	0
M807	0	0	0	-	2	0	0	0	2	2	0	0	0	0	2	2	0	0	2	0	0	0	0	0	0	0	0	0	2	0	2	0	0	2	0	0	0	0	0	2	0	0	0	0	0	0	0	0	0
M808	0	0	0	0	2	0	0	0	2	2	0	0	0	0	2	2	0	0	2	0	0	0	0	0	0	0	0	0	2	0	2	0	0	2	0	0	0	0	0	2	0	0	0	0	0	0	0	0	0
M809	1	0	0	0	1	0	2	1	0	1	1	2	2	0	1	0	2	2	0	2	2	2	1	1	2	0	0	0	0	2	0	2	2	1	2	0	0	0	2	0	2	2	2	2	2	2	2	2	0
M810	0	2	2	2	0	0	0	2	0	0	0	0	0	0	0	0	0	0	0	0	0	0	2	2	0	0	0	0	0	0	0	0	0	0	0	0	0	0	0	0	0	0	0	0	0	0	0	0	2
M811	0	2	2	1	0	0	0	2	0	0	0	0	0	0	0	0	0	0	0	0	0	0	2	2	0	0	0	0	0	0	0	0	0	0	0	0	0	0	0	0	0	0	0	0	0	0	0	0	2
M812	1	0	0	0	2	0	2	1	2	2	1	2	2	1	2	2	2	2	2	1	2	2	2	1	1	1	2	2	2	2	2	2	2	2	2	2	2	2	2	2	2	2	0	2	2	1	2	2	1
M813	0	2	2	2	0	0	0	2	0	0	0	0	0	0	0	0	0	0	0	0	0	0	2	2	0	0	0	0	0	0	0	0	0	0	0	0	0	0	0	0	0	0	0	0	0	0	0	0	2
M814	0	2	2	2	0	0	0	2	0	0	0	0	0	0	0	2	0	0	0	0	0	0	2	2	0	0	0	0	0	0	0	0	0	0	0	2	0	0	0	0	0	0	0	0	0	0	0	0	2
M815	0	0	0	0	0	0	0	0	2	0	0	0	0	0	2	2	0	0	2	0	0	0	0	0	0	0	0	0	2	0	2	0	0	2	0	0	0	0	0	2	0	0	0	0	0	0	0	0	0
M816	0	2	2	2	0	0	0	2	0	0	0	0	0	0	0	0	0	0	0	0	0	0	2	2	0	0	0	0	0	0	0	0	0	0	0	0	0	0	0	0	0	0	0	0	0	0	0	0	2
M817	0	2	2	2	0	0	0	2	0	0	0	0	0	0	0	0	0	0	0	0	0	0	2	2	0	0	0	0	0	0	0	0	0	0	0	0	0	0	0	0	0	0	0	0	0	0	0	0	2
M818	0	-	-	1	0	-	0	2	0	0	0	0	0	0	0	0	0	0	0	0	0	0	2	2	0	0	0	0	0	0	0	0	0	0	0	0	0	0	0	0	0	0	-	0	0	0	0	0	2
M819	0	2	1	2	0	0	0	2	0	0	0	0	0	0	0	0	0	0	0	0	0	0	2	2	0	0	0	0	0	0	0	0	0	0	0	0	0	0	0	0	0	0	0	0	0	0	0	0	2
M820	0	1	2	2	0	0	0	2	0	0	0	0	0	0	0	0	0	0	0	0	0	0	2	2	0	0	0	0	0	0	0	0	0	0	0	0	0	0	0	0	0	0	0	0	0	0	0	0	2
M821	0	0	0	0	0	0	0	0	0	0	0	0	0	0	0	0	0	0	0	0	0	0	0	0	0	0	0	0	0	0	0	0	0	0	0	0	0	0	0	0	0	0	0	0	0	0	0	0	0
M822	0	0	0	0	0	0	0	0	0	0	0	0	0	0	0	0	0	0	0	0	0	0	0	0	0	0	0	0	0	0	0	0	0	0	0	0	0	0	0	0	0	0	0	0	0	0	0	0	0
M823	0	2	2	2	0	0	0	2	0	0	0	0	0	0	0	0	0	0	0	0	0	0	2	2	0	0	0	0	0	0	0	0	0	0	0	0	0	0	0	0	0	0	0	0	0	0	0	0	2
M824	0	1	2	2	0	0	0	2	0	0	0	0	0	0	0	0	0	0	0	0	0	0	2	2	0	0	0	0	0	0	0	0	0	0	0	0	0	0	0	0	0	0	0	0	0	0	0	0	2
M825	0	0	1	0	2	1	2	0	1	0	0	2	2	0	2	1	2	2	1	0	2	2	0	0	0	0	2	2	1	2	1	2	2	2	2	2	2	2	2	1	2	2	1	2	2	0	2	2	0
M826	0	2	2	2	0	0	0	2	0	0	0	0	0	0	0	0	2	0	0	0	0	0	2	2	0	0	0	0	0	0	0	0	0	0	0	0	0	0	0	0	0	0	0	0	0	0	0	0	2
M827	0	0	0	0	0	0	0	0	0	0	0	0	0	0	0	0	0	0	0	0	0	0	0	0	0	0	0	0	0	0	0	0	0	0	0	0	0	0	0	0	0	0	0	0	0	0	0	0	0
M828	0	0	2	0	2	1	2	0	1	0	0	2	2	0	2	1	2	2	1	0	2	2	0	0	0	0	2	2	1	2	1	2	2	2	2	2	2	2	0	1	2	2	1	2	2	0	2	2	0
M829	0	2	2	2	0	0	0	2	0	0	0	0	0	0	0	0	0	0	0	0	0	0	2	2	0	0	0	0	0	0	0	0	0	0	0	0	0	0	0	0	0	0	0	0	0	0	0	0	2
M830	1	2	2	2	1	1	1	2	1	1	1	1	1	1	1	1	1	1	1	1	1	1	2	2	1	1	1	1	1	1	1	1	1	1	1	1	1	1	1	1	1	1	1	1	1	1	1	1	2
M831	0	0	0	0	0	0	0	0	2	0	0	0	0	0	2	2	0	0	2	0	0	0	0	0	0	0	0	0	2	0	2	0	0	2	0	0	0	2	0	2	0	0	0	0	0	0	0	0	0
M832	0	2	2	2	0	0	0	2	0	0	0	0	0	0	0	0	0	0	0	0	0	0	2	2	0	0	0	0	0	0	0	0	0	0	0	0	0	0	0	0	0	0	0	0	0	0	0	0	2
M833	0	2	2	2	0	0	0	2	2	0	0	0	0	0	2	2	0	0	2	0	0	0	2	2	0	0	0	0	2	0	2	0	0	2	0	0	0	0	0	2	0	0	0	0	0	0	0	0	2
M834	0	0	1	0	2	2	2	0	1	0	0	2	2	0	2	1	2	2	1	0	2	2	0	0	0	0	2	2	1	2	1	2	2	2	2	2	2	2	2	1	2	2	1	2	2	0	2	2	0
M835	0	0	1	0	2	2	2	0	1	0	0	2	2	2	2	1	2	2	1	0	2	2	0	0	0	0	2	2	1	2	1	2	2	2	2	2	2	2	2	1	2	2	1	2	2	0	2	2	0
M836	0	2	2	2	0	0	0	2	0	0	0	0	0	0	0	0	0	0	0	0	0	0	2	2	0	0	0	0	0	0	0	0	0	0	0	0	0	0	0	0	0	0	0	0	0	0	0	0	2
M837	0	2	2	2	0	0	0	2	0	0	0	0	0	0	0	0	0	0	0	0	0	0	2	2	0	0	0	0	0	0	0	0	0	0	0	0	0	0	0	0	0	0	0	0	2	0	0	0	2
M838	0	0	0	0	0	0	0	0	0	0	0	0	0	0	0	0	0	0	0	0	0	0	0	0	0	0	0	0	0	0	0	0	0	0	0	0	0	0	0	0	0	0	0	0	0	0	0	0	0
M839	0	0	1	0	2	2	2	0	1	0	0	2	2	2	2	1	2	1	1	0	2	2	0	0	0	0	2	2	1	2	1	2	2	2	2	2	2	2	2	1	2	2	1	2	2	0	2	2	0
M840	0	0	0	0	2	0	0	0	2	0	0	0	2	0	0	2	0	0	2	0	0	2	0	0	0	0	2	0	2	2	2	0	2	0	0	0	2	0	2	0	0	2	2	2	0	0	2	0	0
M841	0	0	0	0	2	0	0	0	2	0	0	0	2	0	0	2	0	0	2	0	0	2	0	0	0	0	2	0	2	2	2	0	2	0	0	0	2	0	2	0	0	2	2	2	0	0	2	0	0
M842	0	2	2	2	0	0	0	2	0	0	0	0	0	0	0	0	0	0	0	0	0	0	2	2	0	0	0	0	0	0	0	0	0	0	0	0	0	0	0	0	0	0	0	0	0	0	0	0	2
M843	0	2	2	2	0	0	0	2	0	0	0	0	0	0	0	0	0	0	0	0	0	0	2	2	0	0	0	0	0	0	0	0	0	0	0	0	0	0	0	0	0	0	0	0	0	0	0	0	2
M844	0	0	0	0	0	0	0	0	0	0	0	0	0	0	0	0	0	0	0	0	0	0	0	0	0	0	0	0	0	0	0	0	0	0	0	0	0	0	0	0	0	0	0	0	0	0	0	0	0
M845	0	2	2	2	0	0	0	2	0	0	0	0	0	0	0	0	0	0	0	0	0	0	2	2	0	0	0	0	0	0	0	0	0	0	0	0	0	0	0	0	0	0	0	0	0	0	0	0	2
M846	0	2	2	2	0	0	0	2	0	0	0	0	0	0	0	0	0	0	0	0	0	0	2	2	0	0	0	0	0	0	0	0	0	0	0	0	0	0	0	0	0	0	0	0	0	0	0	0	2
M847	0	0	0	0	0	0	0	0	0	0	0	0	0	0	0	0	0	0	0	0	0	0	0	0	0	0	0	0	0	0	0	0	0	0	0	0	0	0	0	0	0	0	0	0	0	0	0	0	0
M848	0	2	2	2	0	0	0	2	0	0	0	0	0	0	0	2	0	0	0	0	0	0	2	2	0	0	0	0	0	0	0	0	0	0	0	0	0	0	0	0	0	0	0	0	0	0	0	0	2
M849	1	2	2	1	1	1	1	2	1	1	1	1	1	1	1	1	1	1	1	1	1	1	2	2	1	1	1	1	1	1	1	1	1	1	1	1	1	1	1	1	1	1	1	1	1	1	1	1	2
M850	0	2	2	2	0	0	0	2	0	0	0	0	0	0	0	0	0	0	0	0	0	0	2	2	0	0	0	0	0	0	0	0	0	0	0	0	0	0	0	0	0	0	0	0	0	0	0	0	2
M851	0	2	2	0	0	0	0	2	0	0	0	0	0	0	0	0	0	0	0	0	0	0	2	2	0	0	0	0	0	0	0	0	0	0	0	0	0	0	0	0	0	0	0	0	0	0	0	0	2
M852	0	2	2	2	0	0	0	2	0	0	0	0	0	0	0	0	0	0	0	0	0	0	2	2	0	0	0	0	0	0	0	0	0	0	0	0	0	0	0	0	0	0	0	0	0	0	0	0	2
M853	0	2	2	2	0	0	0	2	0	0	0	0	0	0	0	0	0	0	0	0	0	0	2	2	0	0	0	0	0	0	0	0	0	0	0	0	0	0	0	0	0	0	0	0	0	0	0	0	2
M854	0	2	2	2	0	0	0	2	0	0	0	0	0	0	0	0	0	0	0	0	0	0	2	2	0	2	0	0	0	0	0	0	0	0	0	0	0	0	2	0	0	0	0	0	0	0	0	0	2
M855	0	2	2	2	0	0	0	2	0	0	0	0	0	0	0	0	0	0	0	0	0	0	2	2	0	0	0	0	0	0	0	0	0	0	0	0	0	0	0	0	0	0	0	0	0	0	0	0	2
M856	1	2	2	2	1	1	1	2	1	1	1	1	1	1	1	1	1	1	1	1	1	1	2	2	1	1	1	1	1	1	1	1	1	1	1	1	1	1	1	1	1	1	1	1	1	1	1	1	2
M857	0	2	2	2	0	0	0	2	0	0	0	0	0	0	0	0	0	0	0	0	0	0	2	2	0	0	0	0	0	0	0	0	0	0	0	0	0	0	0	0	0	0	-	0	0	0	0	0	2
M858	1	2	2	0	1	1	1	2	1	1	1	1	1	1	1	1	1	1	1	1	1	1	2	2	1	1	1	1	1	1	1	1	1	1	1	1	1	1	1	1	1	1	1	1	1	1	1	1	2
M859	2	0	0	0	0	0	2	0	0	0	0	0	0	1	2	0	0	0	0	0	0	0	0	0	2	1	2	2	0	0	0	0	0	0	0	2	2	2	2	0	0	0	0	0	0	2	0	0	1
M860	0	2	2	2	0	0	0	2	0	0	0	0	0	-	0	0	0	0	0	0	0	0	2	2	2	-	0	0	0	0	0	0	0	0	0	0	0	0	0	0	0	0	0	0	0	0	0	0	1
M861	0	2	2	2	2	0	0	2	0	0	0	0	0	0	0	0	0	0	0	0	0	0	2	2	0	0	0	0	0	0	0	0	0	0	0	0	0	0	0	0	0	0	0	0	0	0	0	0	2
M862	0	2	2	2	0	0	0	2	0	0	0	0	2	0	0	0	0	0	0	0	0	0	2	2	0	0	0	0	0	0	0	0	0	0	0	0	0	0	0	0	0	0	0	0	0	0	0	0	2
M863	0	0	0	0	0	0	2	0	0	0	0	0	2	0	0	0	0	0	0	0	0	0	0	0	0	0	0	0	0	0	0	0	0	0	0	0	0	0	0	0	0	0	2	0	2	0	0	0	0
M864	0	0	1	0	0	0	2	0	1	0	0	2	0	0	2	1	2	1	1	0	2	0	0	0	0	0	0	2	1	0	1	2	0	2	2	2	0	2	0	1	2	0	-	0	0	0	0	2	0
M865	0	2	1	2	0	0	0	2	0	0	0	0	0	0	0	0	0	0	0	0	0	0	2	2	0	0	0	0	0	0	0	0	0	0	0	0	0	0	0	0	0	0	0	0	0	0	0	0	2
M866	0	2	2	2	0	0	0	2	0	0	0	0	0	0	0	0	0	0	0	0	0	2	2	2	0	0	0	0	0	0	0	0	0	0	0	0	0	0	0	0	0	0	0	0	0	0	0	0	2
M867	1	2	2	2	1	2	1	2	1	1	1	1	1	1	1	1	1	1	1	1	1	1	2	2	1	1	1	1	1	1	1	1	1	1	1	1	1	1	1	1	1	1	1	1	2	1	1	1	2
M868	1	2	2	0	1	1	1	2	1	1	1	1	1	1	1	1	1	1	1	1	1	1	2	2	1	1	1	1	1	1	1	1	1	1	1	1	1	1	1	1	1	1	1	1	1	1	1	1	0
M869	0	2	2	2	0	0	0	2	0	0	0	0	0	0	0	0	0	0	0	0	0	0	2	2	0	0	0	0	0	0	0	0	0	0	0	0	0	0	0	0	0	0	0	0	0	0	0	0	2
M870	0	2	2	2	0	0	0	2	0	0	0	0	0	0	0	0	0	0	0	0	0	0	2	2	0	0	0	0	0	0	0	0	0	0	0	0	0	0	0	0	0	0	0	0	0	0	0	0	2
M871	0	0	0	0	0	0	0	0	0	0	0	0	0	0	0	0	0	0	0	0	0	0	0	0	0	0	0	0	0	0	0	0	0	2	0	0	0	0	0	0	0	0	0	0	0	0	0	0	0
M872	0	2	2	2	0	0	0	2	0	0	0	0	0	0	0	0	0	0	0	0	0	0	2	2	0	0	0	0	0	0	0	0	0	0	0	0	0	0	0	0	0	0	0	0	0	0	0	0	2
M873	1	0	2	2	1	1	1	2	1	1	1	1	1	2	1	1	1	1	1	1	1	1	2	2	1	1	1	1	1	1	1	1	1	1	1	1	1	1	1	1	1	1	1	1	1	1	1	1	2
M874	0	2	2	2	0	0	0	2	0	0	0	0	0	0	0	0	0	0	0	0	0	0	2	2	0	0	0	0	0	0	0	0	0	0	0	0	0	0	0	0	0	0	0	0	0	0	0	0	2
M875	0	2	2	2	0	0	0	2	0	0	0	0	0	0	0	0	0	0	0	0	0	0	2	2	0	2	0	0	0	0	0	0	0	0	0	0	0	0	0	0	0	0	0	0	0	0	0	0	2
M876	0	2	2	2	0	0	0	2	0	0	0	0	0	0	0	0	0	0	0	0	0	0	2	2	0	2	0	0	0	0	0	0	0	0	0	0	0	0	0	0	0	0	0	0	0	0	0	0	2
M877	1	2	0	2	1	2	2	2	0	2	2	2	2	1	2	0	2	0	0	1	2	2	2	2	1	1	2	2	0	2	0	2	2	0	2	2	2	2	2	0	2	2	0	2	0	1	2	2	2
M878	0	1	2	2	0	0	0	2	0	0	0	0	0	0	0	0	0	0	0	0	0	0	2	2	0	0	0	0	0	0	0	0	0	0	0	0	0	0	0	0	0	0	0	0	0	0	0	0	2
M879	0	0	1	0	0	2	2	0	1	2	2	2	2	0	2	1	2	1	1	0	2	2	0	0	0	0	2	2	1	2	1	2	2	1	2	2	2	2	2	1	2	2	1	2	1	0	2	2	0
M880	0	0	1	0	0	2	2	0	1	2	2	2	2	0	2	1	2	1	1	0	2	2	0	0	0	0	2	2	1	2	1	2	2	1	2	2	2	2	2	1	2	2	1	2	1	0	2	2	0
M881	0	2	2	2	0	0	0	2	0	0	0	0	0	0	0	0	0	0	0	0	0	0	2	2	0	2	0	0	2	0	0	0	0	0	0	0	0	0	0	0	0	0	0	0	0	0	0	0	2
M882	0	0	0	0	0	0	0	0	0	0	0	0	0	0	0	0	0	0	0	0	0	0	0	0	0	0	0	0	0	0	0	0	0	0	0	0	0	0	0	0	0	0	0	0	0	0	0	0	0
M883	0	-	0	0	0	2	0	0	0	2	2	0	0	0	0	0	0	2	0	0	0	0	0	0	0	0	0	0	0	0	0	0	0	2	0	0	0	0	0	0	0	0	0	0	2	0	0	0	2
M884	0	1	2	2	0	0	0	2	0	0	0	0	0	0	0	0	0	0	0	0	2	0	2	2	0	0	0	0	0	0	0	0	0	0	0	0	0	0	0	0	0	0	0	0	0	0	0	0	2
M885	1	1	0	1	1	2	1	1	0	2	2	2	2	1	2	0	2	0	2	1	2	2	1	1	1	1	2	2	0	2	0	2	2	0	2	2	2	2	2	0	2	2	2	2	2	1	2	2	1
M886	1	2	0	2	1	2	1	2	0	2	2	2	2	1	2	0	2	0	0	1	2	2	2	2	1	1	2	2	0	2	0	2	2	0	2	2	2	2	2	0	2	2	2	2	2	1	2	2	2
M887	0	2	2	2	0	0	0	2	0	0	0	0	0	0	0	0	0	0	0	0	0	0	2	2	0	0	0	0	0	0	0	0	0	0	0	0	0	0	0	0	0	0	0	0	0	0	0	0	2
M888	0	0	1	0	0	0	0	0	1	0	0	2	2	0	2	1	2	1	1	0	2	2	0	0	0	0	2	2	1	2	1	2	2	2	2	2	2	2	2	1	2	2	2	2	0	0	2	2	0
M889	0	2	0	2	0	0	0	2	0	0	0	0	0	0	0	0	0	0	0	0	0	0	2	2	0	0	0	0	0	0	0	0	0	0	0	0	0	0	0	0	0	0	0	0	0	0	0	0	2
M890	0	2	2	2	0	0	0	2	0	0	0	0	0	0	0	0	0	0	0	0	0	0	2	2	0	0	0	0	0	0	0	0	0	0	0	0	0	0	0	0	0	0	0	0	0	0	0	0	2
M891	0	-	-	2	0	0	0	2	0	0	0	0	0	0	0	0	0	0	0	0	0	0	2	2	0	0	0	0	0	0	0	0	0	0	0	0	0	0	0	0	0	0	0	0	0	0	0	0	2
M892	0	2	2	2	0	0	0	2	0	0	0	0	0	0	0	0	0	0	0	0	0	0	2	2	0	0	0	0	0	0	0	0	0	0	0	0	0	0	0	0	0	0	0	0	0	0	0	0	2
M893	1	2	0	2	1	2	1	2	0	2	2	2	2	1	2	0	2	0	0	1	2	2	2	2	1	1	2	2	0	2	0	2	2	0	2	2	2	2	2	0	2	2	2	2	2	1	2	2	2
M894	0	2	2	2	0	0	0	2	0	0	0	0	0	0	0	0	0	0	0	0	0	0	2	2	0	0	0	0	0	0	0	0	0	0	0	0	0	0	0	0	0	0	0	0	0	0	0	0	2
M895	-	2	0	2	0	0	0	2	0	0	0	0	0	0	0	0	0	0	0	0	0	0	2	2	0	0	0	0	0	0	0	0	2	0	0	0	0	0	0	0	0	0	0	0	0	0	0	0	2
M896	1	1	1	1	1	1	1	1	2	1	1	1	1	1	2	2	1	2	2	1	1	1	1	1	1	1	1	1	2	1	2	1	1	0	1	1	1	1	1	2	1	1	1	1	1	1	1	1	1
M897	1	1	1	1	1	2	1	2	1	2	2	1	1	1	1	1	1	1	1	1	1	1	1	1	1	1	1	1	1	1	1	1	1	0	1	1	1	1	1	1	1	2	1	1	2	1	1	1	1
M898	0	0	0	0	0	2	0	0	0	2	2	0	0	0	0	0	0	0	0	0	2	0	0	0	0	0	0	0	0	0	0	0	0	1	0	0	0	0	0	0	0	2	0	0	2	0	0	0	0
M899	0	0	0	0	0	0	0	0	2	0	0	2	0	0	2	2	0	2	2	0	0	0	0	0	0	0	0	0	2	0	2	0	0	1	0	0	0	0	0	2	0	0	0	0	0	0	0	0	0
M900	0	2	-	2	0	0	-	2	0	0	0	0	0	0	0	0	0	0	0	0	0	0	2	2	0	0	0	0	0	0	0	0	0	0	0	0	0	0	0	0	0	0	0	0	0	0	0	0	2
M901	0	0	0	0	0	2	0	0	2	2	2	0	0	0	0	2	0	0	0	0	0	0	0	0	0	0	0	0	0	0	0	0	0	2	0	0	0	0	0	0	0	2	0	0	2	0	0	0	0
M902	0	2	2	2	0	0	0	2	0	0	0	0	0	0	0	0	0	0	0	0	0	0	2	2	0	0	0	0	0	0	0	0	0	0	0	0	0	0	0	0	0	0	0	0	0	0	0	0	2
M903	0	0	0	0	0	2	0	0	1	2	2	0	2	0	2	1	0	2	1	0	0	2	0	0	0	0	2	0	1	2	1	0	2	1	0	0	2	0	2	2	0	1	2	2	2	0	2	0	0
M904	0	2	2	2	0	2	2	2	1	2	2	0	2	0	2	1	2	2	1	0	0	2	2	2	0	0	2	0	1	2	1	0	2	1	0	0	2	0	2	2	0	1	2	2	2	0	2	0	2
M905	0	2	2	0	0	0	0	2	0	0	0	0	0	0	0	0	0	0	0	0	0	0	2	2	0	0	0	0	0	0	0	0	0	0	0	0	0	0	0	0	0	0	0	0	0	0	0	0	2
M906	1	2	2	2	1	1	1	2	0	2	2	1	2	1	2	0	1	2	0	1	1	2	2	2	1	2	2	1	0	2	0	1	2	0	1	1	2	1	2	2	1	0	2	2	2	1	2	1	2
M907	0	2	2	2	0	0	0	2	0	0	0	0	0	0	0	2	0	0	0	0	0	0	2	2	0	0	0	0	0	0	0	0	0	0	0	0	0	0	0	0	0	0	0	0	0	0	0	0	2
M908	1	1	1	1	1	1	2	1	2	1	1	1	1	1	2	2	2	2	2	1	1	1	1	1	1	1	1	1	2	1	2	1	1	2	1	1	1	1	1	2	1	1	1	1	1	1	1	1	1
M909	1	2	2	2	1	1	1	2	1	1	1	1	1	1	1	1	1	1	1	1	1	1	2	2	1	2	1	1	1	1	1	1	1	1	1	1	1	1	1	1	1	1	2	1	1	1	1	1	2
M910	0	2	2	2	0	0	0	2	0	0	0	0	0	0	0	0	0	0	0	0	0	0	2	2	0	2	0	0	0	0	0	0	0	0	0	0	0	0	0	0	0	0	0	0	0	0	0	0	2
M911	2	0	2	0	2	0	2	2	2	2	2	0	2	0	2	2	2	2	0	2	2	0	0	2	2	2	2	0	2	2	0	0	2	2	0	0	0	0	2	2	0	2	0	2	2	0	2	2	2
M912	0	2	2	2	0	0	0	2	2	0	0	0	0	0	0	0	0	0	0	0	0	0	2	2	0	2	0	0	0	0	0	0	0	0	2	0	0	0	0	0	0	0	0	0	0	0	0	0	2
M913	0	2	2	1	0	0	0	2	2	0	0	0	0	0	0	0	0	0	0	0	0	0	2	2	0	0	0	0	0	0	0	0	0	0	0	0	0	0	0	0	0	0	0	0	0	0	0	0	2
M914	0	0	0	0	0	0	0	0	0	0	0	0	0	0	0	0	0	0	0	0	0	0	0	0	0	0	0	0	0	0	0	0	0	0	0	0	0	0	0	0	0	0	0	0	0	0	0	0	0
M915	0	0	0	0	0	0	0	0	1	0	0	1	2	0	-	1	0	0	1	0	0	2	0	0	0	2	2	0	1	1	2	0	1	0	0	0	2	0	1	0	0	1	1	1	-	0	1	0	0
M916	1	1	-	1	2	2	2	1	2	0	2	0	2	1	2	2	2	2	2	1	1	2	1	1	1	1	2	1	2	0	2	1	0	2	1	1	2	1	0	1	1	0	0	0	0	2	0	1	1
M917	1	1	1	1	2	2	2	1	2	0	2	0	2	1	2	2	2	2	2	1	1	2	1	1	1	1	2	1	2	0	2	1	0	2	1	1	2	1	0	1	1	0	0	0	0	2	0	1	1
M918	0	1	2	2	0	0	0	2	0	0	0	0	0	0	0	0	0	0	0	0	0	0	2	2	0	0	0	0	0	0	0	0	2	0	0	0	0	0	0	0	0	0	0	0	0	0	0	0	2
M919	0	2	2	2	0	0	0	2	0	0	0	0	0	0	0	0	0	0	0	0	0	0	2	2	0	0	0	0	0	0	0	0	0	0	0	0	0	0	0	0	0	0	0	0	0	0	0	0	2
M920	0	2	2	2	0	0	0	2	0	0	0	0	0	0	0	0	0	0	0	0	0	0	2	2	2	0	0	0	0	0	0	0	0	0	0	0	0	0	0	0	0	0	0	0	0	0	0	0	2
M921	0	0	0	0	0	0	0	0	0	0	0	0	0	0	0	0	0	0	0	0	0	0	0	0	0	0	0	0	0	0	0	0	0	0	0	0	0	0	0	0	0	0	0	0	0	0	0	0	0
M922	0	0	0	0	0	0	0	0	2	0	0	2	2	0	0	2	0	0	2	0	0	2	0	0	0	0	2	0	2	2	2	0	2	0	0	0	2	0	2	0	0	2	2	2	0	0	2	0	0
M923	0	2	2	2	0	0	0	2	0	0	0	0	0	0	0	0	0	0	0	0	0	0	2	2	0	0	0	0	0	0	0	0	0	0	0	0	0	0	0	0	0	0	0	0	0	0	0	0	2
M924	0	2	2	2	0	0	0	2	0	0	0	0	0	0	0	0	0	0	0	0	0	0	2	2	0	0	0	0	0	0	0	0	0	0	0	0	0	0	0	0	0	0	0	0	0	0	0	0	2
M925	0	2	2	2	0	0	0	2	0	0	0	0	0	0	0	0	0	0	0	0	0	0	2	2	0	0	0	0	0	0	0	0	0	0	0	0	0	0	0	0	0	0	0	0	0	0	0	0	2
M926	0	2	1	2	0	0	0	2	0	0	0	0	0	0	0	0	0	0	0	0	0	0	2	2	0	2	0	0	0	0	0	0	0	0	0	0	0	0	0	0	0	0	0	0	0	0	0	0	2
M927	2	2	1	1	2	2	0	1	2	0	2	2	1	0	0	2	2	2	2	2	1	1	1	1	2	0	2	2	2	2	2	1	2	0	1	2	2	2	2	2	1	2	2	2	0	0	2	1	0
M928	0	2	2	2	0	0	0	2	0	0	0	0	0	0	0	0	0	0	0	0	0	0	2	2	0	0	0	0	0	0	0	0	0	0	0	0	0	0	0	0	0	0	0	0	0	0	0	0	2
M929	0	2	2	0	0	0	0	2	0	0	0	0	0	0	0	0	0	0	0	0	0	0	2	2	0	0	0	0	0	0	0	0	0	0	0	0	0	0	0	0	0	0	0	0	0	0	0	0	2
M930	0	0	0	0	0	0	0	0	0	0	0	0	0	0	0	2	0	0	0	0	0	0	0	0	0	0	0	0	0	0	0	0	0	0	0	2	0	0	0	0	0	0	0	0	0	0	0	0	0
M931	2	1	1	1	2	2	0	1	0	0	2	0	1	0	0	2	2	2	0	2	1	1	1	1	2	0	0	2	0	0	0	1	0	0	1	2	2	2	0	2	1	0	0	0	0	0	0	1	0
M932	2	1	1	1	2	2	0	1	2	0	2	2	1	0	0	2	2	2	2	2	1	1	1	1	2	0	2	2	2	2	2	1	2	0	1	2	2	2	2	2	1	2	2	2	0	0	2	1	2
M933	0	2	0	2	0	0	0	2	0	0	0	0	0	0	0	0	0	0	0	0	0	0	2	2	0	0	0	0	0	0	0	0	0	0	0	0	0	0	0	0	0	0	0	0	0	0	0	0	2
M934	0	2	2	2	0	0	0	2	0	0	0	0	0	0	0	0	0	0	0	0	0	2	2	2	0	0	0	0	0	0	0	0	0	0	0	0	0	0	0	0	0	0	0	0	0	0	0	0	2
M935	0	0	0	0	0	0	0	0	2	0	0	2	2	0	2	2	0	0	2	0	0	2	0	0	0	0	2	0	2	2	2	0	2	0	0	0	2	0	2	0	0	2	2	2	0	0	2	0	0
M936	0	2	2	2	0	0	0	2	0	0	0	0	0	0	0	0	0	0	0	0	0	0	2	2	0	0	0	0	0	0	0	0	0	0	0	0	0	0	0	0	0	0	0	0	0	0	0	0	2
M937	2	1	1	1	2	2	0	2	0	0	2	0	1	0	0	0	2	2	0	2	1	1	1	1	2	0	0	2	0	0	0	1	0	0	1	2	0	2	0	2	2	0	0	0	0	0	0	1	0
M938	0	0	0	0	0	0	0	0	0	0	0	0	0	0	0	0	0	0	0	0	0	0	0	0	0	0	0	0	0	0	0	0	0	0	0	0	0	0	0	0	0	0	0	0	0	0	0	0	0
M939	0	2	1	2	0	0	0	2	0	0	0	0	0	0	0	0	0	0	0	0	0	0	2	2	0	0	0	0	0	0	0	0	0	0	0	0	0	0	0	0	0	0	0	0	0	0	0	0	2
M940	0	0	0	0	0	0	0	0	0	0	0	0	0	0	0	0	0	0	0	0	0	0	0	0	0	0	0	0	0	0	0	0	0	0	0	0	0	0	0	0	0	0	0	0	0	0	0	0	0
M941	2	1	1	1	2	2	0	1	0	0	2	0	2	0	0	0	2	2	0	2	1	2	1	1	2	0	0	2	0	0	0	1	0	0	1	2	0	2	0	2	1	0	0	0	0	0	0	1	0
M942	2	1	1	1	2	2	0	1	2	0	2	2	1	2	2	2	2	2	2	2	1	1	1	1	2	0	2	2	2	2	2	1	2	0	1	2	2	2	2	2	1	2	2	2	0	0	2	1	0
M943	0	1	2	2	0	0	0	2	0	0	0	0	0	0	0	0	0	0	0	0	0	0	2	2	0	0	0	0	0	0	0	0	0	0	0	0	0	0	0	0	0	0	0	0	0	0	0	0	2
M944	2	1	1	1	2	1	0	1	2	2	1	2	1	0	0	2	2	2	2	2	1	1	1	1	2	2	1	2	2	2	2	1	2	2	1	2	2	2	2	2	1	2	2	2	0	0	2	1	0
M945	2	0	0	0	2	0	1	0	2	2	0	2	0	1	2	2	2	2	2	2	0	0	0	0	0	2	0	2	2	2	2	0	2	2	0	2	2	2	2	2	0	2	2	2	1	1	2	0	2
M946	0	2	2	2	0	0	0	2	0	0	0	0	0	0	0	0	0	0	0	0	0	0	2	2	0	0	0	0	0	0	0	0	0	0	0	0	0	0	0	0	0	0	0	0	0	0	0	0	2
M947	0	2	2	2	0	0	0	2	0	0	0	0	0	0	0	0	0	0	0	0	0	0	2	2	0	0	0	0	0	0	0	0	0	0	0	0	0	0	0	0	0	0	0	0	0	0	0	0	2
M948	2	0	0	0	0	0	2	0	0	2	0	0	2	1	0	0	0	0	0	2	0	0	0	0	0	2	0	2	0	0	0	0	0	0	0	2	2	2	0	0	0	0	0	0	0	2	0	0	1
M949	2	1	1	1	2	1	0	1	0	2	1	0	2	0	0	0	2	2	0	2	1	2	1	1	1	2	2	2	0	0	0	1	0	2	1	2	0	2	0	2	1	0	0	0	0	0	0	1	0
M950	0	2	2	2	0	0	0	2	0	0	0	0	0	0	0	0	0	0	0	0	0	0	2	2	0	0	0	0	0	0	0	0	0	0	0	0	0	0	0	0	0	0	0	0	0	0	0	0	2
M951	0	2	2	2	0	0	0	2	0	0	0	0	0	0	0	0	0	0	0	0	0	0	2	2	0	0	0	0	0	0	0	0	0	0	0	0	0	0	0	0	0	0	0	0	0	0	0	0	2
M952	0	2	2	2	0	0	0	2	0	0	0	0	0	0	0	0	0	0	0	0	0	0	2	2	0	0	0	0	0	0	0	0	0	0	0	0	0	0	0	0	0	0	0	0	0	0	0	0	2
M953	2	0	0	0	0	0	2	0	0	0	0	0	0	2	0	0	0	0	0	2	0	0	0	0	0	2	0	2	0	0	0	0	0	0	0	2	2	2	0	0	0	0	0	0	0	2	0	0	2
M954	2	1	1	1	2	2	0	1	0	2	1	2	1	0	0	0	2	2	0	2	1	1	1	1	1	2	1	2	0	0	0	1	0	2	1	2	0	2	0	2	1	0	2	0	0	0	0	1	2
M955	0	2	2	2	0	0	0	2	0	0	0	0	0	0	0	0	0	0	0	0	0	0	2	2	0	0	0	0	0	0	0	0	0	0	0	0	0	0	0	0	0	0	0	0	0	0	0	0	2
M956	0	2	2	2	0	0	0	2	0	0	0	0	0	0	0	0	0	0	0	0	0	0	2	2	0	0	0	0	0	0	0	0	0	0	0	0	0	0	0	0	0	0	0	0	0	0	0	0	2
M957	0	2	2	2	0	0	0	2	0	0	0	0	0	0	0	0	0	0	0	0	0	0	2	2	0	0	0	0	0	0	0	0	0	0	0	0	0	0	0	0	0	0	0	0	0	0	0	0	2
M958	0	0	0	0	0	0	0	0	2	0	0	2	2	0	0	2	0	0	2	0	0	2	0	0	0	0	2	0	2	2	2	0	2	0	0	0	2	0	2	0	0	2	0	2	0	0	2	0	0
M959	0	-	2	-	0	0	0	1	0	0	-	0	0	0	0	0	0	0	0	0	0	0	1	1	-	0	0	0	0	0	0	0	0	0	0	0	0	0	0	0	0	0	0	0	0	2	0	0	2
M960	0	1	0	1	0	0	0	1	0	0	-	0	0	0	0	0	0	0	0	0	0	0	1	1	-	0	0	0	0	0	0	0	0	0	0	0	0	0	0	0	0	0	0	0	0	0	0	0	2
M961	0	2	2	2	0	0	0	2	0	0	0	0	0	0	0	0	0	0	0	0	0	0	2	2	0	0	0	0	0	0	0	0	0	0	0	0	0	0	0	0	0	0	0	0	0	0	0	0	2
M962	0	2	2	2	0	0	0	2	2	0	0	2	2	0	0	2	0	0	2	0	0	2	2	2	0	0	2	0	2	2	2	0	2	0	0	0	2	0	2	0	0	2	0	2	0	0	2	0	2
M963	0	2	2	2	0	0	0	2	0	0	0	0	0	0	0	0	0	0	0	0	0	0	2	2	0	0	0	0	0	0	0	0	0	0	0	0	0	0	0	0	0	0	0	0	0	0	0	0	2
M964	2	2	0	2	2	2	0	2	0	2	1	0	1	0	0	0	0	2	0	2	2	1	2	2	1	2	1	0	0	0	0	2	0	2	2	0	0	0	0	0	2	0	0	0	0	0	0	2	0
M965	0	0	0	0	0	0	0	0	2	0	0	2	2	0	0	2	0	0	2	0	0	2	0	2	0	0	2	0	2	2	2	0	2	0	0	0	2	0	2	0	0	2	0	2	0	0	2	0	0
M966	1	1	0	1	2	2	2	2	2	2	1	2	1	1	0	2	0	2	2	1	2	1	1	1	1	1	2	2	2	2	2	2	2	2	2	2	1	2	2	0	2	2	0	2	2	2	2	2	1
M967	0	2	2	2	0	0	0	2	0	0	0	0	0	0	0	0	0	0	0	0	0	0	2	2	0	0	0	0	0	0	0	0	0	0	0	0	0	0	0	0	0	0	0	0	0	0	0	0	2
M968	0	2	2	2	0	0	0	2	0	0	0	0	0	0	0	0	0	0	0	0	0	0	2	2	0	2	0	0	0	0	0	0	0	0	0	0	0	0	0	0	0	0	0	0	0	0	0	0	2
M969	0	2	2	2	0	0	0	2	0	0	0	0	0	0	0	0	0	0	0	0	0	0	2	2	0	0	0	0	0	0	0	0	0	0	0	0	0	0	0	0	0	0	0	0	0	0	0	0	2
M970	0	0	0	0	0	0	0	0	2	0	0	2	2	0	0	2	0	0	2	0	0	2	0	0	0	0	2	0	2	2	2	0	2	0	0	0	2	0	2	0	0	2	0	2	0	0	2	0	0
M971	0	1	2	2	0	0	0	2	0	0	0	0	0	0	0	0	0	0	0	0	0	0	2	2	0	0	0	0	0	0	0	0	0	0	0	0	0	0	0	0	0	0	0	0	0	0	0	0	2
M972	0	0	0	0	0	0	0	2	2	0	0	2	2	0	0	2	0	0	2	0	0	2	0	0	0	0	2	0	2	2	2	0	2	0	0	0	2	0	2	0	0	2	0	2	0	0	2	0	0
M973	0	2	2	1	0	0	0	2	0	0	2	0	0	0	0	0	0	0	0	0	0	0	2	2	0	0	0	0	0	0	0	0	0	0	2	0	0	0	0	0	0	0	0	0	0	0	0	0	2
M974	0	2	2	2	0	0	0	2	0	0	0	0	0	0	0	0	0	0	0	0	0	0	2	2	0	0	0	0	0	0	0	0	0	0	0	0	0	0	0	0	0	0	0	0	0	0	0	0	2
M975	0	2	2	2	0	0	0	2	0	0	0	0	0	0	0	0	0	0	0	0	0	0	2	2	0	0	0	0	0	0	0	0	0	0	0	0	0	0	0	0	0	0	0	0	0	0	0	0	2
M976	0	2	2	2	0	0	0	2	0	0	0	0	0	0	0	0	0	0	0	0	0	0	2	2	0	0	0	0	0	0	0	0	0	0	0	0	0	0	0	0	0	0	0	0	0	0	0	0	2
M977	1	-	0	2	0	2	2	0	0	2	2	0	0	1	0	0	0	2	0	1	2	0	0	0	2	2	0	2	0	0	0	0	0	2	0	2	2	2	0	0	2	0	0	0	0	2	0	2	1
M978	1	0	0	0	0	2	2	-	2	2	1	2	1	1	0	2	2	2	2	1	2	1	0	-	1	1	1	2	2	2	2	0	2	2	0	2	1	2	2	0	2	2	0	2	0	2	2	2	1
M979	0	2	2	2	0	0	0	2	0	0	0	0	0	0	0	0	0	0	0	0	0	0	2	2	0	0	0	0	0	0	0	0	0	0	0	0	0	0	0	0	0	0	2	0	0	0	0	0	2
M980	0	0	0	0	0	0	0	0	2	0	0	2	2	0	0	2	0	0	2	0	0	2	0	0	0	0	2	0	2	2	2	0	2	0	0	0	2	0	2	0	0	2	0	2	0	0	2	0	0
M981	0	2	2	0	0	0	0	2	0	0	0	0	0	0	0	0	0	0	0	0	0	0	2	2	0	0	0	0	0	0	0	0	0	0	0	0	0	0	0	0	0	0	0	0	0	0	0	0	2
M982	0	0	0	2	0	0	0	2	0	0	0	0	0	0	0	0	0	0	0	0	0	0	2	2	0	0	0	0	0	0	0	0	0	0	0	0	0	0	0	0	0	0	0	0	0	0	0	0	2
M983	2	0	0	0	0	2	2	0	0	2	2	0	0	1	0	0	0	2	0	2	2	0	0	0	0	2	0	2	0	0	0	0	0	2	0	2	2	2	0	0	0	0	0	0	0	2	0	0	1
M984	0	2	2	2	0	0	0	2	0	0	0	0	0	-	0	0	0	0	0	0	0	0	2	2	0	2	0	0	0	0	0	0	0	0	0	0	0	0	0	0	0	0	0	0	0	0	0	0	1
M985	1	0	0	2	1	1	1	2	1	1	1	1	1	1	1	1	1	1	1	1	1	1	2	2	1	1	1	1	1	1	1	1	1	1	1	1	1	1	1	1	1	1	-	1	1	1	1	1	2
M986	0	2	2	2	0	0	0	2	0	0	0	0	0	0	0	0	0	0	0	0	0	0	2	2	0	0	0	0	0	0	0	0	0	0	0	0	0	0	0	0	0	0	0	0	0	0	0	0	2
M987	1	2	2	2	1	1	1	2	1	1	1	1	1	1	1	1	1	1	1	1	1	1	2	2	1	1	1	1	1	1	1	1	1	1	1	1	1	1	1	1	1	1	1	1	1	1	1	1	2
M988	1	1	0	1	0	1	2	0	2	2	2	0	0	1	0	0	0	2	0	1	2	0	0	0	2	2	0	2	0	0	0	0	0	2	0	2	2	2	0	0	2	0	0	0	2	2	0	2	1
M989	0	2	0	2	0	2	0	0	0	0	0	0	0	0	0	0	0	0	0	0	0	0	0	0	0	0	0	0	0	0	0	0	0	0	0	0	0	0	0	0	0	0	0	0	2	0	0	0	0
M990	0	1	0	1	0	2	0	0	0	0	0	0	0	0	0	0	0	0	0	0	0	0	0	0	0	0	0	0	0	0	0	0	0	0	0	0	0	0	0	0	0	0	0	0	2	0	0	0	0
M991	0	1	2	1	0	0	0	2	0	0	0	0	0	0	0	0	0	0	0	0	0	0	2	2	0	0	0	0	0	0	0	0	0	0	0	0	0	0	0	0	0	0	0	0	0	0	0	0	2
M992	0	-	0	-	0	0	0	0	0	0	0	0	0	0	0	0	0	0	0	0	0	0	0	0	0	0	0	0	0	0	0	0	0	0	0	0	0	0	0	0	0	0	0	0	0	0	0	0	0
M993	1	-	0	-	0	1	2	0	0	2	2	0	0	1	0	0	0	2	0	1	2	0	0	0	2	2	0	2	0	0	0	0	0	2	0	2	2	2	0	0	2	0	0	0	0	2	0	2	1
M994	1	0	0	0	0	2	2	0	0	2	2	0	0	1	0	0	0	2	0	1	2	0	0	0	2	2	0	2	0	0	0	0	0	2	0	2	2	2	0	0	2	0	0	0	0	2	0	2	1
M995	1	1	1	1	2	1	1	1	1	1	1	2	1	1	1	1	1	1	2	1	1	1	1	1	1	1	1	1	1	2	2	1	2	1	1	1	1	1	2	1	1	2	1	2	1	2	2	1	1
M996	0	1	0	1	0	1	0	0	0	0	0	0	0	0	0	0	0	0	0	0	0	0	2	0	0	0	0	0	0	0	0	0	0	0	0	0	0	0	0	0	0	0	0	0	0	0	0	0	0
M997	0	0	0	0	2	0	0	0	0	0	0	2	0	0	0	0	0	0	2	0	0	0	0	0	0	0	0	0	0	2	2	0	2	0	0	0	0	0	2	0	0	2	0	2	0	2	2	2	0
M998	0	2	2	2	0	0	0	2	0	0	0	0	0	0	0	0	0	0	0	0	0	0	2	2	0	0	0	0	0	0	0	0	0	0	0	0	0	0	0	0	0	0	0	0	0	0	0	0	2
M999	-	2	-	2	0	0	0	2	0	0	0	0	0	0	0	0	0	0	0	0	0	0	2	2	0	0	0	0	0	0	0	0	0	2	0	0	0	0	0	0	0	0	0	0	0	0	0	0	2
M1000	2	1	0	1	0	1	0	0	0	2	2	0	0	0	0	0	0	2	0	2	2	0	0	0	2	0	0	0	0	0	0	0	0	2	0	0	0	0	0	0	2	0	0	0	0	0	0	2	0
M1001	0	2	0	2	0	1	0	0	0	0	0	0	0	0	0	0	0	0	0	0	0	0	0	0	0	0	0	0	0	0	0	0	0	0	0	0	0	0	0	0	0	0	0	0	0	0	0	0	0
M1002	0	0	0	0	2	-	0	0	0	0	0	2	0	0	0	0	0	0	2	0	0	0	0	0	0	0	0	0	0	2	2	0	2	0	0	0	0	0	2	0	0	2	0	2	0	2	2	0	0
M1003	2	0	0	0	0	1	0	0	0	2	2	0	0	0	0	0	0	2	0	2	2	0	0	0	2	0	0	0	0	0	0	0	0	2	0	0	0	0	0	0	2	0	0	0	0	0	0	2	0
M1004	1	1	1	1	1	-	1	1	1	1	1	1	1	1	1	1	1	1	1	1	1	1	1	1	1	1	1	1	1	1	1	1	1	1	1	1	1	1	1	1	1	1	1	1	1	1	1	1	1
M1005	2	-	1	-	2	0	1	1	1	2	2	2	1	1	1	1	1	2	2	2	2	1	1	1	2	1	1	1	1	2	2	1	2	2	1	1	1	1	2	1	2	2	1	2	2	2	2	2	1
M1006	0	2	2	2	0	0	0	2	0	0	0	0	0	0	0	0	0	0	0	0	0	0	2	2	0	0	0	0	0	0	0	0	0	0	0	0	0	0	0	0	0	0	0	0	0	0	0	0	2
M1007	0	0	0	0	0	0	0	0	0	0	0	0	0	0	0	0	0	0	0	0	0	0	0	0	0	0	0	0	0	0	0	0	0	0	0	0	0	0	0	0	0	0	0	0	0	0	0	0	0
M1008	1	0	2	0	1	1	1	2	1	1	1	1	1	1	1	1	1	1	1	1	1	1	2	2	1	1	1	1	1	1	1	1	1	1	1	1	1	1	1	1	1	1	1	1	1	1	1	1	2
M1009	0	2	2	2	0	0	0	2	0	0	0	0	0	0	0	0	0	0	0	0	0	0	2	2	0	0	0	0	0	0	0	0	0	0	0	0	0	0	0	0	0	0	0	0	0	0	0	0	2
M1010	0	-	2	1	0	0	0	2	0	0	0	0	0	0	0	0	0	0	0	0	0	0	2	2	0	0	0	0	0	0	0	0	0	0	0	0	0	0	0	0	0	0	0	0	0	0	0	0	2
M1011	0	2	2	2	0	0	0	2	0	0	0	0	0	0	0	0	0	0	0	0	0	0	2	2	0	0	0	0	0	0	0	0	0	0	0	0	0	0	0	0	0	0	0	0	0	0	0	0	2
M1012	0	0	0	0	0	0	0	0	0	0	0	0	2	0	0	0	0	0	0	0	0	0	0	0	0	0	0	0	0	0	0	0	0	0	0	0	0	0	0	0	0	0	0	0	0	0	0	0	0
M1013	0	1	2	1	0	0	0	2	0	0	0	0	0	0	0	0	0	0	0	0	0	0	2	2	0	0	0	0	0	0	0	0	0	0	0	0	0	0	0	0	0	0	0	0	0	0	0	0	2
M1014	0	0	0	0	0	0	0	0	0	0	0	2	0	0	0	0	0	0	0	0	0	0	0	0	0	0	0	2	0	0	0	0	0	0	0	0	0	0	0	0	0	0	0	2	0	0	0	0	0
M1015	-	0	2	0	-	1	1	2	1	1	1	1	1	1	1	1	1	1	1	1	1	1	2	2	1	1	1	1	1	1	1	1	1	1	1	1	1	1	1	1	1	1	1	1	1	1	-	1	0
M1016	0	1	2	2	0	0	0	2	0	0	0	0	0	0	0	0	0	0	0	0	0	0	2	2	0	0	0	0	0	0	0	0	0	0	0	0	0	0	0	0	0	0	0	0	0	0	0	0	2
M1017	0	2	2	2	0	0	0	2	0	0	0	0	0	0	0	0	0	0	0	0	0	0	2	2	0	0	0	0	0	0	0	0	0	0	0	0	0	0	0	0	0	0	0	0	0	0	0	0	2
M1018	0	2	2	2	0	0	0	2	0	0	0	0	0	0	0	0	0	0	0	0	0	0	2	2	0	0	0	0	0	0	0	0	0	0	0	0	0	0	0	0	0	0	0	0	0	0	0	0	2
M1019	0	0	1	0	0	0	2	0	2	1	2	0	0	0	2	0	1	2	2	0	2	0	0	0	0	0	0	2	2	0	0	2	0	2	2	2	0	2	0	2	2	0	1	0	1	0	0	2	0
M1020	0	1	2	1	0	0	0	2	0	0	0	0	0	0	0	0	0	0	0	0	0	0	2	2	0	0	0	0	0	0	0	0	0	0	0	0	0	0	0	0	0	0	0	0	0	0	0	0	2
M1021	0	1	0	1	0	0	0	0	0	0	0	0	0	0	0	0	0	0	0	0	0	0	0	0	0	0	0	0	0	0	0	0	0	2	0	0	0	0	0	0	0	0	0	0	0	0	0	0	0
M1022	0	2	2	2	2	0	0	2	0	0	0	0	0	0	0	0	0	0	0	0	0	0	2	2	0	0	0	0	0	0	0	0	0	0	0	0	0	0	0	0	0	0	0	0	0	0	0	0	2
M1023	0	2	2	2	2	0	0	2	0	0	0	0	0	0	0	0	0	2	0	0	0	0	2	2	0	0	0	0	0	0	0	0	0	0	0	0	0	0	0	0	0	0	0	0	0	0	0	0	2
M1024	0	2	2	2	2	0	0	2	0	0	0	0	0	0	0	0	0	0	0	0	0	0	2	2	0	0	0	0	0	0	0	0	0	0	0	0	0	0	0	0	0	0	0	0	0	0	0	0	2
M1025	2	0	0	0	0	0	2	0	0	0	0	0	0	2	0	0	0	2	0	2	0	0	0	0	0	2	0	2	0	0	0	0	0	0	0	2	2	2	0	2	0	0	0	0	0	2	2	0	2
M1026	0	2	1	2	2	0	0	2	0	0	0	0	0	0	0	0	0	0	0	0	0	0	2	2	0	0	0	0	0	0	0	0	0	0	0	0	0	0	0	0	0	0	0	0	0	0	0	0	2
M1027	0	2	2	2	2	0	0	2	0	0	0	0	0	0	0	0	0	0	0	0	0	0	2	2	0	0	0	0	0	0	0	0	0	0	0	0	0	0	0	0	0	0	0	0	0	0	0	0	2
M1028	0	2	2	2	2	0	0	2	0	0	0	0	0	0	0	0	0	0	0	0	0	0	2	2	0	0	0	0	0	0	0	0	0	0	0	0	0	0	0	0	0	0	0	0	0	0	0	0	2
M1029	0	1	1	1	0	0	2	0	1	1	2	2	2	0	2	2	1	2	2	0	2	2	0	0	0	0	2	2	1	2	2	2	2	2	2	2	2	2	2	2	2	2	2	1	1	2	1	2	0
M1030	0	2	2	2	2	0	0	2	0	0	0	0	2	0	0	0	0	0	0	0	0	0	2	2	0	0	0	0	0	0	0	0	0	0	0	0	0	0	0	0	2	0	0	0	0	0	0	0	2
M1031	0	2	2	2	2	0	0	2	0	0	0	0	0	0	0	0	0	0	0	0	0	0	2	2	0	0	0	0	0	0	0	0	0	0	0	0	0	0	0	0	0	0	0	0	0	0	0	0	2
M1032	0	1	2	1	2	0	0	2	0	0	0	0	2	0	0	0	0	0	0	0	0	0	2	2	0	0	0	0	0	0	0	0	0	0	0	0	0	0	0	0	2	0	0	0	0	0	0	0	2
M1033	0	1	2	2	1	0	0	2	0	0	0	0	0	0	0	0	0	0	0	0	0	0	2	2	0	0	0	0	0	0	0	0	0	0	0	0	0	0	0	0	0	0	0	0	0	0	0	0	2
M1034	0	0	1	0	0	0	2	2	1	1	2	2	2	0	2	2	1	2	2	0	2	2	0	0	0	0	2	2	1	2	2	2	2	2	2	2	2	2	2	2	2	2	2	1	1	2	2	2	0
M1035	0	1	2	1	2	0	0	2	0	0	0	0	0	0	0	0	0	0	0	0	0	0	2	2	0	0	0	0	0	0	0	0	0	0	0	0	0	0	0	0	0	0	0	0	0	0	0	0	2
M1036	0	0	1	0	0	0	2	0	1	1	2	2	2	0	2	2	1	2	2	0	2	2	0	0	0	0	2	2	1	2	2	2	2	2	2	2	2	2	2	2	2	2	2	1	1	2	1	2	2
M1037	0	0	0	0	2	0	0	2	0	0	2	0	2	0	2	2	0	0	0	0	0	2	2	2	2	2	2	0	0	0	0	2	0	2	2	0	0	0	0	2	0	0	0	0	0	0	0	0	0
M1038	0	1	0	1	2	0	0	2	0	0	0	0	0	0	0	0	0	0	0	0	0	0	2	2	0	0	0	0	0	0	0	0	0	0	0	0	0	0	0	0	0	0	0	0	0	0	0	0	0
M1039	0	2	2	2	2	0	0	2	0	0	0	0	0	0	0	0	0	2	0	0	0	0	2	2	0	2	0	0	0	0	0	0	0	0	0	0	0	0	0	0	0	0	0	0	0	0	0	0	2
M1040	2	0	0	0	2	1	0	0	0	0	0	2	0	0	0	0	0	0	2	2	2	0	0	0	2	0	0	0	0	0	2	0	0	0	0	0	2	0	0	0	2	2	2	0	0	0	0	2	0
M1041	0	2	2	2	2	0	0	2	0	0	0	0	0	0	0	0	0	0	0	0	0	0	2	2	0	0	0	0	0	0	0	0	0	0	0	0	0	0	0	0	0	0	0	0	0	0	0	0	2
M1042	0	2	2	2	2	0	0	2	0	0	0	0	0	0	0	0	0	0	0	0	0	0	2	2	0	0	0	0	0	0	0	0	0	0	0	0	0	0	0	0	0	0	0	0	0	0	0	0	2
M1043	2	2	0	2	2	1	0	0	0	0	0	2	0	0	0	0	0	0	2	2	2	0	0	0	2	0	0	0	0	2	2	0	2	0	0	0	0	0	2	0	2	2	2	0	0	0	0	2	0
M1044	2	-	1	-	0	0	1	1	1	1	1	2	1	1	1	1	1	1	2	2	2	2	1	1	2	1	1	1	1	1	2	1	1	1	1	1	1	1	1	1	2	2	2	1	1	1	1	2	1
M1045	0	2	2	2	2	0	0	2	0	0	0	0	0	0	0	0	0	0	0	0	0	0	2	2	0	0	0	0	0	0	0	0	0	0	0	0	0	0	0	0	0	0	0	0	0	0	0	0	2
M1046	0	0	0	0	0	0	0	0	0	0	0	0	0	0	0	0	0	0	0	0	0	0	0	0	0	0	0	0	0	2	0	0	2	0	0	0	0	0	2	0	0	0	0	0	0	0	0	0	0
M1047	0	1	2	1	2	0	0	2	0	0	0	0	0	0	0	0	0	0	0	0	0	2	2	2	0	0	0	0	0	0	0	0	0	0	0	0	0	0	0	0	0	0	0	0	0	0	0	0	2
M1048	0	2	2	2	2	0	0	2	0	0	0	0	0	0	0	0	0	0	0	0	0	0	2	2	0	0	0	0	0	0	0	0	0	0	0	0	0	0	0	0	0	0	0	0	0	0	0	0	2
M1049	0	2	0	2	2	0	0	2	0	0	0	0	0	0	0	0	0	0	0	0	0	0	2	2	0	0	0	0	0	0	0	0	0	0	0	0	0	0	0	0	0	0	0	0	0	0	0	0	2
M1050	0	1	2	1	2	0	0	2	0	0	0	0	0	0	0	0	0	0	0	0	0	0	2	2	0	0	0	0	0	0	0	0	0	0	0	0	0	0	0	0	0	0	0	0	0	0	0	0	2
M1051	0	1	0	1	0	0	0	0	0	0	0	0	0	0	0	0	0	0	0	0	0	0	0	0	0	0	0	0	0	0	0	0	0	0	0	0	0	0	0	0	0	0	0	0	0	0	0	0	0
M1052	2	0	0	0	0	0	2	0	0	0	0	0	0	1	0	0	0	2	0	2	0	0	0	0	0	2	0	2	0	0	0	0	0	0	0	2	2	2	0	0	0	0	0	0	0	2	0	0	1
M1053	0	2	2	2	2	0	0	2	0	0	0	0	0	-	0	0	0	0	0	0	0	0	2	2	0	0	0	0	0	0	0	0	0	0	0	0	0	0	0	0	0	0	0	0	0	0	0	0	1
M1054	1	1	1	1	1	1	1	2	1	1	2	2	2	1	2	2	1	1	2	1	1	2	2	2	2	2	2	1	1	1	2	2	1	2	2	1	1	1	1	2	1	2	2	1	1	1	1	1	1
M1055	0	0	0	0	0	0	0	0	0	0	0	2	0	2	0	0	2	0	2	0	0	0	0	0	0	2	2	2	0	0	0	0	0	0	0	2	2	2	0	0	0	0	2	2	0	2	2	2	0
M1056	0	1	2	1	2	0	0	2	0	0	0	0	0	0	0	0	0	0	0	0	0	0	2	2	0	0	0	0	0	0	0	0	0	0	0	0	0	0	0	0	0	0	0	0	0	0	0	0	2
M1057	0	1	0	1	0	0	0	0	0	0	0	0	0	0	0	0	0	0	0	0	0	0	0	0	0	0	0	0	0	0	0	0	0	0	0	0	0	0	0	0	0	0	0	0	0	0	0	0	0
M1058	0	2	2	2	2	0	0	2	0	0	0	0	0	0	0	0	0	0	0	0	0	0	2	2	0	0	0	0	0	0	0	0	0	0	0	0	0	0	0	0	0	0	0	0	0	0	0	0	2
M1059	0	1	2	1	2	0	0	2	0	0	0	0	0	0	0	0	0	0	0	0	0	0	2	2	0	0	0	0	0	0	0	0	0	0	0	0	0	0	0	0	0	0	0	0	0	0	0	0	2
M1060	0	1	0	1	0	0	0	0	0	0	0	0	0	0	0	0	0	0	0	0	0	0	0	0	0	0	0	0	0	0	0	0	0	0	0	0	0	0	0	0	0	0	0	0	0	0	0	2	0
M1061	0	0	0	0	0	0	0	2	0	0	2	0	2	0	2	2	0	0	0	0	0	2	2	2	2	2	2	0	0	2	0	2	2	2	2	0	0	0	2	2	0	0	0	0	0	0	0	0	0
M1062	0	2	2	2	2	0	0	2	0	0	0	0	0	0	0	0	0	0	0	0	0	0	2	2	0	0	0	0	0	0	0	0	0	0	0	0	0	0	0	0	0	0	0	2	0	0	0	0	2
M1063	0	2	2	2	2	0	0	2	0	0	0	0	0	0	0	0	0	0	0	0	0	0	2	2	0	0	0	0	0	0	0	0	0	0	0	0	0	0	0	0	0	0	0	0	0	0	0	0	2
M1064	0	0	0	0	0	0	0	1	0	0	2	0	2	0	2	2	0	0	0	0	0	2	1	1	2	2	2	0	0	0	0	2	0	2	2	0	0	0	0	2	0	0	0	0	0	0	0	0	0
M1065	0	2	2	2	2	0	0	1	0	0	0	0	0	0	0	0	0	0	0	0	0	0	1	1	0	2	0	0	0	0	0	0	0	0	0	0	0	0	0	0	0	0	0	0	0	0	0	0	2
M1066	0	0	0	0	0	0	0	1	0	0	2	0	0	0	2	2	0	0	0	0	0	2	1	1	2	2	2	0	0	0	0	2	0	2	2	0	0	0	0	2	0	0	0	0	0	0	0	0	0
M1067	0	2	2	2	2	0	0	1	0	0	0	0	0	0	0	0	0	0	0	0	0	0	1	1	0	0	0	0	0	0	0	0	0	0	0	0	0	0	0	0	0	0	0	0	0	0	0	0	2
M1068	0	-	-	2	0	0	2	2	2	0	2	0	0	2	2	0	0	0	0	0	0	0	2	2	2	0	2	0	2	2	2	0	2	0	0	0	0	0	2	0	0	2	2	0	0	2	0	0	2
M1069	0	0	0	0	0	0	0	2	0	0	2	0	0	0	2	2	0	0	0	0	0	2	2	2	2	2	2	0	0	0	0	2	0	2	2	0	0	0	2	2	0	0	0	0	0	0	0	0	0
M1070	0	2	2	2	2	0	0	2	0	0	0	0	0	0	0	0	0	0	0	0	0	0	2	2	0	0	0	0	0	0	0	0	0	0	0	0	0	0	0	0	0	0	0	0	0	0	0	0	2
M1071	0	0	0	0	0	0	0	0	0	0	0	0	0	0	0	0	0	0	0	0	0	0	0	0	0	0	0	0	0	0	0	0	0	0	0	0	0	0	0	0	0	0	0	0	0	0	0	0	0
M1072	1	1	0	1	1	1	2	0	1	2	2	1	1	1	0	2	0	0	1	1	2	2	0	2	2	2	2	2	1	2	1	0	2	2	0	2	1	2	2	0	2	1	2	2	0	2	2	2	1
M1073	2	0	0	0	0	0	0	0	2	0	0	2	2	0	0	2	0	0	2	2	2	2	0	0	2	0	2	0	2	2	2	0	2	0	0	0	2	0	2	0	2	2	0	2	0	0	2	2	0
M1074	1	2	2	2	2	1	1	2	1	1	1	1	1	1	1	1	1	1	1	1	1	1	2	2	1	1	1	1	1	1	1	1	1	1	1	1	1	1	1	1	1	1	1	1	1	1	1	1	2
M1075	2	0	0	0	0	0	0	0	2	0	0	2	2	0	0	2	0	0	2	2	2	2	0	0	2	0	2	0	2	2	2	0	2	0	0	0	2	0	2	0	2	2	0	2	0	0	2	2	0
M1076	0	0	1	0	0	0	2	0	0	2	0	0	0	0	2	0	2	1	0	0	2	0	0	2	0	0	0	2	0	0	0	2	0	0	2	2	0	2	2	2	2	0	2	2	1	2	2	2	0
M1077	0	2	2	2	2	0	0	2	0	0	0	0	0	0	2	0	0	0	2	0	0	0	2	2	0	0	0	0	0	0	2	0	0	0	0	0	0	0	0	0	0	0	0	0	0	0	0	0	2
M1078	0	0	1	0	0	0	2	0	0	2	0	0	0	0	2	0	1	1	0	0	2	0	0	0	0	0	0	2	0	0	0	2	0	0	2	2	0	2	0	2	2	0	2	2	1	2	2	2	0
M1079	0	2	2	2	2	0	0	2	0	0	0	0	0	0	0	0	0	0	0	0	0	0	2	2	0	0	0	0	0	0	0	0	0	0	0	0	0	0	0	0	0	0	0	0	0	0	0	0	2
M1080	2	0	1	0	0	0	2	-	2	2	0	2	2	0	1	1	1	1	2	2	1	1	1	-	1	0	1	2	2	1	2	1	1	0	1	2	2	2	1	1	1	2	2	1	1	2	1	1	0
M1081	2	0	1	0	0	0	2	1	2	2	2	2	2	0	1	1	1	1	2	2	1	1	1	1	1	2	1	2	2	1	2	1	1	2	1	2	2	2	1	1	1	2	2	1	1	2	1	1	0
M1082	0	0	1	0	0	0	2	0	0	2	2	0	0	0	2	0	2	1	0	0	2	0	0	0	0	0	0	2	0	0	0	2	0	0	2	2	0	2	0	2	2	0	2	2	2	2	2	2	0
M1083	0	2	2	2	2	0	0	2	0	0	0	0	0	0	0	0	0	0	0	0	0	0	2	2	0	0	0	0	0	0	0	0	0	0	0	0	0	0	0	0	0	0	0	0	0	0	0	0	2
M1084	1	2	2	2	2	1	1	2	1	1	1	1	1	1	1	1	1	1	1	1	1	1	2	2	1	1	1	1	1	1	1	1	1	1	1	1	1	1	1	1	1	1	1	1	1	1	1	1	2
M1085	2	2	0	2	2	1	2	2	2	2	1	2	2	2	2	2	0	0	2	2	0	2	2	2	2	1	2	2	2	0	2	2	2	1	2	2	2	2	0	2	0	2	2	0	2	2	0	0	2
M1086	0	0	1	0	0	0	2	0	0	2	2	0	0	0	2	0	2	1	2	0	2	0	0	0	0	0	0	2	0	0	0	2	0	0	2	2	0	2	0	2	1	0	2	1	2	2	2	1	2
M1087	0	0	1	0	2	0	2	0	0	2	0	0	0	0	2	0	2	-	0	0	2	0	0	0	0	0	0	2	0	0	0	2	0	0	2	2	0	2	0	2	1	0	2	1	2	2	2	1	0
M1088	0	0	2	0	0	0	2	0	0	2	0	0	0	0	2	0	2	2	0	0	2	0	0	0	0	0	0	2	0	0	0	2	0	0	2	2	0	2	2	2	2	0	2	2	2	2	2	2	2
M1089	1	1	0	1	1	1	2	1	1	2	1	1	1	1	2	1	0	0	1	1	2	1	1	1	1	1	1	2	1	2	1	2	2	1	2	2	1	2	2	2	2	1	2	2	2	2	2	2	1
M1090	0	2	0	2	2	0	0	2	0	0	0	0	0	0	0	0	0	0	0	0	0	0	2	2	0	0	0	0	0	0	0	0	0	0	0	0	0	0	0	0	0	0	0	0	0	0	0	0	2
M1091	0	0	2	0	0	0	2	0	0	2	0	0	0	0	2	0	1	1	0	0	2	0	0	0	0	0	0	2	0	0	0	2	0	0	2	2	0	2	0	2	2	0	2	2	2	2	2	2	0
M1092	0	0	2	0	0	0	2	0	2	2	0	0	0	0	2	0	2	1	0	0	2	0	0	0	0	0	0	2	0	0	0	2	0	0	2	2	0	2	0	2	2	0	2	2	2	2	2	2	0
M1093	0	2	2	2	2	0	0	2	0	0	0	0	0	0	0	0	0	0	0	0	0	0	2	2	0	0	0	0	0	0	0	0	0	0	0	0	0	0	0	0	0	0	0	0	0	0	0	0	2
M1094	0	0	0	0	0	0	0	0	0	0	0	0	0	0	0	0	0	0	0	0	0	0	0	0	0	0	0	0	0	0	0	0	0	0	0	0	0	0	0	0	0	0	0	0	0	0	0	0	0
M1095	0	0	1	0	0	0	2	0	0	2	0	0	0	0	2	0	1	1	0	0	2	0	0	0	0	0	0	2	0	0	0	2	0	0	2	2	0	2	0	2	2	0	2	2	2	2	2	2	0
M1096	0	2	2	2	2	0	0	2	0	0	0	0	0	0	0	0	0	0	0	0	0	0	2	2	0	0	0	0	0	0	0	0	0	0	0	0	0	0	0	0	0	0	0	0	0	0	0	0	2
M1097	0	0	1	0	0	0	2	0	0	2	0	0	0	0	2	0	1	1	0	0	1	0	0	0	0	0	0	2	0	0	0	2	-	0	2	2	0	2	1	2	1	0	2	1	2	2	1	1	0
M1098	2	0	0	0	0	0	0	0	0	0	0	2	2	0	0	2	0	0	2	2	2	2	0	0	2	0	2	0	0	2	2	0	2	0	0	0	2	0	2	0	2	2	0	2	0	0	2	2	0
M1099	0	0	0	0	0	0	0	0	0	0	0	0	0	0	0	0	0	0	0	0	0	0	0	0	0	0	0	0	0	0	0	0	0	0	0	0	0	0	0	0	0	0	0	0	0	0	0	0	0
M1100	0	2	2	2	2	0	0	2	0	0	0	0	0	0	0	0	0	0	0	0	0	0	2	2	0	0	0	0	0	0	0	0	0	0	0	0	0	0	0	0	0	0	0	0	0	0	0	0	2
M1101	0	2	2	2	2	0	0	2	0	0	0	0	0	0	0	0	0	0	0	0	0	0	2	2	0	0	0	0	0	0	0	0	0	0	0	0	0	0	0	0	0	0	0	0	0	0	0	0	2
M1102	0	2	2	2	2	0	0	2	0	0	0	0	0	0	0	0	0	0	0	0	0	0	2	2	0	2	0	0	0	0	0	0	0	0	0	0	0	0	0	0	0	0	0	0	0	0	0	0	2
M1103	2	0	0	0	0	0	0	0	0	0	0	2	2	0	0	2	0	0	2	2	2	2	0	0	2	0	2	0	0	2	2	0	2	0	0	0	2	0	2	0	2	2	0	2	0	0	2	2	0
M1104	0	2	2	0	2	0	0	2	0	0	0	0	0	0	0	0	0	0	0	0	0	0	2	2	0	0	0	0	0	0	0	0	0	0	0	0	0	0	0	0	0	0	0	0	0	0	0	0	2
M1105	1	1	1	1	0	1	1	1	1	1	1	1	1	1	1	1	1	1	1	1	1	1	1	1	1	1	1	1	1	2	1	1	2	1	1	1	1	1	2	1	1	1	1	1	2	1	1	1	1
M1106	2	0	0	0	0	0	0	0	0	0	0	2	2	0	0	2	0	0	2	2	2	2	0	0	2	0	2	0	0	2	2	0	2	0	0	0	2	0	2	0	2	2	0	2	0	0	2	2	0
M1107	0	2	2	2	1	0	0	2	0	0	0	0	0	0	0	0	0	0	0	0	0	0	2	2	0	0	0	0	0	0	0	0	0	0	0	0	0	0	0	0	0	0	0	0	0	0	0	0	2
M1108	0	0	0	0	0	0	0	0	0	0	0	0	0	0	0	0	0	0	0	0	0	0	0	0	0	0	0	0	0	2	0	0	2	0	0	0	0	0	2	0	0	0	0	0	0	0	0	0	0
M1109	0	0	1	0	1	0	2	0	0	2	0	0	0	0	2	0	1	1	0	0	1	0	0	2	0	2	0	2	0	1	0	2	1	0	2	2	0	2	1	2	1	0	2	1	1	2	1	1	0
M1110	0	0	0	0	0	0	0	0	0	0	0	0	0	0	0	0	0	0	0	0	0	0	0	0	0	0	0	2	0	0	0	0	0	0	0	0	0	0	0	0	0	0	0	0	0	0	0	0	0
M1111	0	0	2	2	2	0	0	2	0	0	0	0	0	0	0	0	0	0	0	0	0	0	2	2	0	0	0	0	0	0	0	0	0	0	0	0	0	0	0	0	0	0	0	0	0	0	0	2	2
M1112	0	2	2	2	2	0	0	2	0	0	0	0	0	0	0	0	0	0	0	0	0	0	2	2	0	2	0	0	0	0	0	0	0	0	0	0	0	0	0	0	0	0	0	0	0	0	0	0	2
M1113	0	2	2	2	2	0	0	2	0	0	0	0	0	0	0	0	0	0	0	0	0	0	2	2	0	0	0	0	0	0	0	0	0	0	0	0	0	0	0	0	0	0	0	0	0	0	0	0	2
M1114	0	0	0	0	0	0	0	0	0	0	0	0	0	0	0	0	0	0	0	0	0	0	0	0	0	0	0	0	0	0	0	0	0	0	0	0	0	0	0	0	0	0	0	0	0	0	0	0	0
M1115	1	1	0	1	1	1	2	1	1	2	1	1	1	1	2	1	0	0	1	1	2	1	1	1	1	1	1	2	1	1	1	2	1	1	2	2	1	2	1	2	2	1	2	2	2	2	2	2	1
M1116	0	2	2	2	2	0	0	2	0	0	0	0	0	0	0	0	0	0	0	0	0	0	2	2	0	0	0	0	0	0	0	0	0	0	0	0	0	0	0	0	0	0	0	0	0	0	0	0	2
M1117	0	0	1	0	0	0	2	0	2	1	2	0	0	0	2	0	1	1	0	0	2	0	0	0	0	0	0	2	2	0	0	2	0	2	2	2	0	2	0	2	2	0	2	2	2	2	2	2	0
M1118	0	0	2	0	0	0	2	0	2	1	2	0	0	0	2	0	2	1	0	2	2	0	0	0	0	0	0	2	2	0	0	2	0	2	2	2	0	2	0	2	2	0	2	2	2	2	2	2	0
M1119	1	1	1	1	0	1	1	1	1	1	1	1	1	1	1	1	1	1	1	1	1	1	1	1	1	1	1	1	1	2	1	1	2	1	1	1	1	1	2	1	1	1	1	1	2	1	1	1	1
M1120	0	2	2	2	2	0	0	2	0	0	0	0	0	0	0	0	0	0	0	0	0	0	2	2	0	0	0	0	0	0	0	0	0	0	0	0	0	0	0	0	0	0	0	0	0	0	0	0	2
M1121	0	2	2	2	2	0	0	2	0	0	0	0	0	0	0	0	0	0	0	0	0	0	2	2	0	0	0	0	0	0	0	0	0	0	0	0	0	0	0	0	0	0	0	0	0	0	0	0	2
M1122	1	2	2	0	2	1	1	2	1	1	1	1	1	1	1	1	1	1	1	1	1	2	2	2	1	1	1	1	1	1	1	1	1	1	1	1	1	1	1	1	1	1	1	1	1	1	1	1	2
M1123	0	2	2	2	2	0	0	2	0	0	0	0	0	0	0	0	0	0	0	0	0	0	2	2	0	0	0	0	0	0	0	0	0	0	0	0	0	0	0	0	0	0	0	0	0	0	0	0	2
M1124	0	2	2	2	1	-	0	1	0	0	0	0	0	0	0	0	0	0	0	0	0	0	1	1	0	0	0	0	0	0	0	0	0	0	0	0	0	0	0	0	0	0	0	0	0	0	0	0	1
M1125	0	0	0	0	1	1	0	1	0	0	2	2	0	0	2	2	0	0	2	0	0	2	1	1	2	2	2	0	0	0	2	2	0	2	2	0	0	0	2	2	0	2	2	0	2	0	0	0	1
M1126	0	2	2	2	1	-	0	1	0	0	0	0	0	0	0	0	0	0	0	0	0	0	1	1	0	0	0	0	0	0	0	0	0	0	0	0	0	0	0	0	0	0	0	0	0	0	0	0	1
M1127	1	2	2	2	2	1	1	2	1	1	1	1	1	1	1	1	1	1	1	1	1	1	2	2	2	1	1	1	1	1	1	1	1	1	1	1	1	1	1	1	1	1	1	1	1	1	1	1	2
M1128	0	0	2	2	0	0	0	2	0	0	0	0	0	0	0	0	0	0	0	0	0	0	2	2	0	0	0	0	0	0	0	0	0	0	0	0	0	0	0	0	0	0	0	0	0	0	0	0	2
M1129	1	1	1	1	-	1	1	1	1	1	1	1	1	1	1	1	1	1	1	1	1	1	1	1	1	1	1	1	1	2	1	1	2	1	1	1	1	1	2	1	1	1	1	1	1	1	1	1	1
M1130	0	0	-	0	0	0	0	0	0	0	0	0	0	0	0	0	2	0	0	0	2	2	0	0	0	0	0	2	0	0	0	2	0	0	2	2	2	2	0	2	2	0	2	0	0	0	0	2	0
M1131	0	0	0	0	0	1	0	2	0	0	2	0	0	0	2	2	0	0	0	0	0	2	2	2	2	2	2	0	0	0	0	2	0	2	2	0	0	0	0	2	0	0	0	0	0	0	0	0	0
M1132	0	2	2	2	2	0	0	2	0	0	0	0	0	0	0	0	0	0	0	0	0	0	2	2	0	0	0	0	0	0	0	0	0	0	0	0	0	0	0	0	0	0	0	0	0	0	0	0	2
M1133	1	1	0	1	0	0	2	0	2	0	0	2	1	1	0	2	0	0	2	1	2	2	0	0	2	2	2	2	2	2	2	0	2	0	0	2	1	2	2	0	2	2	0	2	0	2	2	2	0
M1134	0	2	2	2	2	0	0	2	0	0	0	0	0	0	0	0	0	0	0	0	0	0	2	2	0	0	0	0	0	0	0	0	0	0	0	0	0	0	0	0	0	0	0	0	0	0	0	0	2
M1135	0	0	1	0	0	1	2	1	2	1	1	2	0	0	1	2	1	1	2	0	2	2	1	1	2	2	2	2	2	0	2	1	0	1	1	2	0	2	0	1	2	2	1	2	2	2	2	2	1
M1136	0	2	2	2	2	0	0	2	0	0	0	0	0	0	0	0	0	0	0	0	0	0	2	2	0	0	0	0	0	0	0	0	0	0	0	0	0	0	0	0	0	0	0	0	0	0	0	0	2
M1137	1	1	0	1	1	2	2	1	1	0	1	2	1	1	2	1	0	0	2	1	2	1	1	1	1	1	1	2	1	2	2	2	2	1	2	2	1	2	2	2	2	2	0	2	2	2	2	2	0
M1138	0	2	2	2	2	0	0	2	0	0	0	0	0	0	0	0	0	0	0	0	0	0	2	2	0	0	0	0	0	0	0	0	0	0	0	0	0	0	0	0	0	0	0	0	0	0	0	0	2
M1139	0	2	2	2	1	0	0	2	0	0	0	0	0	0	0	0	0	0	0	0	0	0	2	2	0	0	0	0	0	0	0	0	0	0	0	0	0	0	0	0	0	0	0	0	0	0	0	0	2
M1140	0	0	0	0	1	0	0	0	0	0	0	0	0	0	0	0	0	0	0	0	0	0	0	0	0	0	0	0	0	0	0	0	0	0	0	0	0	0	0	0	0	0	0	0	2	0	0	0	0
M1141	0	2	2	2	2	0	0	2	0	0	0	0	0	0	0	0	0	0	0	0	0	0	2	2	0	0	0	0	0	0	0	0	0	0	0	0	0	0	0	0	0	0	0	0	0	0	0	0	2
M1142	0	2	2	2	2	0	0	2	0	0	0	0	0	0	0	0	0	0	0	0	0	0	2	2	0	0	0	0	0	0	0	0	0	0	0	0	0	0	0	0	0	0	0	0	0	0	0	0	2
M1143	0	0	2	0	2	1	0	0	0	0	0	2	0	0	0	0	2	0	2	0	2	0	0	0	0	0	0	2	0	0	2	2	0	0	2	2	0	2	0	2	2	2	1	0	2	0	0	2	2
M1144	0	0	1	0	0	0	2	0	2	1	2	0	0	0	2	0	1	1	0	0	2	0	0	0	0	0	0	2	2	-	0	2	-	2	2	2	0	2	-	2	2	0	2	1	2	2	1	2	0
M1145	1	1	1	1	2	0	2	2	2	0	0	0	2	1	0	0	0	0	2	1	2	2	0	0	2	2	0	2	2	0	2	0	0	0	0	2	2	2	0	0	2	0	0	0	2	2	0	2	0
M1146	-	1	1	1	2	0	0	2	0	0	0	0	0	-	0	0	0	0	0	-	0	0	2	2	0	0	0	0	0	0	0	0	0	0	0	0	0	0	0	0	0	0	0	0	0	0	0	0	2
M1147	0	2	2	2	2	0	0	2	0	0	0	0	0	0	0	0	0	0	0	0	0	0	2	2	0	0	0	0	0	0	0	0	0	0	0	0	0	0	0	0	0	0	0	0	0	0	0	0	2
M1148	0	2	2	2	2	0	0	2	0	0	0	0	0	0	0	0	0	0	0	0	0	0	2	2	0	0	0	0	0	0	0	0	0	0	0	0	0	0	0	0	0	0	0	0	0	0	0	0	2
M1149	-	1	2	1	1	2	0	1	0	0	2	0	0	-	2	2	0	0	0	-	0	2	1	1	1	1	2	0	0	0	0	2	0	2	2	0	0	0	0	2	0	0	0	0	2	0	0	0	2
M1150	1	2	2	2	2	1	1	2	2	1	1	1	1	1	1	1	1	1	1	1	1	1	2	2	1	1	1	1	1	1	1	1	1	1	1	1	1	1	1	1	2	1	1	1	1	1	1	1	2
M1151	0	2	0	2	2	0	0	2	0	0	0	0	0	0	0	0	0	0	0	0	0	0	2	2	0	0	0	0	0	0	0	0	0	0	0	0	0	0	0	0	0	0	0	0	0	0	0	0	1
M1152	0	2	2	2	2	0	0	2	0	0	0	0	0	0	0	0	0	0	0	0	0	0	2	2	0	0	0	0	0	0	0	0	0	0	0	0	0	0	0	0	0	0	0	0	0	0	0	0	2
M1153	0	2	2	2	2	0	0	2	0	0	0	0	0	0	0	0	0	0	0	0	0	0	2	2	0	0	0	0	0	0	0	0	0	0	0	0	0	0	0	0	0	0	0	0	0	0	0	0	2
M1154	0	2	2	2	2	0	0	2	0	0	0	0	0	0	0	0	0	0	0	0	0	0	2	2	0	0	0	0	0	0	0	0	0	0	0	0	0	0	0	0	0	0	0	0	0	0	0	0	2
M1155	2	1	-	1	0	0	2	0	1	2	2	0	2	1	0	0	0	0	0	2	0	0	0	0	0	2	0	2	1	0	2	0	0	2	0	2	2	2	0	0	0	0	0	0	0	2	0	0	0
M1156	0	0	0	0	0	2	0	0	0	0	0	2	0	0	0	0	0	0	2	0	0	0	0	2	0	0	0	0	0	0	2	0	0	0	0	0	0	0	0	0	0	2	2	0	0	0	0	0	2
M1157	0	2	2	2	2	0	0	2	0	0	0	0	0	0	0	0	0	0	0	0	0	0	2	2	0	0	0	0	0	0	0	0	0	0	0	0	0	0	0	0	0	0	0	0	0	0	0	0	2
M1158	0	2	2	2	2	0	0	2	0	0	0	0	0	0	0	0	0	0	0	0	0	0	2	2	0	0	0	0	0	0	0	0	0	0	0	0	0	0	0	0	0	0	0	0	0	0	0	0	2
M1159	0	2	2	2	2	0	0	2	0	0	0	0	0	0	0	0	0	0	0	0	0	0	2	2	0	2	0	0	0	0	0	0	0	0	0	0	0	0	0	0	0	0	0	0	0	0	0	0	2
M1160	0	2	2	2	2	0	0	2	0	0	0	0	0	0	0	0	0	0	0	0	0	0	2	2	0	0	0	0	0	0	0	0	0	0	0	0	0	0	0	0	0	0	0	0	0	0	0	0	2
M1161	0	2	2	2	2	0	0	2	0	0	0	0	0	0	0	0	0	0	0	0	0	0	2	2	0	0	0	0	0	0	0	0	0	0	0	0	0	0	0	0	0	0	0	0	0	0	0	0	2
M1162	0	0	0	0	0	0	0	0	0	0	0	0	0	0	0	0	0	0	0	0	0	0	0	0	0	0	0	0	0	0	0	0	0	0	0	0	0	0	0	0	0	0	0	0	0	0	0	0	0
M1163	2	1	0	1	0	2	2	0	1	2	2	2	2	1	2	2	0	2	2	2	0	0	0	0	0	2	0	2	1	0	1	0	0	1	0	2	2	2	0	2	0	2	2	0	0	2	0	0	1
M1164	0	2	2	2	2	0	0	2	0	0	0	0	0	0	0	0	0	0	0	0	0	0	2	2	0	0	0	0	0	0	0	0	0	0	0	0	0	0	0	0	0	0	0	0	0	0	0	0	2
M1165	0	0	0	0	0	0	0	0	0	0	0	0	0	0	0	0	0	0	0	0	0	0	0	0	0	0	0	0	0	0	0	0	0	0	0	0	0	0	0	0	0	0	0	0	0	0	0	0	0
M1166	0	0	0	0	0	0	0	0	0	0	0	0	0	0	0	0	0	0	0	0	0	0	0	0	0	0	0	0	0	0	0	0	0	0	0	0	0	0	0	0	0	0	0	0	0	0	0	0	0
M1167	0	0	0	0	0	0	0	0	0	0	0	0	0	0	0	0	0	0	0	0	0	0	0	0	0	0	0	0	0	0	0	0	0	0	0	0	0	0	0	0	0	0	0	0	0	0	0	0	0
M1168	0	0	0	0	0	0	0	0	0	0	0	2	0	0	0	0	0	0	0	0	0	0	0	0	0	0	0	0	0	0	0	0	0	0	0	0	0	0	0	2	0	0	0	0	0	0	0	0	0
M1169	0	0	0	0	0	2	0	0	0	0	0	0	0	0	0	0	0	0	0	0	0	0	0	0	0	0	0	0	0	0	0	0	0	0	0	0	0	0	0	0	0	0	0	0	0	0	0	0	0
M1170	1	1	2	1	1	1	2	1	1	2	1	1	1	1	2	2	0	2	1	1	0	1	1	1	1	1	1	2	1	1	1	2	1	1	2	2	1	2	2	2	2	2	2	1	0	1	1	2	1
M1171	0	2	0	0	2	0	0	2	0	0	0	0	0	0	0	0	0	0	0	0	2	2	2	2	0	0	0	0	0	0	0	0	0	0	0	0	0	0	0	0	0	0	0	0	0	0	0	0	2
M1172	0	2	2	2	2	0	0	2	0	0	0	0	0	0	0	0	0	0	0	0	0	0	2	2	0	0	0	0	2	0	0	0	0	0	0	0	0	0	0	0	0	0	0	0	0	0	0	0	2
M1173	0	2	2	2	2	0	0	2	0	0	0	0	0	0	0	0	0	0	0	0	0	0	2	2	0	0	0	0	0	0	0	0	0	0	0	0	0	0	0	0	0	0	0	0	0	0	0	0	2
M1174	0	2	2	2	2	0	0	2	0	0	0	0	0	0	0	0	0	0	2	0	0	0	2	2	0	0	0	0	0	0	0	0	0	0	0	0	0	0	0	0	0	0	0	0	0	0	0	0	2
M1175	2	2	0	2	2	1	1	2	1	1	1	2	2	1	1	1	1	1	2	2	1	2	2	2	2	1	2	1	1	0	1	1	0	1	1	1	2	1	2	1	2	1	1	0	1	2	2	2	2
M1176	0	0	0	0	0	2	1	0	0	0	0	0	0	0	2	2	0	0	0	0	0	0	0	0	0	0	0	0	0	0	0	0	0	2	0	0	0	0	0	2	0	0	0	0	0	0	0	0	0
M1177	0	0	1	0	0	2	2	0	2	0	0	0	2	0	2	2	0	0	0	2	0	0	0	0	2	0	0	0	2	0	0	0	0	2	0	0	0	0	2	2	2	0	0	2	2	2	2	2	0
M1178	0	2	1	2	2	0	0	2	0	0	0	0	2	0	2	0	0	0	0	0	0	0	2	2	0	0	0	0	0	0	0	0	0	0	0	0	0	0	0	0	0	0	0	0	0	0	0	0	2
M1179	0	2	2	2	2	0	0	2	0	0	0	0	0	0	0	0	0	0	0	0	0	0	2	2	0	0	0	0	0	0	0	0	0	0	0	0	0	0	0	0	0	0	0	0	0	0	0	0	2
M1180	0	2	2	2	2	0	0	2	0	0	0	0	0	0	0	0	0	0	0	0	0	0	2	2	0	0	0	0	0	0	0	0	0	0	0	0	0	0	0	0	0	0	0	0	0	0	0	0	2
M1181	2	2	2	2	2	0	0	2	0	0	0	0	0	0	0	0	0	0	0	0	0	0	2	2	0	0	0	0	0	0	0	0	0	0	0	0	0	0	0	0	0	0	0	0	0	0	0	0	2
M1182	2	2	2	2	2	0	0	2	0	0	0	0	0	2	0	0	0	0	0	0	0	0	2	2	0	0	0	0	0	0	0	0	0	0	0	0	0	0	0	0	0	0	0	0	0	0	0	0	2
M1183	0	0	0	0	0	2	0	0	0	0	0	0	0	0	0	0	0	2	0	0	0	0	0	0	0	0	0	0	0	0	0	0	0	0	0	0	0	0	0	0	0	0	0	0	0	0	0	0	0
M1184	2	2	2	2	2	0	0	2	0	0	0	0	0	0	0	0	0	0	0	0	0	0	2	2	0	0	0	0	0	0	0	0	0	0	0	0	0	0	0	0	0	0	0	0	0	0	0	0	2
M1185	2	2	0	2	0	0	2	2	1	1	1	2	1	1	2	2	1	2	2	2	1	1	2	2	2	1	1	1	1	2	2	1	2	2	1	1	1	1	2	2	2	2	2	2	0	2	2	2	0
M1186	1	1	0	1	0	0	2	1	1	1	1	2	1	1	2	2	1	2	2	2	1	1	1	1	2	1	1	1	1	2	2	1	2	2	1	1	1	1	2	2	2	2	2	2	0	2	2	2	0
M1187	0	0	0	0	0	1	0	0	0	0	0	2	0	0	0	0	0	2	2	0	0	0	0	0	0	0	0	0	0	0	2	0	0	0	0	0	0	0	0	0	0	2	2	0	2	0	0	0	1
M1188	1	1	2	1	1	1	0	1	1	1	1	1	1	1	2	2	1	1	1	2	1	1	1	1	2	1	1	1	1	2	1	1	2	2	1	1	1	1	2	2	2	1	1	2	2	2	2	2	1
M1189	2	2	2	2	2	0	0	2	0	0	0	0	0	0	0	0	0	0	0	0	0	0	2	2	0	2	0	0	0	0	0	0	0	0	0	0	0	0	0	0	0	0	0	0	0	0	0	0	2
M1190	2	2	2	2	2	0	0	2	0	0	0	0	0	0	0	0	0	0	0	0	0	0	2	2	0	0	0	0	0	0	0	0	0	0	0	0	0	0	0	0	0	0	0	0	0	0	0	0	2
M1191	2	1	0	1	0	2	2	1	1	1	1	2	1	1	0	0	2	0	0	2	2	1	1	1	2	1	1	1	1	0	2	1	0	2	1	1	1	1	0	0	-	0	0	0	0	2	0	0	0
M1192	2	2	2	2	2	0	0	2	0	0	0	0	0	0	0	0	0	0	0	0	0	0	2	2	0	0	0	0	0	0	0	0	0	0	0	0	0	0	0	0	0	0	0	0	0	0	0	0	2
M1193	2	2	2	2	2	0	0	2	0	0	0	0	0	0	0	0	-	0	0	0	-	0	2	2	0	0	0	0	0	0	0	0	0	0	0	0	0	0	0	0	-	0	0	0	0	0	0	0	2
M1194	2	2	2	2	2	0	0	2	0	0	0	0	0	0	0	0	0	0	0	0	0	0	2	2	0	0	0	0	0	0	0	0	0	0	0	0	0	0	0	0	0	0	0	0	0	0	0	0	2
M1195	0	0	0	0	0	0	0	0	0	0	0	0	0	0	0	0	0	0	0	0	0	0	0	0	0	0	0	0	0	0	0	0	0	0	0	0	0	0	0	0	0	0	0	0	0	0	0	0	0
M1196	2	2	2	2	1	0	0	2	0	0	0	0	0	0	0	0	0	0	0	0	0	0	2	2	0	2	0	0	0	0	0	0	0	0	0	0	0	0	0	0	0	0	0	0	0	0	0	0	2
M1197	2	2	2	2	1	2	2	2	0	0	0	2	0	0	2	2	0	2	2	0	0	0	2	2	0	0	0	0	0	2	2	0	2	2	0	0	0	0	2	2	0	2	2	0	2	0	0	0	1
M1198	0	0	0	0	0	0	2	0	0	2	0	2	2	2	2	2	1	2	2	0	1	2	0	0	0	2	2	2	0	2	0	2	2	0	2	2	2	2	2	2	1	2	2	2	2	0	2	2	0
M1199	0	0	0	0	0	0	0	0	0	2	0	2	2	2	2	2	1	2	2	0	1	2	0	2	0	0	2	2	0	2	0	2	2	0	2	2	2	2	2	2	1	2	2	2	2	0	2	2	0
M1200	2	2	0	2	0	0	2	2	1	2	1	0	2	2	0	0	0	0	0	2	0	2	2	2	2	1	2	2	1	0	2	2	0	2	2	2	2	2	0	0	0	0	0	0	0	2	0	0	0
M1201	0	0	0	0	0	-	0	0	0	0	0	0	0	0	0	0	0	0	0	0	0	0	0	0	0	0	0	0	0	0	0	0	0	0	0	0	0	0	0	0	0	0	0	0	0	0	0	-	0
M1202	2	2	2	2	2	1	1	2	1	1	1	1	1	1	1	1	1	1	1	1	1	1	2	2	1	1	1	1	1	1	1	1	1	1	1	1	1	1	1	1	1	1	1	1	1	1	1	1	2
M1203	1	1	1	1	1	1	1	1	1	1	1	1	1	1	1	1	1	1	1	1	2	1	1	1	1	1	1	1	1	2	1	1	2	1	1	1	1	1	2	1	1	1	1	1	1	1	1	1	1
M1204	1	1	1	1	1	1	1	1	1	1	1	1	1	1	1	1	1	1	1	1	1	1	1	1	1	1	1	1	1	2	1	1	2	1	1	1	1	1	2	1	1	1	1	1	1	1	1	1	1
M1205	2	2	2	2	2	1	1	2	1	1	1	1	1	1	1	1	1	1	1	1	1	1	2	2	1	2	1	1	1	1	1	1	1	1	1	1	1	1	1	1	1	1	1	1	1	1	1	1	2
M1206	2	2	2	2	2	0	0	2	0	0	0	0	0	0	0	0	0	0	0	0	0	0	2	2	0	0	0	0	0	0	0	0	0	0	0	0	0	0	0	0	0	0	0	0	0	0	0	0	2
M1207	0	0	0	0	0	1	0	0	0	0	2	0	0	0	0	0	0	0	0	2	0	0	0	0	2	0	0	0	0	0	0	0	0	0	0	0	0	0	0	0	0	0	0	2	0	2	2	2	0
M1208	0	0	0	0	0	0	0	2	0	0	2	0	0	0	0	0	0	0	0	0	0	2	2	2	2	2	2	0	0	2	0	2	2	0	2	0	0	0	2	0	0	0	0	0	0	0	0	0	0
M1209	1	2	1	2	2	-	0	1	0	0	0	0	0	0	0	0	0	0	0	0	0	0	1	1	-	0	0	0	0	0	0	0	0	0	0	0	0	0	0	0	0	0	0	0	0	0	0	0	2
M1210	2	0	2	2	1	-	0	2	0	0	0	0	0	0	0	0	0	0	0	0	0	0	2	2	0	0	0	0	0	0	0	0	0	0	0	0	0	0	0	0	0	0	2	0	0	0	0	0	2
M1211	0	2	0	0	2	0	2	0	2	2	0	2	0	0	2	2	0	2	2	0	0	0	2	0	0	0	0	0	0	0	0	0	0	2	0	0	0	0	0	0	2	2	0	0	2	0	0	0	0
M1212	2	2	2	2	2	0	0	2	0	0	0	0	0	0	0	0	0	0	0	0	0	0	2	2	0	0	0	0	0	0	0	0	0	0	0	0	0	0	0	0	0	0	0	0	0	0	0	0	2
M1213	0	0	0	0	0	2	0	0	0	0	0	0	0	2	0	2	1	2	0	0	1	0	0	0	0	0	0	2	0	0	0	2	0	0	2	2	0	2	0	2	2	0	2	0	0	0	0	2	0
M1214	2	2	2	2	2	0	0	2	0	0	0	0	0	0	0	0	0	0	0	0	0	0	2	2	0	0	0	0	0	0	0	0	0	0	0	0	0	0	0	0	0	0	0	0	0	0	0	0	2
M1215	2	2	2	2	2	0	0	2	0	0	0	0	0	0	0	0	0	0	0	0	0	0	2	2	0	2	0	0	0	0	0	0	0	0	0	0	0	0	0	0	0	0	0	0	0	0	0	0	2
M1216	0	0	0	0	0	2	0	0	0	0	0	2	2	0	0	0	0	0	2	0	0	2	0	0	0	0	2	0	0	2	0	0	2	0	0	0	2	0	2	0	2	0	0	2	0	0	2	0	0
M1217	2	2	2	2	2	0	0	2	0	0	0	0	0	0	0	0	0	0	0	0	0	0	2	2	0	0	0	0	0	0	0	0	0	0	0	0	0	0	0	0	0	0	0	0	0	0	0	0	2
M1218	0	0	0	0	0	0	0	0	0	0	0	0	0	0	0	0	0	0	0	0	0	0	0	0	0	0	0	0	0	0	0	0	0	0	0	0	0	0	0	0	0	0	0	0	0	0	0	0	0
M1219	2	2	2	2	2	0	0	2	0	0	0	0	0	0	0	0	0	0	0	0	0	0	2	2	0	0	0	0	0	0	0	0	0	0	0	0	0	0	0	0	0	0	0	0	0	0	0	0	2
M1220	0	0	0	0	0	2	0	0	0	0	0	0	0	0	0	0	0	0	0	2	2	0	0	0	2	0	0	0	0	0	0	0	0	2	0	0	0	0	0	0	0	0	0	1	0	2	1	2	0
M1221	1	-	0	1	1	1	1	1	1	2	1	1	1	1	2	1	1	1	1	2	1	1	1	1	2	1	1	1	1	1	1	1	1	1	1	1	1	1	1	1	2	2	1	0	1	2	2	2	1
M1222	0	0	1	0	0	1	0	0	0	2	0	0	0	2	2	2	1	2	0	2	1	0	0	0	2	0	0	2	0	0	0	2	0	0	2	2	0	2	0	2	1	2	2	1	0	2	1	1	2
M1223	0	0	1	0	0	2	0	0	0	2	0	0	0	0	2	0	0	0	0	0	0	0	0	0	0	0	0	0	0	0	0	0	0	0	0	0	0	0	0	0	2	2	0	0	0	0	0	0	0
M1224	2	2	1	2	2	0	0	2	0	0	0	0	0	0	0	0	0	0	0	0	0	0	2	2	0	2	0	0	0	0	0	0	0	0	0	0	0	0	0	0	0	0	0	0	0	0	0	0	2
M1225	2	2	0	2	2	0	0	2	0	0	0	0	0	0	0	0	0	0	0	0	0	0	2	2	0	2	0	0	0	0	0	0	0	0	0	0	0	0	0	0	0	0	0	0	0	0	0	0	2
M1226	2	2	2	2	2	0	0	2	0	0	0	0	0	0	0	0	0	0	0	0	0	0	2	2	0	0	0	0	0	0	0	0	0	0	0	0	0	0	0	0	0	0	0	0	0	0	0	0	2
M1227	2	2	2	2	2	0	0	2	0	0	0	0	0	0	0	0	0	0	0	0	0	0	2	2	0	2	0	0	0	0	0	0	0	0	0	0	0	0	0	0	0	0	0	0	0	0	0	0	2
M1228	2	2	2	2	2	0	0	2	0	0	0	0	0	0	0	0	0	0	0	0	0	0	2	2	0	0	0	0	0	0	0	0	0	0	0	0	0	0	0	0	0	0	0	0	0	0	0	0	2
M1229	0	0	0	0	0	2	0	0	0	0	0	0	0	0	0	0	0	0	0	0	0	0	0	0	0	0	0	0	0	0	0	0	0	0	0	0	0	0	0	0	0	0	0	0	0	0	0	0	0
M1230	0	0	0	0	0	0	0	0	0	2	2	0	2	0	2	0	0	0	0	0	0	0	0	0	0	0	0	0	0	0	0	0	0	0	0	0	0	0	0	0	2	2	0	0	0	0	0	0	0
M1231	2	1	1	1	2	0	0	2	0	0	0	0	0	0	0	0	0	0	0	0	0	0	2	2	0	0	0	0	0	0	0	0	0	0	0	0	0	0	0	0	0	0	0	0	0	0	0	0	2
M1232	2	2	2	2	0	1	1	2	1	1	1	1	1	1	1	1	1	1	1	1	1	1	2	2	1	1	1	1	1	1	2	1	1	1	1	1	1	1	1	1	1	1	1	1	1	1	1	1	2
M1233	1	1	1	1	0	1	1	1	1	1	1	1	1	1	1	1	1	2	1	1	1	1	1	1	1	1	1	1	1	2	1	1	2	1	1	1	1	1	2	1	1	1	1	1	1	1	1	1	1
M1234	2	2	2	2	2	1	1	2	1	1	1	1	1	1	1	1	1	1	1	1	1	1	2	2	1	1	1	1	1	1	1	1	1	1	1	1	1	1	1	1	1	1	1	1	1	1	1	1	2
M1235	1	1	1	1	2	1	1	1	1	1	1	1	1	1	1	1	1	2	1	1	1	1	1	1	1	1	1	1	1	2	1	1	2	1	1	1	1	1	2	1	1	1	1	1	1	1	1	1	1
M1236	2	2	2	2	2	1	1	2	1	1	1	1	1	1	1	1	1	1	1	1	1	1	2	2	1	1	1	1	1	1	1	1	1	1	1	1	1	1	2	1	1	1	1	1	1	1	1	1	2
M1237	0	-	0	0	0	2	2	0	0	0	0	0	0	2	0	2	1	2	0	2	2	0	0	0	2	0	0	2	0	0	0	2	0	0	2	2	0	2	0	2	2	0	2	2	0	2	2	2	0
M1238	2	2	2	2	2	0	0	2	0	0	0	0	0	0	0	0	0	0	0	0	0	0	2	2	0	0	0	0	0	0	0	0	0	0	0	0	0	0	0	0	0	0	0	0	0	0	0	0	2
M1239	0	0	0	0	0	2	0	0	0	0	0	0	2	0	0	0	0	0	0	0	0	0	0	0	0	0	0	0	0	0	0	0	0	0	0	0	0	0	0	0	0	0	0	0	0	0	0	0	0
M1240	1	1	1	1	0	2	1	1	1	1	1	1	1	0	1	2	0	0	2	2	0	1	1	1	2	1	1	2	1	2	1	2	2	1	2	2	1	2	2	2	2	1	2	2	1	2	2	0	1
M1241	2	2	2	2	2	0	0	2	0	0	0	0	0	0	0	0	0	0	0	2	0	0	2	2	0	0	0	0	0	0	0	0	0	0	0	0	0	0	0	0	0	0	0	0	0	0	0	0	2
M1242	0	0	-	2	1	1	0	0	0	2	0	0	0	2	2	2	1	1	2	2	1	0	0	2	2	0	0	2	0	0	0	2	0	0	2	2	0	2	0	2	1	2	2	1	0	2	1	1	0
M1243	0	0	0	0	1	0	0	0	0	0	0	0	0	0	0	0	0	2	0	2	0	0	0	0	2	0	0	0	0	0	0	0	0	0	0	0	0	0	0	0	0	0	0	2	0	2	2	2	0
M1244	2	2	2	2	2	0	0	2	0	0	0	0	0	0	0	0	0	0	0	0	0	0	2	2	0	0	0	0	0	0	0	0	0	0	0	0	0	0	0	0	0	0	0	0	0	0	0	0	2
M1245	0	0	0	0	0	0	0	0	0	2	0	0	0	0	2	2	0	0	0	0	0	0	0	0	0	0	0	0	0	0	2	0	0	0	0	0	0	0	0	0	2	2	0	0	0	0	0	0	0
M1246	0	0	1	0	1	0	2	1	2	2	1	1	2	0	2	2	0	2	1	2	2	1	1	1	1	2	1	0	2	1	0	2	1	1	2	0	2	0	2	2	0	2	2	1	1	2	1	2	1
M1247	1	1	2	1	0	-	0	2	0	0	0	0	0	0	0	0	0	0	0	0	0	0	2	2	0	2	2	0	0	0	0	0	0	0	0	0	0	0	0	0	0	0	0	0	0	0	0	0	2
M1248	2	2	2	2	2	0	0	2	0	0	0	0	0	0	0	0	0	0	0	0	0	0	2	2	0	0	0	0	0	0	0	0	0	0	0	0	0	0	0	0	0	0	0	0	0	0	0	0	2
M1249	2	0	2	1	1	0	0	2	0	0	0	0	0	0	0	0	0	0	0	0	0	0	2	2	0	0	0	0	0	0	0	0	0	0	0	0	0	0	0	0	0	0	0	0	0	0	0	0	2
M1250	0	0	0	0	0	1	0	0	0	0	0	0	0	0	0	0	0	0	0	0	0	0	0	0	0	0	0	0	0	0	0	0	0	2	0	0	0	0	0	0	0	0	0	0	0	0	0	0	0
M1251	2	-	1	2	0	0	0	2	0	0	0	0	0	0	0	0	0	0	0	0	0	0	2	2	0	0	0	0	0	0	0	0	0	0	0	0	0	0	0	0	0	-	0	0	0	0	0	0	2
M1252	0	0	0	0	0	0	0	0	0	2	0	0	0	0	2	0	0	0	0	0	0	0	0	0	0	0	0	0	0	0	2	0	0	0	0	0	0	0	0	0	2	2	0	0	0	0	0	0	0
M1253	2	2	2	2	2	0	0	2	0	0	0	0	0	0	0	0	0	0	0	0	0	0	2	2	0	0	0	0	0	0	0	0	0	0	0	0	0	0	0	0	0	0	0	0	0	0	0	0	2
M1254	0	0	0	0	0	0	0	0	0	0	0	0	0	2	0	2	1	2	0	0	2	0	2	0	0	0	2	2	0	0	0	2	0	0	2	2	0	2	0	2	2	0	2	0	0	0	0	2	0
M1255	2	2	2	2	2	0	0	2	0	0	0	0	0	0	0	0	-	0	0	0	0	0	2	2	0	0	0	0	0	0	0	0	0	0	0	0	0	0	0	0	0	0	0	0	0	0	0	0	2
M1256	2	2	2	2	2	0	0	2	0	0	0	0	0	0	0	0	0	0	0	0	0	0	2	2	0	0	0	0	0	0	0	0	0	0	0	0	0	0	0	0	0	0	0	0	0	0	0	0	2
M1257	0	0	0	0	0	0	0	0	0	0	0	0	0	0	0	0	0	0	0	0	0	0	0	0	0	0	0	0	0	0	0	0	0	0	0	0	0	0	0	0	0	0	0	0	0	0	0	0	0
M1258	2	2	1	2	2	-	0	2	0	0	0	0	0	0	0	0	0	0	0	0	0	2	2	2	0	0	0	0	0	0	0	0	0	0	0	0	0	0	0	0	0	0	0	0	0	0	0	0	2
M1259	2	2	2	2	2	0	0	2	0	0	0	0	0	0	0	0	0	0	0	0	0	0	2	2	0	2	0	0	0	0	0	0	0	0	0	0	0	0	0	0	0	0	0	0	0	0	0	0	2
M1260	2	2	2	2	2	0	0	2	0	0	0	0	0	0	0	0	0	0	0	0	0	0	2	2	0	0	0	0	0	0	0	0	0	0	0	0	0	0	0	0	0	0	0	0	0	0	0	0	2
M1261	2	2	2	2	2	-	0	2	0	0	0	0	0	0	0	0	0	0	0	0	0	0	2	2	0	0	0	0	0	0	0	0	0	0	0	0	0	0	0	0	0	0	0	0	0	0	0	0	2
M1262	1	1	-	1	0	0	2	0	1	2	2	0	2	2	0	0	0	0	0	2	0	0	0	0	0	2	0	2	1	0	2	0	0	2	0	2	2	2	0	0	0	0	0	0	0	2	0	0	0
M1263	1	1	1	1	2	0	0	2	-	0	0	0	0	0	0	0	0	0	0	0	0	0	2	2	0	0	0	0	-	0	0	0	0	0	0	0	0	0	0	0	0	0	0	0	0	0	0	0	2
M1264	2	2	2	2	2	0	0	2	0	0	0	0	0	0	0	0	0	0	0	0	0	0	2	2	0	0	0	0	0	0	0	0	0	0	0	0	0	0	0	0	0	0	0	0	0	0	0	0	2
M1265	2	2	2	2	2	0	0	2	0	0	0	0	0	0	0	0	0	0	0	0	0	0	2	2	0	2	0	0	0	0	0	0	0	0	0	0	0	0	0	0	0	0	0	0	0	0	0	0	2
M1266	0	0	0	0	0	0	0	0	0	0	0	1	2	0	0	0	0	2	1	0	0	1	0	0	0	0	2	0	0	2	0	0	2	0	0	0	2	0	2	0	2	0	0	2	-	0	2	0	0
M1267	2	2	2	2	2	0	0	2	0	0	0	0	0	0	0	0	0	0	0	0	0	0	2	2	0	0	0	0	0	0	0	0	0	0	0	0	0	0	0	0	0	0	0	0	0	0	0	0	2
M1268	2	2	2	2	2	0	0	2	0	0	0	0	0	0	0	0	0	0	0	0	0	0	2	2	0	0	0	0	0	0	0	0	0	0	0	0	0	0	0	0	0	0	0	0	0	0	0	0	2
M1269	2	2	2	2	2	0	0	2	0	0	0	0	0	0	0	0	0	0	0	0	-	0	2	2	0	0	0	0	0	0	0	0	0	0	0	0	0	0	0	0	0	0	0	0	0	0	0	0	2
M1270	0	0	1	0	1	1	0	0	0	2	2	2	2	2	2	2	1	1	1	2	2	2	1	0	2	0	2	2	0	2	2	2	2	0	2	2	2	2	2	1	1	2	2	1	0	2	1	1	0
M1271	0	0	0	0	1	0	0	0	0	0	0	0	0	2	0	2	1	2	0	0	1	0	0	0	0	0	0	2	0	0	0	2	0	0	2	2	0	2	0	2	2	0	2	0	0	0	0	2	0
M1272	2	2	2	2	1	0	0	2	0	0	0	0	0	0	0	0	-	0	0	0	-	0	2	2	0	0	0	0	0	0	0	0	0	0	0	0	0	0	0	0	0	0	0	0	0	0	0	0	2
M1273	2	2	2	2	2	0	0	2	0	0	0	0	0	0	0	0	0	0	0	0	0	0	2	2	0	2	0	0	0	0	0	0	0	0	0	0	0	0	0	0	0	0	0	0	0	0	0	0	2
M1274	0	0	1	0	1	0	0	0	0	2	0	2	2	2	2	2	1	1	1	0	1	2	0	0	0	0	2	2	0	1	2	2	1	0	2	2	2	2	2	1	1	2	2	2	0	0	2	2	0
M1275	2	2	2	2	2	0	2	2	0	0	0	0	0	0	0	0	0	0	0	0	0	0	2	2	0	0	0	0	0	0	0	0	0	0	0	0	0	0	0	0	0	0	2	0	0	0	0	0	2
M1276	0	2	2	2	2	0	0	2	0	0	0	0	0	0	0	0	0	0	0	0	0	0	2	2	0	2	0	0	0	0	0	0	0	0	0	0	0	0	0	0	0	0	0	0	0	0	0	0	2
M1277	0	0	0	0	1	1	0	0	0	2	2	2	2	2	2	2	1	1	1	2	1	2	1	0	2	0	2	2	0	2	2	2	2	0	2	2	2	2	2	1	1	2	2	1	0	2	2	1	0
M1278	0	0	0	0	0	0	0	0	2	2	0	2	2	0	2	0	0	0	1	0	0	2	0	0	0	0	2	0	0	2	2	0	2	0	0	0	2	0	2	2	2	2	0	2	0	0	2	0	0
M1279	2	2	2	2	2	0	0	2	0	0	0	0	0	0	0	0	0	0	0	0	0	0	2	2	0	2	0	0	0	0	0	0	0	0	0	0	0	0	0	0	0	0	0	0	0	0	0	0	2
M1280	2	2	2	2	2	0	0	2	0	0	0	0	0	0	0	0	0	0	0	0	0	0	2	2	0	0	0	0	0	0	0	0	0	0	0	0	0	0	0	0	0	0	0	0	0	0	0	0	2
M1281	0	0	0	0	2	0	0	0	0	0	2	0	0	2	0	2	1	2	0	2	1	0	2	0	2	0	0	2	0	0	0	2	0	0	2	2	0	2	0	2	2	2	2	2	0	2	2	1	0
M1282	2	2	2	2	2	0	0	2	0	0	0	0	0	0	0	0	0	0	0	0	0	0	2	2	0	2	0	0	0	0	0	0	0	0	0	0	0	0	0	0	0	0	0	0	0	0	0	0	2
M1283	2	0	0	0	1	0	0	0	0	0	2	0	0	2	0	2	1	2	-	2	1	0	1	0	2	0	0	2	0	0	0	2	0	0	2	2	0	2	2	1	1	0	2	1	0	2	2	1	0
M1284	2	2	2	2	2	0	0	2	0	0	0	2	2	2	0	0	0	0	0	0	0	0	2	2	0	0	0	0	0	0	0	0	0	0	0	0	0	0	0	0	0	2	0	0	0	0	0	2	2
M1285	2	2	2	2	2	0	0	2	0	0	0	0	0	0	0	0	0	0	0	0	0	0	2	2	0	0	0	0	0	0	0	0	0	0	0	0	0	0	0	0	0	0	0	0	0	0	0	0	2
M1286	2	2	2	2	2	0	0	2	0	0	0	0	0	0	0	0	0	0	0	0	0	0	2	2	0	0	0	0	0	0	0	0	0	0	0	0	0	0	0	0	0	0	0	0	0	0	0	0	2
M1287	2	2	1	2	2	0	0	2	0	0	0	0	0	0	0	0	0	0	0	0	0	0	2	2	0	0	0	0	0	0	0	0	0	0	0	0	0	0	0	0	0	0	0	0	0	0	0	0	2
M1288	2	1	1	2	2	0	0	2	0	0	0	0	0	0	0	0	0	0	0	0	0	0	2	2	0	0	0	0	0	0	0	0	0	0	0	0	0	0	0	0	0	0	0	0	0	0	0	0	2
M1289	0	0	0	0	1	0	0	0	0	0	0	0	0	2	0	2	2	2	0	0	2	0	0	0	0	0	0	2	0	0	0	2	0	0	2	2	0	2	0	2	2	0	2	0	0	0	0	2	0
M1290	2	2	2	2	1	0	0	2	0	0	0	0	0	0	0	0	0	2	0	0	0	0	2	2	0	0	0	0	0	0	0	0	0	0	0	0	0	0	0	0	0	0	0	0	0	0	0	0	2
M1291	1	1	1	1	1	2	1	1	1	1	2	1	1	1	1	1	1	2	1	2	2	1	0	1	2	1	1	1	1	2	2	1	2	1	1	1	1	1	2	1	1	1	1	2	1	2	2	2	1
M1292	0	0	0	0	2	0	0	0	0	2	0	2	2	2	2	2	1	2	1	0	1	2	0	0	0	0	2	2	0	2	0	2	2	0	2	2	2	2	2	1	1	2	2	2	0	0	2	2	0
M1293	0	0	0	0	2	0	0	0	0	0	0	0	0	2	0	2	2	2	0	0	2	0	0	0	0	0	0	2	0	0	0	2	0	0	2	2	0	2	0	2	2	0	2	0	0	0	0	2	0
M1294	0	0	0	0	0	0	0	0	0	2	0	0	0	0	2	0	0	0	1	0	0	0	0	0	0	0	0	0	0	0	0	0	0	0	0	0	0	0	0	2	2	2	0	0	0	0	0	0	0
M1295	0	0	0	0	0	2	0	0	0	0	0	2	2	0	0	0	2	0	1	0	0	2	0	0	0	0	2	0	0	2	0	0	2	0	0	2	2	0	2	0	0	0	0	2	0	0	2	0	0
M1296	1	-	2	2	2	0	0	2	0	0	0	0	0	0	0	0	0	0	0	0	0	0	2	2	0	0	0	0	0	0	0	0	0	0	0	0	0	0	0	0	0	0	0	0	0	0	0	0	1
M1297	-	0	0	0	0	0	0	0	0	0	0	2	0	0	0	0	0	0	0	0	0	0	0	0	0	0	0	0	0	0	0	0	0	2	0	0	0	0	0	0	0	2	0	0	2	0	0	0	1
M1298	2	2	2	2	2	0	0	2	0	0	0	0	0	0	0	0	0	0	0	0	0	0	2	2	0	0	0	0	0	0	0	0	0	0	0	0	0	0	0	0	0	0	0	0	0	0	0	0	2
M1299	2	1	0	2	1	0	0	2	0	0	0	0	0	0	0	0	0	0	0	0	0	0	2	2	0	0	0	0	0	0	0	0	0	0	0	0	0	0	0	0	0	0	0	0	-	0	0	0	1
M1300	2	2	2	2	2	0	0	2	0	0	0	0	0	0	0	0	0	0	0	0	0	0	2	2	0	0	0	0	0	0	0	0	0	0	0	0	0	0	0	0	0	0	0	0	0	0	0	0	2
M1301	2	2	2	2	2	0	0	2	0	0	0	0	0	0	0	0	0	0	0	0	0	0	2	2	0	0	0	0	0	0	0	0	0	0	0	0	0	0	0	0	0	0	0	0	0	0	0	0	2
M1302	2	2	2	2	2	0	0	2	0	0	0	0	0	0	0	0	0	0	0	0	0	0	2	2	0	0	0	0	0	0	0	0	0	0	0	0	0	0	0	0	0	0	0	0	0	0	0	0	2
M1303	0	0	0	0	0	0	0	0	0	0	0	0	0	0	0	0	0	0	0	0	0	0	0	0	0	0	0	0	0	0	0	0	0	0	0	0	0	0	0	0	0	0	0	0	0	0	0	0	0
M1304	2	2	2	2	2	1	1	2	1	1	1	1	1	1	1	1	1	1	1	1	1	1	2	2	1	1	1	1	1	1	1	1	1	1	1	1	1	1	1	1	1	1	1	1	1	1	1	1	2
M1305	2	2	2	2	2	0	0	2	0	0	0	0	0	0	0	0	0	0	0	0	0	0	2	2	0	0	0	0	0	0	0	0	0	0	0	0	0	0	0	0	0	0	0	0	0	0	0	0	2
M1306	2	2	1	2	2	0	0	2	0	0	0	0	0	0	0	0	0	0	0	0	0	0	2	2	0	0	0	0	0	0	0	0	0	0	0	0	0	0	0	0	0	0	0	0	0	0	0	0	2
M1307	2	-	2	2	2	0	0	2	0	0	0	0	0	0	0	0	0	0	0	0	0	0	2	2	0	0	0	0	0	0	0	0	0	0	0	0	0	0	0	0	0	0	0	0	0	0	0	0	2
M1308	0	0	1	0	0	1	0	0	0	2	0	2	2	0	2	0	0	0	1	2	0	2	0	0	0	0	2	0	0	2	0	0	2	0	0	0	2	0	2	2	2	2	0	2	0	0	2	0	0
M1309	1	1	2	1	1	0	1	1	1	2	1	2	2	1	2	1	1	1	0	1	1	2	1	1	1	1	2	1	1	2	1	1	2	1	1	1	2	1	2	2	2	2	1	2	1	1	2	1	1
M1310	2	2	2	2	2	0	0	2	0	0	0	0	0	0	0	0	0	0	0	0	0	0	2	2	0	2	0	0	0	0	0	0	0	0	0	0	0	0	0	0	0	0	0	0	0	0	0	0	2
M1311	0	0	1	0	0	2	0	0	0	0	0	2	2	0	0	0	0	0	2	0	0	2	0	0	0	0	2	0	0	2	0	0	2	0	0	0	2	0	2	0	0	0	0	2	0	0	2	0	0
M1312	2	2	2	2	2	0	0	2	0	0	0	0	0	0	0	0	0	0	0	0	0	0	2	2	0	0	0	0	0	0	0	0	0	0	0	0	0	0	0	0	0	0	0	0	0	0	0	0	2
M1313	0	0	1	0	0	1	2	0	0	0	0	2	2	0	1	2	0	0	1	0	2	2	0	0	0	0	2	0	0	2	0	0	2	0	0	0	2	0	2	0	0	0	2	2	0	0	2	0	0
M1314	0	0	0	0	1	0	0	0	2	2	2	0	2	2	0	2	1	2	0	0	2	0	0	0	0	0	0	2	2	0	0	2	0	2	2	2	0	2	0	2	2	0	2	0	2	0	0	2	0
M1315	2	0	1	2	1	0	0	2	0	0	0	0	0	0	0	0	0	0	0	0	0	0	2	2	0	0	0	0	0	0	0	0	0	0	0	0	0	0	0	0	0	0	0	0	0	0	0	0	0
M1316	0	0	0	0	0	0	0	0	0	0	0	0	0	0	0	0	0	0	0	0	0	0	0	0	0	0	0	0	0	0	0	0	0	0	0	0	0	0	0	0	0	0	0	0	0	0	0	0	0
M1317	0	0	0	0	1	0	0	0	0	0	0	0	0	2	0	2	1	2	0	0	2	0	0	0	0	0	0	2	0	0	0	2	0	0	2	2	0	2	0	1	1	0	2	0	2	0	0	2	0
M1318	2	2	2	2	2	0	0	2	0	0	0	0	0	0	0	2	0	0	0	0	0	0	2	2	0	0	0	0	0	0	0	0	0	0	0	0	0	0	0	0	0	0	0	0	0	0	0	0	2
M1319	1	1	1	2	2	0	0	2	0	0	0	0	0	0	0	0	0	0	0	0	0	0	2	2	0	2	0	0	0	0	0	0	0	0	0	0	0	0	0	0	0	0	0	0	0	0	0	0	2
M1320	0	0	0	0	0	0	0	0	0	0	0	0	0	0	0	0	0	0	0	0	0	0	0	0	0	0	0	0	0	0	0	0	0	0	0	0	0	0	0	0	0	0	0	0	0	0	0	0	0
M1321	2	0	1	2	2	0	0	2	0	0	0	0	0	0	0	0	0	0	0	0	0	0	2	2	0	0	0	0	0	0	0	0	0	0	0	0	0	0	0	0	0	0	0	0	0	0	0	0	2
M1322	2	2	2	2	2	0	0	2	0	0	0	0	0	0	0	0	0	0	0	0	0	0	2	2	0	0	0	0	0	0	0	0	0	0	0	0	0	0	0	0	0	0	2	0	0	0	0	0	2
M1323	2	2	2	2	2	0	0	2	0	0	0	0	0	0	0	0	0	0	0	0	0	0	2	2	0	0	0	0	0	0	0	0	0	0	0	0	0	0	0	0	0	0	0	0	0	0	0	0	2
M1324	1	1	1	1	1	2	2	1	2	2	0	1	1	1	1	1	1	2	1	2	1	2	0	1	2	2	1	1	2	2	2	1	2	2	1	1	1	1	2	1	1	1	1	2	1	2	2	2	1
M1325	2	2	2	2	2	1	1	2	1	1	-	1	1	1	2	1	1	1	1	1	1	1	0	2	1	1	1	1	1	1	1	1	1	1	1	1	1	1	1	1	1	2	1	1	1	1	1	1	2
M1326	2	2	2	2	2	0	0	2	0	0	0	0	0	0	0	0	0	0	0	0	0	0	2	2	0	0	0	0	0	0	0	2	0	0	0	0	0	0	0	0	0	0	0	0	0	0	0	0	2
M1327	2	2	2	2	2	0	2	2	0	0	0	0	0	0	0	0	0	0	0	0	0	0	2	2	0	0	0	0	0	0	0	0	0	0	0	0	0	0	0	0	0	0	0	0	0	0	0	0	2
M1328	1	1	1	1	2	0	0	1	0	0	0	0	0	0	0	0	0	0	0	0	0	0	2	2	0	-	0	0	0	0	2	0	0	0	0	0	0	0	0	0	0	0	0	0	0	0	0	0	1
M1329	2	2	2	2	2	0	0	2	0	0	0	0	0	0	0	0	0	0	0	0	0	0	2	2	0	0	0	0	0	0	0	0	0	0	0	0	0	0	0	0	0	0	0	0	0	0	0	0	2
M1330	2	2	2	2	2	0	0	2	0	0	0	0	0	0	0	0	0	0	0	0	0	0	2	2	0	0	0	0	0	0	0	0	0	0	0	0	0	0	0	0	0	0	0	0	0	0	0	0	2
M1331	1	1	1	1	0	0	2	1	2	0	0	1	1	2	0	0	0	0	2	2	0	1	0	1	2	1	1	2	2	2	2	2	2	2	2	2	1	2	2	0	0	2	0	2	2	2	2	0	1
M1332	2	-	-	2	1	0	0	2	0	0	0	0	0	0	0	0	0	0	0	0	0	0	2	2	0	0	0	0	0	0	0	0	0	0	0	0	0	0	0	0	0	0	0	0	0	0	0	0	2
M1333	2	2	2	2	2	0	0	2	0	0	0	0	0	0	0	0	0	0	0	0	0	0	2	2	0	0	0	0	0	0	0	0	0	0	0	0	0	0	0	0	0	0	0	0	0	0	0	0	2
M1334	1	1	1	1	0	2	2	1	2	0	0	1	1	2	0	0	0	0	2	2	0	1	0	1	2	1	1	2	2	2	2	2	2	2	2	2	1	2	2	0	0	2	0	2	2	2	2	0	1
M1335	2	2	2	2	2	0	0	2	0	0	0	0	0	0	0	0	0	0	0	0	0	2	2	2	0	0	0	0	0	0	0	0	0	0	0	0	0	0	0	0	0	0	0	0	0	0	0	0	2
M1336	0	0	0	0	0	0	0	0	0	0	0	0	0	0	0	0	0	0	0	0	0	0	0	0	0	0	0	0	0	0	0	0	0	0	0	0	0	0	0	0	0	0	0	0	0	0	0	0	0
M1337	2	2	2	2	2	0	0	2	0	0	0	0	0	0	0	0	0	0	0	0	0	0	2	2	0	0	0	0	0	0	0	0	0	0	0	0	0	0	0	0	0	0	0	0	0	0	0	0	2
M1338	2	1	0	2	2	0	0	2	0	0	0	0	0	0	0	0	0	0	0	0	0	0	2	2	0	0	0	0	0	0	0	0	0	0	0	0	0	0	0	0	0	0	0	0	0	0	0	0	2
M1339	2	2	2	2	2	0	2	2	2	0	0	1	1	2	0	0	0	0	2	2	0	2	0	2	2	1	1	2	2	2	2	2	2	2	2	2	1	2	2	0	0	2	0	2	2	2	2	0	2
M1340	1	1	1	1	2	2	1	1	2	0	0	1	1	1	2	1	1	2	2	2	1	1	2	1	2	1	1	1	2	2	2	1	2	2	1	1	1	1	2	2	2	2	1	2	1	2	2	2	1
M1341	0	0	0	0	0	2	0	0	0	0	0	0	0	0	0	0	0	0	0	0	0	0	0	0	0	0	0	0	0	0	0	0	0	0	0	0	0	0	0	0	0	0	0	0	0	0	0	0	0
M1342	2	2	2	2	2	0	0	2	0	0	0	0	0	0	0	0	0	0	0	0	0	0	2	2	0	0	0	0	0	0	0	0	0	0	0	0	0	0	0	0	0	0	0	0	0	0	0	0	2
M1343	2	2	2	2	2	0	0	2	0	0	0	0	0	0	0	0	0	0	0	0	0	0	2	2	0	2	0	0	0	0	0	0	0	0	0	0	0	0	0	0	0	0	0	0	0	0	0	0	2
M1344	2	2	2	2	2	2	0	2	0	0	0	0	0	0	0	0	0	0	0	0	0	0	2	2	0	0	0	0	0	0	0	0	0	0	0	0	0	0	0	0	0	0	0	0	0	0	0	0	2
M1345	2	2	2	2	2	0	2	2	0	0	0	0	0	0	0	0	2	0	0	0	0	0	2	2	0	0	0	0	0	2	0	0	0	0	0	0	0	0	0	0	0	0	0	0	0	0	0	0	2
M1346	2	0	2	2	2	1	1	2	1	1	1	1	1	1	1	1	1	1	1	1	1	1	2	2	1	1	1	1	1	1	1	1	1	1	1	1	1	1	1	1	1	1	1	1	1	1	1	1	2
M1347	2	1	2	1	-	0	0	2	0	0	0	0	0	0	0	0	0	0	0	0	0	0	2	2	0	0	0	0	0	0	0	0	0	0	0	0	0	0	0	0	0	0	0	0	0	0	0	0	2
M1348	2	2	2	2	2	0	0	2	0	0	0	0	0	0	0	0	0	0	0	0	0	0	2	2	0	2	0	0	0	0	0	0	0	0	0	0	0	0	0	0	0	0	0	0	0	0	0	0	2
M1349	2	2	2	2	2	0	0	1	0	0	-	0	0	0	0	0	0	0	0	0	0	0	1	1	-	0	0	0	0	0	0	0	0	0	0	0	0	0	0	0	0	0	0	0	0	0	0	0	2
M1350	2	2	2	2	2	0	0	2	0	0	0	0	0	0	0	0	0	0	0	0	0	0	2	2	0	0	0	0	0	0	0	0	0	0	0	0	0	0	0	0	0	0	0	0	0	0	0	0	2
M1351	2	2	2	2	2	1	0	1	2	2	1	-	0	0	0	0	2	2	0	2	0	1	1	1	1	2	1	0	2	2	2	0	1	1	0	0	0	0	1	0	0	0	0	1	0	2	2	2	2
M1352	0	0	0	0	0	2	0	0	0	0	-	0	0	0	0	0	0	0	0	0	0	0	0	0	-	0	0	0	0	0	0	0	0	0	0	0	0	0	0	0	0	0	0	0	0	0	0	0	0
M1353	1	1	1	1	1	1	1	0	2	2	0	1	1	1	1	1	1	2	1	2	1	2	2	0	0	2	2	1	2	2	2	1	2	2	1	1	1	1	2	1	1	1	1	2	1	2	2	2	1
M1354	2	2	2	2	2	2	0	1	0	0	-	0	0	0	0	0	0	0	0	0	0	0	0	1	-	0	0	0	0	0	0	0	0	0	0	0	0	0	0	0	0	0	0	0	0	0	0	0	2
M1355	0	0	0	0	0	2	0	0	0	0	0	0	0	0	0	0	0	0	0	0	0	0	0	0	0	0	0	0	0	0	0	0	0	0	0	0	0	0	0	0	0	0	0	0	0	0	0	0	0
M1356	1	1	1	1	1	0	1	0	2	2	0	2	1	1	1	1	1	2	1	2	2	2	2	0	0	2	2	1	2	2	2	1	2	0	1	1	1	1	2	1	1	2	1	2	2	2	2	2	0
M1357	2	2	2	2	2	0	0	2	0	0	0	0	0	0	0	0	0	0	0	0	0	0	0	2	0	0	0	0	0	0	0	0	0	0	0	0	0	0	0	0	0	0	0	0	0	0	0	0	2
M1358	2	2	2	2	2	0	0	2	0	0	0	0	0	0	0	0	0	0	0	0	0	0	0	2	0	0	0	0	0	0	0	0	0	0	0	0	0	0	0	0	0	0	0	0	0	0	0	0	2
M1359	2	2	2	2	2	0	2	2	0	0	0	0	0	0	0	0	0	0	0	0	0	0	0	2	2	0	0	0	0	0	0	0	0	0	0	0	0	0	0	0	0	0	0	0	0	0	0	0	2
M1360	2	2	1	1	0	0	0	2	0	0	0	0	0	0	0	0	0	0	0	0	0	0	0	2	0	0	0	0	0	0	0	0	0	0	0	0	0	0	0	0	0	0	0	0	0	0	0	0	2
M1361	0	0	0	0	0	2	0	0	0	0	0	0	0	0	0	0	0	0	0	0	0	0	0	0	0	0	0	0	0	0	0	0	0	0	0	0	0	0	0	0	0	0	0	0	0	0	0	0	0
M1362	2	2	2	2	2	0	0	2	0	0	0	0	0	0	0	0	0	0	0	0	0	0	0	2	0	0	0	0	0	0	0	0	0	0	0	0	0	0	0	0	0	0	0	0	0	0	0	0	2
M1363	2	2	2	2	2	2	0	2	0	0	0	0	0	0	0	0	0	0	0	0	0	0	0	2	0	0	0	0	0	0	0	0	0	0	0	0	0	0	0	0	0	0	0	0	0	0	0	0	2
M1364	2	1	0	2	2	0	0	2	0	0	0	0	0	0	0	0	0	0	0	0	0	0	0	2	0	0	0	0	0	0	0	0	0	0	0	0	0	0	0	0	0	0	0	0	0	0	0	0	2
M1365	2	2	2	2	2	0	0	2	0	0	0	0	0	0	0	0	0	0	0	0	0	0	0	2	0	2	0	0	0	0	0	0	0	0	0	0	0	0	0	0	0	0	0	0	0	0	0	0	2
M1366	0	0	0	0	0	0	0	0	0	0	0	0	0	0	0	0	0	0	0	0	0	0	0	0	0	0	0	0	0	0	0	0	0	0	0	0	0	0	0	0	0	0	0	0	0	0	0	0	0
M1367	2	2	2	2	2	0	0	2	0	0	0	0	0	0	0	0	0	0	0	0	0	0	0	2	0	0	0	0	0	0	0	0	0	0	0	0	0	0	0	0	0	0	0	0	0	0	0	0	2
M1368	2	2	2	2	2	0	0	2	0	0	0	0	0	0	0	0	0	0	0	0	0	0	0	2	0	0	0	0	0	0	0	0	0	0	0	0	0	0	0	0	0	0	0	0	0	0	0	0	2
M1369	2	0	2	2	2	0	0	2	0	0	0	0	0	0	0	0	0	0	0	0	0	0	0	2	0	0	0	0	0	0	0	0	0	0	0	0	0	0	0	0	0	0	0	0	0	0	0	0	2
M1370	2	0	2	2	2	0	0	2	0	0	0	0	0	0	0	0	0	0	0	0	0	0	0	2	0	0	0	0	0	0	0	0	0	0	0	0	0	0	0	0	0	0	0	0	0	0	0	0	2
M1371	2	2	2	2	2	0	0	2	0	0	0	0	0	0	0	0	0	0	0	0	0	0	0	2	0	0	0	0	0	0	0	0	0	0	0	0	0	0	0	0	0	0	0	0	0	0	0	0	2
M1372	2	2	2	2	2	0	0	2	0	0	0	0	0	0	0	0	0	0	0	0	0	0	0	2	0	0	0	0	0	0	0	0	0	0	0	0	0	0	0	0	0	0	0	0	0	0	0	0	2
M1373	2	2	1	2	2	0	0	2	0	0	0	0	0	0	0	0	0	0	0	0	0	0	0	2	0	0	0	0	0	0	0	0	0	0	0	0	0	0	0	0	0	0	0	0	0	0	0	0	2
M1374	1	2	0	2	2	0	0	2	2	0	0	0	0	0	0	0	0	0	0	0	0	0	0	2	0	0	0	0	0	0	0	0	0	0	0	0	0	0	0	0	0	0	0	0	0	0	0	0	2
M1375	2	0	0	2	2	0	0	2	0	0	0	0	0	0	0	0	0	0	0	0	0	0	0	2	0	0	0	0	0	0	0	0	0	0	0	0	0	0	0	0	0	0	0	0	0	0	0	0	2
M1376	1	1	0	1	0	1	2	1	1	2	1	2	2	2	0	0	0	2	0	1	0	2	2	1	1	2	2	2	1	2	1	2	2	1	2	2	2	2	2	0	0	1	0	2	2	1	2	2	1
M1377	2	2	2	2	2	0	0	2	0	0	0	0	0	0	0	0	0	0	0	0	0	0	0	2	0	0	0	0	0	0	0	0	0	0	0	0	0	0	0	0	0	0	0	0	0	0	0	0	2
M1378	0	0	2	0	2	0	2	0	0	2	0	2	2	2	1	1	1	2	1	0	1	2	2	0	0	2	2	2	0	2	0	2	2	0	2	2	2	2	2	1	1	0	1	2	2	0	2	2	0
M1379	2	2	2	2	2	0	0	2	2	0	0	0	0	0	0	0	0	0	2	0	0	0	0	2	0	0	0	0	0	0	0	0	0	0	0	0	0	0	0	0	0	0	0	0	0	0	0	0	2
M1380	0	0	1	0	1	2	2	0	0	2	0	2	2	2	1	1	1	2	1	0	1	2	2	0	0	2	2	2	0	2	0	2	2	0	2	2	2	2	2	1	1	0	1	2	2	0	2	2	0
M1381	2	2	2	2	2	0	0	2	0	0	0	0	0	0	0	0	0	0	0	0	0	0	0	2	0	0	0	0	0	0	0	0	0	0	0	0	0	0	0	0	0	0	0	0	0	0	0	0	2
M1382	2	2	1	2	2	0	0	2	0	0	0	0	0	0	0	0	0	0	0	0	0	0	0	2	0	0	0	0	0	0	0	0	0	0	0	0	0	0	0	0	0	0	0	0	0	0	0	0	2
M1383	1	1	-	1	1	1	2	1	1	1	1	2	2	2	0	0	0	2	2	1	0	2	1	1	1	2	2	2	1	2	1	2	2	1	2	2	2	2	2	2	2	1	0	2	1	1	2	2	1
M1384	1	1	0	1	1	1	2	1	1	2	1	1	1	1	0	0	0	1	1	1	0	1	1	1	1	1	1	1	1	1	1	1	1	1	1	1	1	1	1	1	1	1	0	1	2	1	1	1	1
M1385	0	0	0	-	0	0	0	0	0	0	0	0	0	0	0	0	0	0	0	0	0	0	0	0	0	0	0	0	0	0	0	0	0	0	0	0	0	0	0	0	0	0	0	0	0	0	0	0	0
M1386	0	-	1	0	0	0	1	0	0	2	0	2	2	2	1	1	1	2	2	0	1	2	0	0	0	2	2	2	0	1	2	2	1	0	2	2	2	2	1	2	2	2	1	2	2	0	2	2	0
M1387	2	2	2	2	2	0	0	2	0	0	0	0	0	0	0	0	0	0	0	0	0	0	0	2	0	0	0	0	0	0	0	0	0	0	0	0	0	0	0	0	0	0	0	0	0	0	0	0	2
M1388	0	0	0	0	0	0	2	0	0	2	0	2	2	2	1	1	1	2	2	0	2	2	0	0	0	2	2	2	0	1	2	2	1	0	2	2	2	2	1	2	2	2	1	2	0	0	2	2	0
M1389	0	0	0	0	0	0	2	0	0	2	0	0	0	0	2	2	2	0	0	0	2	0	0	0	0	0	0	0	0	0	0	0	0	0	0	0	0	0	0	0	0	0	2	0	0	0	0	0	0
M1390	0	0	0	0	0	0	2	0	2	2	0	0	0	0	2	2	2	0	0	0	2	0	0	0	0	0	0	0	0	0	0	0	0	0	0	0	0	0	2	0	0	0	2	0	0	0	0	0	0
M1391	2	2	2	2	2	0	0	2	0	0	0	0	0	0	0	0	0	0	0	0	0	0	0	2	0	0	0	0	0	0	0	0	0	0	0	0	0	0	0	0	0	0	0	0	0	0	0	0	2
M1392	2	2	2	2	2	0	0	2	0	0	0	0	0	0	0	0	0	0	0	0	0	0	0	2	0	0	0	0	0	0	0	0	0	0	0	0	0	0	0	0	0	0	0	0	0	0	0	0	2
M1393	2	2	2	2	2	0	0	2	0	0	0	0	0	0	0	0	0	0	0	0	0	0	0	2	2	0	0	0	0	0	0	0	0	0	0	0	0	0	0	0	0	0	0	0	0	0	0	0	2
M1394	2	2	2	2	2	0	0	2	0	0	0	0	0	0	0	0	0	0	0	0	0	0	0	2	0	0	0	0	0	0	0	0	0	0	0	0	0	0	0	0	0	0	0	0	0	0	0	0	2
M1395	2	2	2	2	2	0	0	2	0	0	0	0	0	0	0	0	0	0	0	0	0	0	0	2	0	0	0	0	0	0	0	0	0	0	0	0	0	0	0	0	0	0	0	0	0	0	0	0	2
M1396	2	2	2	2	2	0	0	2	0	0	0	0	0	0	0	0	0	0	0	0	0	0	0	2	0	0	0	0	0	0	0	0	0	0	0	0	0	0	0	0	0	0	0	0	0	0	0	0	2
M1397	2	2	2	2	2	0	0	2	0	0	0	0	0	0	0	0	0	0	0	0	0	0	0	2	0	0	0	0	0	0	0	0	0	0	0	0	0	0	0	0	0	0	0	0	0	0	0	0	2
M1398	1	0	1	0	0	1	1	2	1	1	1	1	1	1	1	1	1	1	1	1	1	1	1	2	1	1	1	1	1	1	1	1	1	1	1	1	1	1	1	1	1	1	1	1	1	1	1	1	2
M1399	2	2	2	2	2	0	0	2	0	0	0	0	0	0	0	0	0	0	0	0	0	0	0	2	0	0	0	0	0	0	0	0	0	0	0	0	0	0	0	0	0	0	0	0	0	0	0	0	2
M1400	2	2	2	2	2	0	0	2	0	0	0	0	0	0	0	0	0	0	0	0	0	0	0	2	0	0	0	0	0	0	0	0	0	0	0	0	0	0	0	0	0	2	0	0	0	0	0	0	2
M1401	0	0	1	0	1	2	0	0	0	0	0	2	0	0	0	0	0	2	2	2	0	0	2	0	0	0	0	0	0	0	0	0	0	2	0	0	0	0	0	2	2	2	0	0	1	0	0	2	1
M1402	2	2	2	2	2	1	1	2	1	1	1	1	1	1	1	1	1	1	1	1	1	1	1	2	1	1	1	1	1	1	1	1	1	1	1	1	1	1	1	1	1	1	1	1	1	1	1	1	2
M1403	0	0	1	2	1	2	0	0	0	0	0	2	0	0	0	2	0	2	2	2	2	0	2	0	0	0	0	0	0	0	2	0	0	2	0	0	0	0	0	2	2	2	0	0	1	0	0	2	1
M1404	2	2	2	2	2	0	0	2	0	0	0	0	0	0	0	0	0	0	0	0	0	0	0	2	0	0	0	0	0	0	0	0	0	0	0	0	0	0	0	0	0	0	0	0	0	0	0	0	2
M1405	2	2	2	2	2	0	0	2	0	0	0	0	0	0	0	0	0	0	0	0	0	0	0	2	0	0	0	0	0	0	0	0	0	0	0	0	0	0	0	0	0	0	0	0	0	0	0	0	2
M1406	0	0	0	0	0	0	0	0	0	0	0	0	0	0	0	0	0	0	0	0	0	0	0	0	0	0	0	0	0	0	0	0	0	0	0	0	0	0	0	0	0	0	0	0	0	0	0	0	0
M1407	2	2	2	2	2	0	0	2	0	0	0	0	0	0	2	0	0	0	0	0	0	0	0	2	0	0	0	0	0	0	0	0	0	0	0	0	0	0	0	0	0	0	0	0	0	0	0	0	2
M1408	2	2	2	2	2	0	0	2	0	0	0	0	0	0	0	0	0	0	0	0	0	0	0	2	0	0	0	0	0	0	0	0	0	0	0	0	0	0	0	0	0	0	0	0	0	0	0	0	2
M1409	2	2	2	2	2	0	0	2	0	0	0	0	0	0	0	0	0	0	0	0	0	0	0	2	0	2	0	0	0	0	0	0	0	0	0	0	0	0	0	0	0	0	0	0	0	0	0	0	2
M1410	2	2	2	2	2	0	0	2	0	0	0	0	0	0	0	0	0	0	0	0	0	0	0	2	0	2	0	0	0	0	0	0	0	0	0	0	0	0	0	0	0	0	0	0	0	0	0	0	2
M1411	2	2	2	2	2	0	0	2	0	0	0	0	0	0	0	0	0	0	0	0	0	0	0	2	0	0	0	0	0	0	0	0	0	0	0	0	0	0	0	0	0	0	0	0	0	0	0	0	2
M1412	0	0	0	0	0	0	0	0	0	0	0	0	0	0	2	0	0	0	0	0	0	0	0	0	0	0	0	0	0	0	0	0	0	0	0	0	0	0	0	0	0	0	0	0	0	0	0	0	0
M1413	2	2	2	2	2	0	0	2	0	0	0	0	0	0	0	0	0	0	0	0	0	0	0	2	0	0	0	0	0	0	0	0	0	0	0	0	0	0	0	0	0	0	0	0	0	0	0	0	2
M1414	2	2	2	2	2	0	0	2	0	0	0	0	0	0	0	0	0	0	0	0	0	0	0	2	0	0	0	0	0	0	0	0	0	0	0	0	0	0	0	0	0	0	0	0	0	0	0	0	2
M1415	0	1	0	1	2	0	-	2	0	0	0	0	0	0	0	0	0	0	0	0	0	0	0	2	0	0	0	0	0	0	0	0	0	0	0	0	0	0	0	0	0	0	0	0	0	0	0	0	2
M1416	2	2	2	2	2	0	0	2	0	0	0	0	0	0	0	0	0	0	0	0	0	0	0	2	0	0	0	0	0	0	0	0	0	0	0	0	0	0	0	0	0	0	0	0	0	0	0	0	2
M1417	2	2	-	2	2	0	0	2	0	0	0	0	0	0	0	0	0	0	0	0	0	0	0	2	0	0	0	0	0	0	0	0	0	0	0	0	0	0	0	0	0	0	0	0	0	0	0	0	2
M1418	2	2	2	2	2	0	0	2	0	0	0	0	0	0	0	0	0	0	0	0	0	0	0	2	0	0	0	0	0	0	0	0	0	0	0	0	0	0	0	0	0	0	0	0	0	0	0	0	2
M1419	2	2	2	2	2	2	0	2	0	0	0	0	0	0	0	0	0	0	0	0	0	0	0	2	0	2	0	0	0	0	0	0	0	0	0	0	0	0	0	0	0	0	0	0	0	0	0	0	2
M1420	2	2	2	2	2	0	0	2	0	0	0	0	0	0	0	0	0	0	0	0	0	0	2	2	0	0	0	0	0	0	0	0	0	0	0	0	0	0	0	0	0	0	0	0	0	0	0	0	2
M1421	2	2	2	2	2	0	0	2	0	0	0	0	0	0	0	0	0	0	0	0	0	0	0	2	0	0	0	0	0	0	0	0	0	0	0	0	0	0	0	0	0	0	0	0	0	0	0	0	2
M1422	2	2	2	2	2	0	0	2	0	0	0	0	0	0	0	0	0	0	0	0	0	0	0	2	0	0	0	0	0	0	0	0	0	0	0	0	0	0	0	0	0	0	0	0	0	0	0	0	2
M1423	0	0	0	0	0	0	0	0	0	0	0	0	0	0	2	0	0	0	0	0	0	0	0	0	0	0	0	0	0	0	0	0	0	0	0	0	0	0	0	0	0	0	0	0	0	0	0	0	0
M1424	2	0	0	1	0	2	1	0	1	1	2	0	2	2	1	2	2	0	0	2	2	0	0	0	0	0	0	2	1	0	2	2	0	2	2	2	2	2	0	0	0	0	2	0	0	2	0	0	0
M1425	2	2	2	2	2	0	0	2	0	0	0	0	0	0	0	0	0	0	0	0	2	0	0	2	2	0	0	0	0	0	0	0	0	0	0	0	0	0	0	0	0	0	0	0	0	0	0	0	2
M1426	-	1	1	0	2	0	0	2	0	0	0	0	0	0	0	0	0	0	0	0	0	0	0	2	0	0	0	0	0	0	0	0	0	0	0	0	0	0	0	0	0	0	0	0	0	0	0	0	2
M1427	-	1	0	1	0	2	2	0	1	1	2	0	2	2	1	2	2	0	0	2	2	0	0	0	0	0	0	2	1	0	2	2	0	2	2	2	2	2	0	0	0	0	2	0	0	2	0	0	0
M1428	1	1	2	1	2	2	1	2	1	1	2	0	2	2	1	2	2	0	0	2	2	0	0	2	0	0	0	2	1	0	2	2	0	2	2	2	2	2	0	0	0	0	2	0	0	2	0	0	2
M1429	2	2	0	2	0	2	1	0	1	1	2	0	2	2	1	2	2	0	0	2	2	0	0	0	0	0	0	2	1	0	2	2	0	2	2	2	2	2	2	0	0	0	2	0	0	2	0	0	2
M1430	0	0	0	0	0	0	0	2	0	0	0	2	0	0	2	0	0	0	0	2	0	0	0	0	0	0	0	0	0	0	0	0	0	0	0	0	0	0	0	0	0	0	0	0	0	0	0	0	0
M1431	0	0	0	0	0	0	0	0	0	0	0	0	0	0	0	0	0	0	0	0	0	0	0	0	0	0	0	0	0	0	0	0	0	0	0	0	0	0	0	0	0	0	0	0	0	0	0	0	0
M1432	1	1	2	2	2	2	1	2	1	1	2	0	2	2	1	2	2	0	0	2	2	0	0	2	0	0	0	2	1	0	2	2	0	2	2	2	2	2	0	0	0	0	2	0	0	2	0	0	2
M1433	2	2	2	2	2	0	0	2	0	0	0	0	0	0	0	0	0	0	0	0	0	0	0	2	0	0	0	0	0	0	0	0	0	0	0	0	0	0	0	0	0	0	0	0	0	0	0	0	2
M1434	2	2	0	2	0	2	1	0	1	1	2	0	2	2	2	2	2	0	0	2	2	0	0	0	0	0	0	2	1	0	2	2	0	2	2	2	2	2	0	2	0	0	2	0	0	2	0	0	0
M1435	1	1	0	1	0	2	1	0	1	1	2	0	2	2	1	2	2	0	0	2	2	0	0	0	0	0	0	2	1	0	2	2	0	2	2	2	2	2	0	0	0	0	2	0	0	2	0	0	0
M1436	2	0	2	0	2	0	0	2	0	0	0	0	0	0	0	0	0	0	0	0	0	0	0	2	0	0	0	0	0	0	0	0	0	0	0	0	0	0	0	0	0	0	0	0	0	0	0	0	2
M1437	2	2	2	2	2	0	0	2	0	0	0	0	0	0	0	0	0	0	0	0	0	0	0	2	0	0	0	0	0	0	0	0	0	0	0	0	0	0	0	0	0	0	0	0	0	0	0	0	2
M1438	1	1	0	1	0	2	1	0	1	2	2	0	2	0	0	0	0	0	0	2	0	0	0	0	0	0	0	2	1	0	2	2	0	2	2	2	2	2	0	0	0	0	0	0	0	2	0	0	0
M1439	1	1	1	1	1	2	2	1	1	2	1	2	1	2	2	2	2	2	1	1	2	1	1	1	1	1	1	1	1	1	1	1	1	2	1	1	1	1	1	1	1	2	2	1	2	1	1	1	2
M1440	2	2	2	2	2	1	1	2	1	1	1	1	1	1	1	1	1	1	1	1	1	1	1	2	1	1	1	1	1	1	1	1	1	1	1	1	1	1	1	1	1	1	1	1	1	1	1	1	2
M1441	0	2	-	2	0	0	0	2	0	0	0	0	0	0	0	0	2	0	0	0	0	0	0	2	0	0	0	0	0	0	0	0	0	0	0	0	0	0	0	0	0	0	0	0	0	0	0	0	2
M1442	2	2	2	2	2	0	0	2	0	0	0	0	0	0	0	0	0	0	0	0	0	0	0	2	0	0	0	0	0	0	0	0	0	0	0	0	0	0	0	0	0	0	0	0	0	0	0	0	2
M1443	2	0	2	2	2	1	1	2	1	1	1	1	1	1	1	1	1	1	1	1	1	1	1	2	1	2	1	1	1	1	1	1	1	1	1	1	1	1	1	1	1	1	1	1	1	1	1	1	2
M1444	-	0	0	0	0	1	1	2	1	1	1	1	1	1	1	1	1	1	1	1	1	1	1	2	1	1	1	1	1	1	1	1	1	1	1	1	1	1	1	1	1	1	1	1	1	1	1	1	2
M1445	2	2	2	2	2	0	0	1	0	0	0	0	0	0	0	0	0	0	0	0	0	0	0	1	0	0	0	0	0	0	0	0	0	0	0	0	0	0	0	0	0	0	0	0	0	0	0	0	2
M1446	2	2	2	2	2	0	0	2	0	0	0	0	0	0	0	0	0	0	0	0	0	0	0	2	0	2	0	0	0	0	0	0	0	0	0	0	0	0	0	0	0	0	0	0	0	0	0	0	2
M1447	2	2	2	2	2	0	0	2	0	0	0	0	0	0	0	0	0	0	0	0	0	0	0	2	0	0	0	0	0	0	0	0	0	0	0	0	0	0	0	0	0	0	0	0	0	0	0	0	2
M1448	2	2	2	2	2	0	0	2	0	0	0	2	0	0	0	0	0	0	0	0	0	0	0	2	0	0	0	0	0	0	0	0	0	0	0	0	0	0	0	0	0	0	0	0	0	0	0	0	2
M1449	2	2	2	2	2	0	0	2	0	0	0	0	0	0	0	0	0	0	0	0	0	0	0	2	0	0	0	0	0	0	0	0	0	0	0	0	0	0	0	0	0	0	0	0	0	0	0	0	2
M1450	2	2	2	2	2	1	1	0	1	1	1	1	1	1	1	1	1	1	1	1	1	2	1	0	2	2	2	1	1	1	1	1	1	1	1	1	1	1	1	1	1	1	1	1	1	1	1	1	2
M1451	2	2	2	2	2	0	0	2	0	0	0	0	0	0	0	0	0	0	0	0	0	0	0	2	0	0	0	0	0	0	0	0	0	0	0	0	0	0	0	0	0	0	0	0	0	0	0	0	2
M1452	1	1	2	1	2	0	0	2	-	0	0	0	0	0	0	0	0	0	0	0	0	0	0	2	0	0	0	0	-	0	0	0	0	0	0	0	0	0	0	0	0	0	0	0	0	0	0	0	2
M1453	1	1	0	1	0	2	2	0	1	2	2	0	2	0	0	0	0	0	0	2	0	0	0	0	0	0	0	2	1	0	2	2	0	2	2	2	2	2	0	0	0	0	0	0	0	2	0	0	0
M1454	2	1	1	2	2	0	0	2	0	0	0	0	0	0	0	0	0	0	0	0	0	0	0	2	0	0	0	0	0	0	0	0	0	0	0	0	0	0	0	0	0	0	0	0	0	0	0	0	2
M1455	2	-	2	2	2	-	0	2	0	0	0	0	0	0	0	0	0	0	0	0	0	0	0	2	0	0	0	0	0	0	0	0	0	0	0	0	0	0	0	0	0	0	0	0	0	0	0	0	2
M1456	2	2	2	2	2	0	0	2	0	0	0	0	0	0	0	0	0	0	0	0	0	0	0	2	0	0	0	0	0	0	0	0	0	0	0	0	0	0	0	0	0	0	0	0	0	0	0	0	2
M1457	2	2	2	2	2	0	0	2	0	0	0	0	0	0	0	0	0	0	0	0	0	0	0	2	0	0	0	0	0	0	0	0	0	0	0	0	0	0	0	0	0	0	0	0	0	0	0	0	2
M1458	2	2	2	2	2	0	0	2	0	0	0	0	0	0	0	0	0	0	0	0	0	0	0	2	0	0	0	0	0	0	0	0	0	0	0	0	0	0	0	0	0	0	0	0	0	0	0	0	2
M1459	2	2	0	0	2	0	0	2	0	0	0	0	0	0	0	0	0	0	0	0	0	0	0	2	0	0	0	0	0	0	0	0	0	0	0	0	0	0	0	0	0	0	0	0	0	0	0	0	2
M1460	0	0	0	0	0	2	2	0	0	2	0	2	0	2	2	2	2	2	0	0	2	0	0	0	0	0	0	0	0	0	0	0	0	2	0	0	0	0	0	0	0	2	2	0	2	0	0	0	2
M1461	2	2	2	2	2	2	2	2	0	2	2	2	0	2	2	2	2	2	0	0	2	0	0	2	0	0	0	0	0	0	0	0	0	2	0	0	0	0	0	0	0	2	2	0	2	0	0	0	1
M1462	0	0	1	0	1	0	0	0	0	0	0	2	2	2	2	2	2	2	1	2	2	2	2	0	0	2	2	2	0	1	2	2	1	0	2	2	2	2	1	1	1	2	2	1	0	2	2	1	0
M1463	0	0	1	0	1	2	2	1	0	2	2	1	2	1	1	1	1	1	1	2	1	1	1	1	1	1	1	2	0	1	2	2	1	2	2	2	2	2	1	1	1	1	1	1	1	2	1	1	1
M1464	0	0	2	0	2	1	1	2	-	1	1	1	1	1	1	1	1	1	1	1	1	1	1	2	1	1	1	1	-	1	1	1	1	1	1	1	1	1	1	1	1	1	1	1	1	1	1	1	2
M1465	2	2	2	2	2	0	0	2	0	0	0	0	0	0	0	0	0	0	0	0	0	0	0	2	0	0	0	0	0	0	0	0	0	0	0	0	0	0	0	0	0	0	0	0	0	0	0	0	2
M1466	2	2	0	2	2	2	2	0	1	2	2	0	2	2	2	0	0	0	0	2	2	0	0	0	0	0	0	2	1	0	2	2	0	2	2	2	2	2	0	0	0	0	0	0	0	2	0	0	0
M1467	2	2	0	2	2	2	2	0	2	2	2	0	2	0	2	0	0	0	0	2	0	0	0	0	0	0	0	2	1	0	2	2	0	2	2	2	2	2	0	0	0	0	0	0	0	2	2	0	0
M1468	0	0	0	0	0	0	0	1	0	0	2	0	0	0	0	0	0	0	0	0	0	2	2	1	1	2	2	0	0	0	0	0	0	0	0	0	0	0	0	0	0	0	0	0	2	0	0	0	0
M1469	2	0	2	2	2	0	0	1	0	0	0	0	0	0	0	0	0	0	0	0	0	0	0	1	-	0	0	0	0	0	0	0	0	0	0	0	0	0	0	0	0	0	0	0	0	0	0	0	2
M1470	1	1	0	1	1	1	1	0	1	1	2	2	2	2	1	2	2	2	0	2	2	2	0	0	0	0	0	2	1	0	2	2	0	1	2	2	2	2	0	0	0	2	2	0	2	2	0	0	1
M1471	2	2	2	2	2	0	0	2	0	0	0	0	0	0	0	0	0	0	0	0	0	0	0	2	0	0	0	0	0	0	0	0	0	0	0	0	0	0	0	0	0	0	0	0	0	0	0	0	2
M1472	2	2	2	2	2	0	0	2	0	0	0	0	0	0	0	0	0	0	0	0	0	0	0	2	0	0	0	0	0	0	0	0	0	0	0	0	0	0	0	0	0	0	0	0	0	0	0	0	2
M1473	1	2	0	2	2	2	2	0	1	2	2	0	2	0	2	0	0	0	0	2	0	2	0	0	0	0	0	2	1	0	2	2	0	2	2	2	2	2	0	0	0	0	0	0	0	2	0	0	0
M1474	2	0	1	2	2	0	0	2	0	0	0	0	0	0	0	0	0	0	0	0	0	0	0	2	0	0	0	0	0	0	0	0	0	0	0	0	0	0	0	0	0	0	0	0	0	0	0	0	2
M1475	2	2	0	2	2	0	0	2	0	0	0	0	0	0	0	0	0	0	0	0	0	0	0	2	0	0	0	0	0	0	0	0	0	0	0	0	0	0	0	0	0	0	0	0	0	0	0	0	2
M1476	2	2	2	2	2	0	0	2	0	0	0	0	0	0	0	0	0	0	0	0	0	0	0	2	0	0	0	0	0	0	0	0	0	0	0	0	0	0	0	0	0	0	0	0	0	0	0	0	2
M1477	2	2	2	2	2	0	0	2	0	0	0	0	0	0	0	0	0	0	0	0	0	0	0	2	0	0	0	0	0	0	0	0	0	0	0	0	0	0	0	0	0	0	0	0	0	0	0	0	2
M1478	2	2	0	2	2	1	1	0	1	1	2	2	2	2	1	2	2	2	0	2	2	2	2	0	0	0	0	2	1	0	2	2	2	1	2	2	2	2	0	0	0	2	2	0	2	2	0	0	2
M1479	2	2	0	2	2	1	1	0	1	1	2	2	2	2	1	2	2	2	0	2	2	2	0	0	0	2	0	2	1	2	2	2	0	1	2	2	2	2	0	0	0	2	2	0	2	2	0	0	2
M1480	0	0	1	0	0	0	0	0	0	0	0	2	2	2	0	2	2	2	2	0	2	2	2	0	0	2	2	2	0	2	2	2	2	0	2	2	2	2	2	2	2	2	2	2	0	0	2	2	0
M1481	2	2	1	2	2	0	0	2	0	0	0	0	0	0	0	0	0	0	0	0	0	0	0	2	0	0	0	0	0	0	0	0	0	0	0	0	0	0	0	0	0	0	0	0	0	0	0	0	2
M1482	1	1	2	1	1	1	1	2	1	1	2	2	2	2	2	2	2	2	0	2	2	2	0	2	0	0	0	2	1	0	2	2	0	1	2	2	2	2	0	0	0	2	2	0	2	2	2	0	1
M1483	2	2	2	2	2	0	0	2	0	0	0	0	0	0	0	0	0	0	0	0	0	0	0	2	0	0	0	0	0	0	0	0	0	0	0	0	0	0	0	0	0	0	0	0	0	0	0	0	2
M1484	0	0	0	0	0	2	2	0	2	1	2	0	0	0	2	2	2	0	0	0	2	0	0	0	0	0	0	0	2	0	0	0	0	2	0	0	0	0	0	0	0	0	2	0	0	0	0	0	0
M1485	2	2	2	2	2	0	0	2	0	0	0	0	0	0	0	0	0	0	0	0	0	0	0	2	0	0	0	0	0	0	0	0	0	0	0	0	0	0	0	0	0	0	0	0	0	0	0	0	2
M1486	1	1	1	1	1	1	1	2	1	1	2	1	1	1	1	1	1	1	1	1	1	1	2	2	0	2	2	1	1	1	1	1	1	1	1	1	1	1	1	1	1	1	1	1	2	1	1	1	1
M1487	1	1	1	1	1	1	1	2	1	1	2	1	1	1	1	1	1	1	1	1	1	1	2	2	2	2	2	1	1	1	1	1	1	1	1	1	1	1	1	1	1	1	1	1	2	1	1	1	1
M1488	1	1	1	1	1	1	1	0	1	1	2	1	1	1	1	1	1	1	1	1	1	1	2	2	0	2	2	1	1	1	1	1	1	1	1	1	1	1	1	1	1	1	1	1	2	1	1	1	1
M1489	2	2	2	2	2	1	1	0	1	1	1	1	1	1	1	1	1	1	1	1	1	1	1	2	-	1	1	1	2	1	1	1	1	1	1	1	1	1	1	1	1	1	1	1	1	1	1	1	2
M1490	1	1	0	1	0	2	2	0	2	0	0	2	2	2	2	0	0	2	0	2	0	2	0	0	0	0	0	2	2	0	2	2	0	2	2	2	2	2	0	0	0	2	0	0	2	2	0	0	1
M1491	2	2	2	2	2	0	0	2	0	0	0	0	0	0	0	0	0	0	0	0	0	0	0	2	0	0	0	0	0	0	0	0	0	0	0	0	0	0	0	0	0	0	0	0	0	0	0	0	2
M1492	2	2	1	2	2	2	2	2	2	1	2	2	2	2	2	1	1	2	1	2	1	2	2	2	0	2	2	2	2	1	2	2	1	2	2	2	2	2	1	1	1	2	1	1	0	2	1	1	2
M1493	1	1	0	1	1	2	2	0	2	0	0	2	2	2	2	0	0	2	0	2	2	2	0	0	0	0	0	2	2	0	2	2	0	2	2	2	2	2	0	0	0	2	0	0	2	2	0	0	1
M1494	2	2	2	2	2	0	2	2	0	0	0	0	0	0	0	0	0	0	0	0	0	0	0	2	0	0	0	0	0	0	0	0	0	0	0	0	0	0	0	0	0	0	0	0	0	0	0	0	2
M1495	2	2	2	2	2	0	0	2	0	0	0	0	0	0	0	0	0	0	0	0	0	0	0	2	0	0	0	0	0	0	0	0	0	0	0	0	0	0	0	0	0	0	0	2	0	0	0	0	2
M1496	2	2	2	2	2	0	0	2	0	0	0	0	0	0	0	0	0	0	0	0	0	0	0	2	0	0	0	0	0	0	0	0	0	2	0	0	0	0	0	0	0	0	0	0	0	0	0	0	2
M1497	1	1	0	1	1	2	2	0	2	0	0	2	2	2	2	0	0	2	0	2	0	2	0	0	0	0	0	2	2	2	2	2	0	2	2	2	2	2	0	0	0	2	0	0	2	2	2	0	1
M1498	2	2	2	2	2	0	0	2	0	0	0	0	0	0	2	0	0	0	0	0	0	0	0	2	0	0	0	0	0	0	0	0	0	0	0	0	0	0	0	0	0	0	0	0	0	0	0	0	2
M1499	1	1	0	1	1	1	1	0	1	1	2	2	2	2	1	2	2	2	0	2	2	2	0	0	0	0	0	2	1	0	2	2	0	1	2	2	2	2	0	0	0	2	2	0	2	2	2	0	2
M1500	2	2	2	2	2	0	0	2	0	0	0	0	0	0	0	0	0	0	0	0	0	0	0	2	0	2	0	0	0	0	0	0	0	0	0	0	0	0	0	0	0	0	0	0	0	0	0	0	2
M1501	2	2	2	2	2	0	0	2	0	0	0	0	0	0	0	0	0	0	0	0	0	0	0	2	0	0	0	0	0	0	0	0	0	0	0	0	0	0	0	0	0	0	0	0	0	0	0	0	2
M1502	2	2	2	2	2	0	0	2	0	0	0	0	0	0	0	0	0	0	0	0	0	0	0	2	0	0	0	0	0	0	0	0	0	0	0	0	0	0	0	0	0	0	0	0	0	0	0	0	2
M1503	1	1	0	1	1	1	1	0	1	1	2	2	2	2	2	2	2	2	2	1	2	2	2	0	0	0	0	2	1	2	2	2	2	1	2	2	2	2	2	2	2	2	2	2	2	1	2	2	0
M1504	2	-	2	2	2	0	0	2	0	0	0	0	0	0	0	0	0	0	0	0	0	0	0	2	0	0	0	0	0	0	0	0	0	0	0	0	0	0	0	0	0	0	0	0	0	0	0	0	2
M1505	2	2	1	2	2	0	0	2	0	0	0	0	0	0	0	0	0	0	0	0	0	0	0	2	0	0	0	0	0	0	0	0	0	0	0	0	0	0	0	0	0	0	0	0	0	0	0	0	2
M1506	2	2	2	2	2	0	0	2	0	0	0	0	0	0	0	0	0	0	0	0	0	0	0	2	0	0	0	0	0	0	0	0	0	0	0	0	0	0	0	0	0	0	0	0	0	0	0	0	2
M1507	2	2	2	2	2	1	1	2	1	1	1	1	1	1	1	1	1	1	1	1	1	1	1	2	1	1	1	1	1	1	1	1	1	1	1	1	1	1	1	1	1	1	1	1	1	1	1	1	2
M1508	2	0	1	2	2	0	0	2	0	0	0	0	0	0	0	0	0	0	0	0	0	0	0	2	0	0	0	0	0	0	0	0	0	0	0	0	0	0	0	0	0	0	0	0	0	0	0	0	2
M1509	2	2	1	2	2	0	0	2	0	0	0	0	0	0	0	0	0	0	0	0	0	0	0	2	0	0	0	0	0	0	0	0	0	0	0	0	0	0	0	0	0	0	0	0	0	0	0	0	2
M1510	0	0	0	0	0	0	0	0	2	2	2	0	0	0	0	0	0	0	0	0	0	0	0	0	0	0	0	0	2	0	0	0	0	2	0	0	0	0	0	0	0	0	0	0	0	0	0	0	0
M1511	2	2	2	2	2	0	0	2	0	0	0	0	0	0	0	0	0	0	0	0	0	0	0	2	0	0	0	0	0	0	0	0	0	0	0	0	0	0	0	0	0	0	0	0	0	0	0	0	2
M1512	2	2	2	2	2	0	0	2	0	0	0	0	0	0	2	0	0	0	0	0	0	0	0	2	0	0	0	0	0	0	0	0	0	0	0	0	0	0	0	0	0	2	0	0	0	0	0	0	2
M1513	2	2	2	2	2	0	0	2	0	0	0	0	0	0	0	0	0	0	0	0	0	0	0	2	0	0	0	0	0	0	0	0	0	0	0	0	2	0	0	0	0	0	0	0	0	0	0	0	2
M1514	2	1	-	2	2	2	1	0	2	2	0	2	2	2	2	2	2	2	0	2	2	2	0	0	0	0	0	2	2	0	2	2	0	2	2	2	2	2	0	0	0	2	2	0	2	2	0	0	0
M1515	2	2	2	2	2	0	0	2	0	0	0	0	0	0	0	0	0	0	0	0	0	0	0	2	0	0	0	0	0	0	0	0	0	0	0	0	0	0	0	0	0	0	0	0	0	0	0	0	2
M1516	2	2	2	2	2	0	0	2	0	0	0	0	0	0	0	0	0	0	0	0	0	0	0	2	0	0	0	0	0	0	0	0	0	0	0	0	0	0	0	0	0	0	0	0	0	0	0	0	2
M1517	2	2	2	2	2	1	1	2	1	1	2	2	2	2	2	2	2	2	2	1	2	2	2	2	2	2	2	2	1	2	2	2	2	1	2	2	2	2	2	2	2	2	2	2	1	1	2	2	2
M1518	2	2	2	2	2	0	0	2	0	0	0	0	0	0	0	0	0	0	0	0	0	0	0	2	0	0	0	0	0	0	0	0	0	0	0	0	0	0	0	0	0	0	0	0	0	0	0	0	2
M1519	2	2	2	0	2	0	0	2	0	0	0	0	0	0	0	0	0	0	0	0	0	0	0	2	0	0	0	0	0	0	0	0	0	0	0	0	0	0	0	0	0	0	0	0	0	0	0	0	2
M1520	2	2	2	2	2	0	0	2	0	0	0	0	0	0	0	0	0	0	0	0	0	0	0	2	0	0	0	0	0	0	0	0	0	0	0	0	0	0	0	0	0	0	0	0	0	0	0	0	2
M1521	2	2	2	2	2	1	1	0	1	1	1	1	1	1	1	1	1	1	1	1	1	1	1	2	1	1	1	1	1	1	1	1	1	1	1	1	1	1	1	1	1	1	1	1	1	1	1	1	2
M1522	2	2	2	2	2	0	2	2	0	1	-	0	0	2	1	1	1	0	0	0	2	0	0	1	1	1	1	0	0	0	0	0	0	0	0	0	0	0	0	0	0	0	1	0	0	0	0	0	2
M1523	2	2	2	2	2	1	1	2	2	1	1	1	1	1	1	1	1	2	1	1	1	1	1	2	1	1	1	1	1	1	1	1	1	1	1	1	1	1	1	1	1	1	1	1	1	1	1	1	2
M1524	2	-	0	2	2	0	0	2	0	0	0	2	0	0	0	0	0	0	0	0	0	0	2	2	0	0	0	0	0	0	0	0	0	2	0	0	0	0	0	0	0	0	0	0	0	0	0	0	2
M1525	2	2	0	2	2	1	2	2	1	1	1	1	1	1	1	1	1	1	1	1	1	1	1	2	1	1	1	1	1	1	1	1	1	1	1	1	1	1	1	1	1	1	1	1	1	1	1	1	2
M1526	2	1	-	1	1	1	2	1	1	2	1	1	1	1	2	2	2	1	1	1	2	1	1	1	1	1	1	1	1	1	1	1	1	1	1	1	1	1	1	1	1	1	2	1	1	1	1	1	1
M1527	2	2	2	2	2	1	2	2	1	2	1	1	1	1	0	0	0	1	1	1	2	1	1	2	1	1	1	1	1	1	1	1	1	1	1	1	1	1	1	1	1	1	0	1	1	1	1	1	2
M1528	2	2	2	2	2	0	0	2	0	0	0	0	0	0	0	0	0	0	0	0	0	0	0	2	0	0	0	0	0	0	0	0	0	0	0	0	0	0	0	0	0	0	0	0	0	0	0	0	2
M1529	0	0	0	0	0	2	0	0	0	0	0	0	0	0	0	0	0	0	2	0	0	0	0	0	0	0	0	0	0	0	0	2	0	0	0	0	0	0	0	0	0	0	0	0	0	0	0	0	0
M1530	2	1	1	2	2	0	0	2	0	0	0	0	0	0	0	0	0	0	0	0	0	0	0	2	0	0	0	0	0	0	0	0	0	0	0	0	0	0	0	0	0	0	0	0	0	0	0	0	2
M1531	2	2	2	2	2	0	0	2	0	0	0	0	0	0	0	0	0	0	0	0	0	0	0	2	0	0	0	0	0	0	0	0	0	0	0	0	0	0	0	0	0	0	0	0	0	0	0	0	2
M1532	0	0	0	0	0	0	0	0	0	0	0	0	0	0	0	0	0	0	0	0	0	0	0	0	0	0	0	0	0	0	0	0	0	0	0	0	0	0	0	0	0	0	0	0	0	0	0	0	0
M1533	0	0	0	0	0	0	0	0	0	0	2	0	0	0	0	0	0	0	0	0	0	0	0	0	0	0	0	0	0	0	0	0	0	0	0	0	0	0	0	0	0	0	0	0	0	0	0	0	0
M1534	2	2	2	2	2	0	0	2	0	0	0	0	0	0	0	0	0	0	0	0	0	0	0	2	0	0	0	0	0	0	0	0	0	0	0	0	0	0	0	0	0	0	0	0	0	0	0	0	2
M1535	2	2	2	2	2	0	0	2	0	0	0	0	0	0	0	0	0	0	0	0	0	0	0	2	0	0	0	0	0	0	0	0	0	0	0	0	0	0	0	0	0	0	0	0	0	0	0	0	2
M1536	1	1	0	1	1	1	1	1	1	1	2	2	2	2	2	2	2	2	0	2	2	2	0	1	2	2	2	2	1	0	2	2	0	1	2	2	2	2	0	0	2	2	2	0	1	2	0	0	1
M1537	2	2	2	2	2	0	0	2	0	0	0	0	2	0	0	0	0	0	0	0	0	0	0	2	0	0	0	0	0	0	0	0	0	0	0	0	0	0	0	0	0	0	0	0	0	0	0	0	2
M1538	0	0	1	0	0	0	0	0	0	0	2	2	2	2	2	2	2	2	1	2	2	2	1	0	2	2	2	2	0	1	2	2	1	0	2	2	2	2	1	1	2	2	2	1	0	2	1	1	0
M1539	1	1	0	1	1	1	2	1	1	1	2	2	2	2	2	2	2	2	0	2	2	2	0	1	2	2	2	2	1	0	2	2	0	1	2	2	2	2	0	0	2	2	2	0	1	2	0	0	1
M1540	2	-	1	2	2	0	-	2	0	0	0	0	0	0	0	0	0	0	0	0	0	0	0	2	0	0	0	0	0	0	0	0	0	0	0	0	0	0	0	0	0	0	0	0	0	0	0	0	2
M1541	2	2	2	2	2	0	0	2	0	0	0	0	0	0	0	0	0	0	0	0	0	0	0	2	0	0	0	0	0	0	0	0	0	0	0	0	0	0	0	0	0	0	0	0	0	0	0	0	2
M1542	0	0	-	0	0	2	0	0	0	0	2	2	2	2	2	2	2	2	1	2	2	2	1	0	2	2	2	2	0	1	2	2	1	0	2	2	2	2	2	1	2	2	2	1	0	2	1	1	0
M1543	2	2	2	2	2	0	0	2	0	0	0	0	0	0	0	0	0	0	0	0	0	0	0	2	0	0	0	0	0	0	0	0	0	0	0	0	0	0	0	0	0	0	0	0	0	0	0	0	2
M1544	0	0	1	0	0	0	0	0	0	0	2	2	2	2	1	1	1	2	1	2	1	2	1	0	2	2	2	2	0	1	2	2	1	0	2	2	2	2	1	1	1	2	1	1	0	2	1	1	1
M1545	0	0	1	0	1	0	0	0	0	0	2	2	2	2	2	2	2	2	1	2	2	2	1	0	2	2	2	2	0	1	2	2	1	0	2	2	2	2	1	1	2	2	2	1	2	2	1	1	1
M1546	2	2	1	2	1	2	2	0	2	2	2	2	2	2	2	2	2	2	1	2	2	2	1	0	2	2	2	2	2	1	2	2	1	2	2	2	2	2	1	1	2	2	2	1	2	2	1	1	1
M1547	2	2	2	2	2	0	0	1	0	0	0	0	0	0	0	0	0	0	0	0	0	0	0	1	0	0	0	0	0	0	0	0	0	0	0	0	0	0	0	0	0	0	0	0	0	0	0	0	2
M1548	0	0	0	0	0	0	0	2	2	2	2	0	0	0	0	0	0	2	0	0	0	0	0	2	2	2	2	0	2	0	0	0	2	2	2	0	0	0	0	0	0	0	0	0	0	0	0	0	0
M1549	2	2	2	2	2	0	0	2	0	0	0	0	0	0	0	0	0	0	0	0	0	0	0	2	0	0	0	0	0	0	0	0	0	0	0	0	0	0	0	0	0	0	0	0	0	0	0	0	2
M1550	2	2	2	2	2	0	0	2	0	0	0	0	0	0	0	0	0	0	0	0	0	0	0	2	0	0	0	0	0	0	0	0	0	0	0	0	0	0	0	0	0	0	0	0	0	0	0	0	2
M1551	2	2	2	2	2	0	0	2	0	0	0	0	0	0	0	0	0	0	0	0	0	0	0	2	0	0	0	0	0	0	0	0	0	0	0	0	0	0	0	0	0	0	0	0	0	0	0	0	2
M1552	2	2	0	2	0	2	2	0	2	0	0	2	2	2	0	2	2	0	0	2	2	2	0	0	0	2	0	1	2	0	2	1	0	2	1	1	2	1	0	0	2	2	2	0	2	2	0	2	0
M1553	0	0	2	0	2	0	2	0	0	2	0	2	2	2	2	2	2	2	1	2	2	2	2	0	0	0	2	0	0	1	2	0	1	0	0	0	2	0	1	1	2	2	2	1	2	2	1	2	2
M1554	0	0	1	0	1	0	2	-	0	1	0	2	2	2	2	2	2	1	1	2	2	2	2	-	0	0	1	0	0	1	2	0	1	0	0	0	2	0	2	1	2	2	2	1	2	2	2	2	1
M1555	0	0	0	0	0	0	2	0	0	2	0	0	0	0	2	2	2	0	0	0	2	0	0	0	0	0	0	0	0	0	0	0	0	0	0	0	0	0	0	0	2	0	2	0	0	0	0	0	0
M1556	2	2	2	0	2	0	0	2	0	0	0	0	0	0	0	0	0	0	0	0	0	0	0	2	0	0	0	0	0	0	0	0	0	0	0	0	0	0	0	0	0	0	0	0	0	0	0	0	2
M1557	0	0	0	0	0	2	0	0	0	0	0	0	0	0	0	0	0	0	0	0	0	0	0	0	0	0	0	0	0	0	0	0	0	0	0	0	0	0	0	0	0	0	0	0	0	0	0	0	0
M1558	2	2	0	2	0	2	2	0	2	0	0	2	2	2	0	2	2	0	0	2	2	2	0	0	0	2	0	1	2	0	2	1	0	2	1	1	2	1	0	0	2	2	2	0	2	2	0	2	0
M1559	2	2	1	2	2	0	0	2	0	0	0	0	0	0	0	0	0	0	0	0	0	0	0	2	0	0	0	0	0	0	0	0	0	0	0	0	0	0	0	0	0	0	0	0	0	0	0	0	0
M1560	1	1	0	1	0	2	2	0	2	0	0	2	2	2	0	2	2	0	0	2	2	2	0	0	0	2	0	1	2	0	2	1	0	2	1	1	2	1	0	0	2	2	2	0	2	2	0	2	0
M1561	2	2	2	2	2	0	0	2	0	0	0	0	0	0	0	0	0	0	0	0	0	0	0	2	0	0	0	0	0	0	0	0	0	0	0	0	0	0	0	0	0	0	0	0	0	0	0	0	2
M1562	2	2	2	2	2	0	0	2	0	0	0	0	0	0	0	0	0	0	0	0	0	0	0	2	0	0	0	0	0	0	0	0	0	0	0	0	0	0	0	0	0	0	0	0	0	0	0	0	2
M1563	1	1	0	1	2	1	1	0	2	2	0	2	2	2	2	1	1	2	0	2	1	2	0	0	0	2	0	1	2	0	2	1	0	2	1	1	2	1	0	0	1	2	1	0	2	2	0	2	0
M1564	2	2	2	2	2	0	2	2	0	0	0	0	0	0	0	0	0	0	0	0	0	0	0	2	0	0	0	0	0	0	0	0	0	0	0	0	2	0	0	0	0	0	0	0	0	0	0	2	2
M1565	2	2	2	2	2	0	0	2	0	0	0	0	0	0	0	0	0	0	0	0	0	0	0	2	0	0	0	0	0	0	0	0	0	0	0	0	0	0	0	0	0	0	0	0	0	0	0	0	2
M1566	2	2	2	2	2	0	0	2	0	0	0	0	0	0	0	0	0	0	0	0	0	0	0	2	0	0	0	0	0	0	0	0	0	0	0	0	0	0	0	0	0	0	0	0	0	0	0	0	2
M1567	1	1	0	1	0	2	2	0	2	0	0	2	2	2	0	2	2	0	0	2	2	2	0	0	0	2	0	1	2	0	2	1	0	2	1	1	2	1	0	0	2	2	2	0	2	2	0	2	0
M1568	2	2	2	2	2	0	0	2	0	0	0	0	0	0	0	0	0	0	0	0	0	0	0	2	0	0	0	0	0	0	0	0	0	0	0	0	0	0	0	0	0	0	0	0	0	0	0	0	2
M1569	0	0	1	0	1	0	0	1	2	1	2	2	2	2	0	0	0	1	1	2	0	2	2	1	2	2	1	0	2	1	2	0	1	2	0	0	2	0	1	1	0	2	0	1	2	2	1	2	1
M1570	2	2	2	2	2	1	1	2	1	1	1	1	1	1	-	1	1	1	1	1	1	1	1	2	1	1	1	1	1	1	1	1	1	1	1	1	1	1	1	1	1	1	1	1	1	1	1	1	2
M1571	2	2	2	2	2	0	0	2	0	0	0	0	0	0	0	0	0	0	0	0	0	0	0	2	0	0	0	0	0	0	0	0	0	0	2	0	0	0	0	0	0	0	0	0	0	0	0	0	2
M1572	2	2	0	2	2	0	0	2	0	0	0	0	0	0	0	0	0	0	0	0	0	0	0	2	0	0	0	0	0	0	0	0	0	0	0	0	0	0	0	0	0	0	0	0	0	0	0	0	1
M1573	1	1	1	1	2	1	1	1	1	2	2	1	1	1	2	1	1	1	1	1	1	1	2	1	2	1	1	1	1	1	1	1	1	1	1	1	1	1	1	1	1	1	1	1	1	1	1	1	1
M1574	1	1	1	1	1	1	1	1	1	1	2	1	1	1	2	1	1	1	1	1	1	1	2	1	2	1	1	1	1	1	1	1	1	1	1	1	1	1	1	1	1	1	1	1	1	1	1	1	1
M1575	0	1	1	1	0	1	2	1	2	1	2	2	2	2	2	2	2	2	1	2	2	2	2	1	2	2	2	0	2	1	2	0	1	2	0	0	2	0	1	1	2	2	2	1	2	2	1	2	1
M1576	0	1	1	1	0	0	0	0	0	0	0	2	2	2	0	0	0	2	1	2	0	2	2	0	0	0	0	0	0	1	2	0	1	0	0	0	2	0	1	1	0	2	0	1	2	2	1	2	1
M1577	2	2	2	2	2	2	0	2	0	0	0	0	0	0	0	0	0	0	0	0	0	0	0	2	0	0	0	0	0	0	0	0	0	0	0	0	0	0	0	0	0	0	0	0	0	0	0	0	2
M1578	1	1	-	1	1	1	1	1	1	1	1	1	1	1	1	1	1	1	1	1	1	1	1	1	1	1	1	1	1	1	1	1	1	1	1	1	1	1	1	1	1	1	1	1	1	1	1	1	1
M1579	2	2	2	2	2	2	0	2	0	0	0	0	0	0	0	0	0	0	0	0	0	0	0	2	0	0	0	0	0	0	0	0	0	0	0	0	0	0	0	0	0	0	0	0	0	0	0	0	2
M1580	0	1	1	1	0	0	0	0	0	0	0	2	2	2	0	0	0	2	1	2	0	2	2	0	0	0	0	0	0	1	2	0	1	0	0	0	2	0	1	1	0	2	0	1	2	2	1	2	1
M1581	1	1	1	1	1	2	2	2	2	0	0	1	1	1	0	2	2	1	1	1	2	1	2	2	0	2	2	1	2	1	1	1	1	2	1	1	1	1	1	1	2	1	2	1	1	1	1	1	1
M1582	1	1	-	1	2	0	2	0	2	0	0	1	1	1	0	2	2	2	1	1	2	1	2	0	0	0	2	1	2	1	1	1	2	2	1	1	1	1	1	1	2	1	2	1	1	1	1	1	1
M1583	1	0	0	0	0	0	2	0	2	0	0	2	2	2	0	2	2	0	0	2	2	2	0	0	0	2	2	1	2	0	2	1	0	2	1	1	2	1	0	0	2	2	2	0	2	2	0	2	0
M1584	2	2	2	2	2	2	0	2	0	0	0	0	0	0	0	0	0	0	0	0	0	0	0	2	0	0	0	0	0	0	0	0	0	0	0	0	0	0	0	0	0	0	0	0	0	0	0	0	2
M1585	0	0	0	0	0	1	2	1	2	1	2	0	0	2	2	2	2	0	0	0	2	0	0	1	2	2	2	0	2	0	0	0	0	2	0	0	0	0	0	2	2	0	2	2	0	-	0	0	0
M1586	0	1	1	1	0	0	0	0	0	0	0	2	2	2	0	0	0	2	1	2	0	2	2	0	0	0	0	0	0	1	2	0	1	0	0	0	2	0	1	2	0	2	0	1	2	2	1	2	1
M1587	2	2	2	2	2	2	1	2	1	1	1	1	1	1	1	1	1	1	1	1	1	1	1	2	1	1	1	1	1	1	1	1	1	1	1	1	1	1	1	1	1	1	1	1	1	1	1	1	2
M1588	2	2	2	2	2	2	1	2	1	1	1	1	1	1	1	1	1	1	1	1	1	1	1	2	1	1	1	1	1	-	1	1	1	1	1	1	1	1	1	1	1	1	1	1	1	1	1	1	2
M1589	1	1	1	1	1	1	1	1	1	1	2	1	1	1	2	1	1	1	1	1	1	1	2	1	2	1	1	1	1	1	1	1	1	1	1	1	1	1	1	1	1	1	1	1	1	1	1	1	1
M1590	2	2	1	2	2	2	1	2	1	1	1	1	1	1	1	1	1	1	1	1	1	1	1	2	1	1	1	1	1	1	1	1	1	1	1	1	1	1	1	1	1	1	1	1	1	1	1	1	2
M1591	2	2	2	2	2	2	0	2	0	0	0	0	0	0	0	0	0	0	0	0	0	0	0	2	0	0	0	0	0	0	0	0	0	0	0	0	0	0	0	0	0	0	0	0	0	0	0	0	2
M1592	0	0	0	0	0	0	0	0	0	0	2	0	0	0	2	0	0	0	0	0	0	0	2	0	2	2	0	0	0	0	0	0	0	0	0	0	0	0	0	0	0	0	0	0	0	0	0	0	0
M1593	2	2	2	2	2	2	0	2	0	0	0	0	0	0	0	0	0	0	0	0	0	0	0	2	0	0	0	0	0	0	0	0	0	0	0	0	0	0	0	0	0	0	0	0	0	0	0	0	2
M1594	2	0	0	0	0	0	2	0	2	0	0	2	2	2	0	2	2	0	0	2	2	2	0	0	0	2	2	1	2	0	2	1	0	2	1	1	2	1	0	0	2	2	2	0	2	2	0	2	0
M1595	2	0	2	2	2	1	0	1	0	-	0	0	0	0	0	0	0	0	0	0	0	0	0	1	0	0	-	0	0	0	0	0	0	0	0	0	0	0	0	0	0	0	0	0	0	0	0	0	2
M1596	2	0	2	0	2	2	0	2	0	0	0	0	0	0	0	0	0	0	0	0	0	0	0	2	0	0	0	0	0	0	0	0	0	2	0	0	0	0	0	0	0	0	0	0	0	0	0	0	2
M1597	0	0	0	0	0	0	0	0	0	0	0	2	2	2	0	2	2	2	2	0	2	2	0	0	0	2	2	2	0	2	2	2	2	0	2	2	2	2	2	2	2	2	2	2	0	0	2	2	0
M1598	2	0	2	0	2	2	0	2	0	0	0	0	0	0	0	0	0	0	0	0	0	0	0	2	0	0	0	0	0	0	0	2	0	0	0	0	0	0	0	0	0	0	0	0	0	0	0	0	2
M1599	2	0	2	0	2	2	0	2	0	0	0	0	0	0	0	0	0	0	0	0	0	0	0	2	0	0	0	0	0	0	0	0	0	0	0	0	0	0	0	0	0	0	0	0	0	0	0	0	2
M1600	0	0	0	0	2	0	0	2	2	0	0	0	0	0	0	0	0	0	0	0	0	0	0	2	0	0	0	0	0	0	0	0	0	2	0	0	0	0	0	0	0	0	0	0	0	0	0	0	2
M1601	1	0	2	0	2	2	2	2	2	0	0	2	2	2	0	0	0	0	0	2	0	2	0	2	0	2	0	2	2	0	2	2	0	2	2	2	2	2	0	0	0	2	0	0	2	2	0	0	2
M1602	2	0	2	0	2	2	0	2	0	0	0	0	0	0	0	0	0	0	0	0	0	0	0	2	0	0	0	0	0	0	0	0	0	0	0	0	0	0	0	0	0	0	0	0	0	0	0	0	2
M1603	2	0	1	0	1	2	0	2	0	0	0	0	0	0	0	0	0	0	0	0	0	0	0	2	0	0	0	0	0	0	0	0	0	0	0	0	0	0	0	0	0	0	0	0	0	0	0	0	1
M1604	0	2	0	2	0	0	0	0	0	0	0	1	1	1	0	2	2	1	2	0	2	1	0	0	0	2	2	1	0	2	1	1	2	0	1	1	1	1	2	2	2	1	2	2	2	0	2	2	0
M1605	2	0	2	0	2	2	0	2	0	0	0	0	0	0	0	0	0	0	0	0	0	0	0	2	0	0	0	0	0	0	0	0	0	0	0	0	0	0	0	0	0	0	0	0	2	0	0	0	2
M1606	2	0	2	0	2	1	0	1	0	0	-	0	0	0	0	0	0	0	0	0	0	0	0	1	-	0	0	0	0	0	0	0	0	0	0	0	0	0	0	0	0	0	0	0	0	0	0	0	2
M1607	2	0	2	0	2	2	0	2	0	0	0	0	2	0	0	0	0	0	0	0	0	0	0	2	0	0	0	0	0	0	0	0	0	0	0	0	0	0	0	0	0	0	0	0	0	0	0	0	2
M1608	2	0	2	0	1	2	0	2	0	0	0	0	0	0	0	0	0	0	0	0	0	0	0	2	0	0	0	0	0	0	0	0	0	0	0	0	0	0	0	0	0	0	0	0	0	0	0	0	2
M1609	0	0	0	0	-	0	0	0	0	0	0	2	2	2	0	2	2	0	2	0	2	2	0	0	0	2	1	2	0	2	2	2	2	0	2	2	2	2	2	2	2	2	2	2	0	0	2	2	0
M1610	2	1	2	1	2	2	1	2	1	1	1	1	1	1	1	1	1	1	1	1	1	1	1	2	1	1	1	1	1	1	1	1	1	1	1	1	1	1	1	1	1	1	1	1	1	1	1	1	2
M1611	0	2	0	2	0	0	0	0	0	0	0	0	0	0	0	0	0	2	0	0	0	0	0	0	0	0	0	0	0	0	0	0	0	0	0	0	0	0	0	0	0	0	0	0	0	0	0	0	0
M1612	2	0	2	0	2	2	0	2	0	0	0	0	0	0	0	0	0	0	0	0	0	0	0	2	0	0	0	0	0	0	0	0	0	0	0	0	0	0	0	0	0	0	0	0	0	0	0	0	2
M1613	1	0	0	0	2	2	0	2	0	0	0	0	0	0	0	0	0	0	0	0	0	0	0	2	0	0	0	0	0	0	0	0	0	0	0	0	0	0	0	0	0	0	0	0	0	0	0	0	2
M1614	2	0	2	0	2	2	0	2	0	0	0	0	0	0	0	0	0	0	0	0	0	0	0	2	0	0	0	0	0	0	0	0	0	0	0	0	0	0	0	0	0	0	0	0	0	0	0	0	2
M1615	2	0	2	0	2	2	0	2	0	0	0	0	0	0	0	0	0	0	0	0	0	0	0	2	0	0	0	0	0	0	0	0	0	0	0	0	0	0	0	0	0	0	0	0	0	0	0	0	2
M1616	2	0	2	0	2	2	0	2	0	0	0	0	0	0	0	0	0	0	0	0	0	0	0	2	0	2	0	0	0	0	0	0	0	0	0	0	0	0	0	0	0	0	0	0	0	0	0	0	2
M1617	2	0	2	0	2	2	0	2	0	0	0	0	0	0	0	0	0	0	0	0	0	0	0	2	0	0	0	0	0	0	0	0	0	0	0	0	0	0	0	0	0	0	0	0	0	0	0	0	2
M1618	2	1	2	1	2	2	2	2	1	1	1	1	1	1	1	1	1	1	1	1	1	1	2	2	1	2	1	1	1	1	1	1	1	1	1	1	1	1	1	1	1	1	1	1	1	1	1	1	2
M1619	2	0	2	0	2	2	0	2	0	0	0	0	0	0	0	0	0	0	0	0	0	0	0	2	0	0	0	0	0	0	0	0	0	0	0	0	0	0	0	0	0	0	0	0	0	0	0	0	2
M1620	2	0	2	0	2	2	0	2	0	0	0	0	0	0	0	0	0	0	0	0	0	0	0	2	0	0	0	0	0	0	0	0	0	0	0	0	0	0	0	0	0	0	0	0	0	0	0	0	2
M1621	0	0	0	0	0	0	0	0	0	0	0	2	2	2	0	2	2	2	2	0	2	2	0	0	0	2	2	2	0	2	2	2	2	0	2	2	2	2	2	2	2	2	2	2	0	0	2	2	0
M1622	1	0	1	0	1	2	1	2	0	2	2	0	0	0	2	2	2	0	2	1	2	0	2	2	0	0	0	0	0	2	0	0	2	0	0	0	0	0	2	0	2	0	2	2	1	1	2	2	1
M1623	2	2	2	0	2	0	0	2	0	0	0	0	0	0	0	0	0	0	0	0	0	0	0	2	0	0	0	0	0	0	0	0	0	0	0	0	0	0	0	0	0	0	0	0	0	0	0	0	2
M1624	2	0	2	0	2	2	0	2	0	0	0	0	0	0	0	0	0	0	0	0	0	0	0	2	0	2	0	0	0	0	0	0	0	0	0	0	0	0	0	0	0	0	0	0	0	0	0	0	2
M1625	2	0	2	0	2	2	0	2	0	0	0	0	0	0	0	0	0	0	0	0	0	0	0	2	0	0	0	0	0	0	0	0	0	0	0	0	0	0	0	0	0	0	0	0	0	0	0	0	2
M1626	2	0	2	0	2	2	0	2	0	0	0	0	0	0	0	0	0	0	0	0	0	0	0	2	0	0	0	0	0	0	0	0	0	0	0	0	0	0	0	0	0	0	0	0	0	0	0	0	2
M1627	2	0	2	0	2	2	0	2	0	0	0	0	0	0	0	0	0	0	0	0	0	0	0	2	0	0	0	0	0	0	0	0	0	0	0	0	0	0	0	0	0	0	0	0	0	0	0	0	2
M1628	2	0	2	0	1	2	0	1	0	0	-	0	0	0	0	0	0	0	0	0	0	0	0	1	-	0	0	0	0	0	0	0	0	0	0	0	0	0	0	0	0	0	0	0	0	0	0	0	2
M1629	2	0	2	0	2	2	0	2	0	0	0	0	0	0	0	0	0	0	0	0	0	0	0	2	0	0	0	0	0	0	0	0	0	0	0	0	0	0	0	0	0	0	0	0	0	0	0	0	2
M1630	2	1	2	1	2	2	1	2	1	1	1	1	1	1	1	1	1	1	1	1	1	1	1	2	1	1	1	1	1	1	1	1	1	1	1	1	1	1	1	1	1	1	1	1	1	1	1	1	2
M1631	2	0	2	0	2	2	0	2	0	0	0	0	0	0	0	0	0	0	0	0	0	0	0	2	0	0	0	0	0	0	0	0	0	0	0	0	0	0	0	0	0	0	0	0	0	0	0	0	2
M1632	2	0	2	0	2	2	0	2	0	0	0	0	0	0	0	0	0	0	0	0	0	0	0	2	0	0	0	0	0	0	0	0	0	0	0	0	0	0	0	0	0	0	0	0	0	0	0	0	2
M1633	1	0	1	0	1	2	1	2	2	0	0	2	2	2	0	0	0	0	2	1	0	2	2	2	2	0	0	2	2	2	2	2	2	2	2	2	2	2	2	0	0	2	0	2	1	1	2	2	1
M1634	2	0	2	0	2	2	0	2	0	0	0	0	0	0	0	0	0	0	0	0	0	0	0	2	0	0	0	0	0	0	0	0	0	0	0	0	0	0	0	0	0	0	0	0	0	0	0	0	2
M1635	2	0	0	0	0	2	2	0	2	0	0	2	2	2	0	0	0	2	0	2	0	2	0	0	0	0	0	2	2	0	2	2	0	2	2	2	2	2	0	0	0	2	0	0	1	2	0	0	0
M1636	2	0	2	0	2	2	0	2	0	0	0	0	0	0	0	0	0	0	0	0	0	0	0	2	0	0	0	0	0	0	0	0	0	0	0	0	0	0	0	0	0	0	0	0	0	0	0	0	1
M1637	0	0	0	0	0	0	0	0	0	0	0	0	0	0	0	0	0	0	0	0	0	0	0	0	0	0	0	0	0	0	0	0	0	0	0	0	0	0	0	0	0	0	0	0	0	0	0	0	-
M1638	0	2	2	2	2	0	0	2	2	2	1	2	2	2	2	2	2	2	1	2	2	2	1	2	1	1	1	2	2	1	2	2	1	2	2	2	2	2	1	1	2	2	2	1	0	2	1	1	0
M1639	2	0	2	0	2	2	0	2	0	0	0	0	0	0	0	0	0	0	0	0	0	0	0	2	0	0	0	0	0	0	0	0	0	0	0	0	0	0	0	0	0	0	0	0	0	0	0	0	2
M1640	0	0	0	0	0	0	2	0	0	2	0	0	0	0	2	2	2	0	0	0	2	0	0	0	0	0	0	0	0	0	0	0	2	0	0	0	0	0	0	0	2	0	2	0	0	0	0	0	2
M1641	2	0	2	0	2	2	0	2	0	0	0	0	0	0	0	0	0	0	0	0	0	0	0	2	0	0	0	0	0	0	0	0	0	0	0	0	0	0	0	0	0	0	0	0	0	0	0	0	2
M1642	2	1	0	1	0	2	1	2	1	1	1	1	1	1	1	1	1	1	1	1	1	1	1	2	1	1	1	1	1	1	1	1	1	1	1	1	1	1	1	1	1	1	1	1	1	1	1	1	2
M1643	0	0	-	0	1	0	0	0	0	0	0	0	0	0	0	0	0	0	0	0	0	0	0	0	0	0	0	0	0	0	0	0	0	0	0	0	0	0	0	0	0	0	0	0	0	0	0	0	0
M1644	2	0	2	0	2	2	0	2	0	0	0	0	0	0	0	0	0	0	0	0	0	0	0	2	0	0	0	0	0	0	0	0	0	0	0	0	0	0	0	0	2	0	0	0	0	0	0	0	2
M1645	2	0	2	0	2	2	0	2	0	0	0	0	0	0	0	0	0	0	0	0	0	0	0	2	0	0	0	0	0	0	0	0	0	0	0	0	0	0	0	0	0	0	0	0	0	0	0	0	2
M1646	0	0	0	0	0	0	2	0	0	1	0	0	0	0	2	2	2	0	0	0	2	0	0	0	0	0	0	0	0	0	0	0	0	0	0	0	0	0	0	0	2	0	2	0	0	0	0	0	0
M1647	2	0	2	0	2	2	0	0	0	0	0	0	0	0	0	0	0	0	0	0	0	0	0	0	0	0	0	0	0	0	0	0	0	2	0	0	0	0	0	0	0	0	0	0	0	0	0	0	2
M1648	0	0	1	0	-	0	2	0	0	2	0	0	0	0	2	2	2	0	2	2	2	0	2	0	0	0	0	0	0	2	0	0	2	0	0	0	0	0	2	0	2	0	2	2	0	2	2	2	0
M1649	0	0	1	0	1	0	2	0	0	2	0	0	0	0	2	2	2	0	2	2	2	2	2	0	0	0	0	0	0	2	0	0	2	0	0	0	0	0	2	0	2	0	2	2	0	2	2	2	0
M1650	2	1	0	1	0	2	1	1	1	1	1	1	1	1	1	1	1	1	1	1	1	1	1	1	1	1	1	1	1	1	1	1	1	1	1	1	1	1	1	1	1	1	1	1	1	1	1	1	2
M1651	1	0	1	0	1	1	1	2	1	1	2	2	2	2	2	2	2	2	2	1	2	2	2	2	2	2	2	2	1	0	2	2	0	1	2	2	2	2	0	2	2	2	2	2	2	1	2	2	2
M1652	0	0	0	0	0	0	0	2	2	2	2	0	0	0	0	0	0	0	0	0	0	0	0	2	2	2	2	0	2	0	0	0	0	2	0	0	0	0	0	2	0	0	0	0	0	0	0	0	0
M1653	2	0	2	0	2	2	0	0	0	0	0	0	0	0	0	0	0	0	0	0	0	0	0	0	0	0	0	0	0	0	0	0	0	0	0	0	0	0	0	0	0	0	0	0	0	0	0	0	2
M1654	0	0	1	0	0	0	2	0	0	0	0	0	0	0	0	0	0	0	2	2	0	0	2	0	0	0	0	0	0	2	0	0	2	0	0	0	0	0	2	0	0	0	0	2	0	2	2	2	0
M1655	2	0	1	0	2	2	0	0	0	0	0	0	0	0	0	0	0	0	0	0	0	0	0	0	0	0	0	0	0	0	0	0	0	0	0	0	0	0	0	0	0	0	0	0	2	0	0	0	2
M1656	2	0	2	0	2	2	0	0	0	0	0	0	0	0	0	0	0	0	0	0	0	0	0	0	0	0	0	0	0	0	0	0	0	0	0	0	0	0	0	0	0	0	0	0	0	0	0	0	2
M1657	2	0	2	0	2	2	0	0	0	0	0	0	0	0	0	0	0	0	0	0	0	0	0	0	0	2	0	0	0	0	0	0	0	0	0	0	0	0	0	0	0	0	0	0	0	0	0	0	2
M1658	1	2	1	2	2	1	1	0	1	1	1	1	1	1	1	1	1	1	1	1	1	1	1	0	1	1	1	1	1	1	1	1	1	1	1	1	1	1	1	1	1	1	1	1	2	1	1	1	0
M1659	2	1	2	1	2	2	1	1	1	1	1	1	1	1	1	1	1	1	1	1	1	1	1	-	1	1	1	1	1	1	1	1	1	1	1	1	1	1	1	1	1	1	1	1	1	1	1	1	0
M1660	2	0	0	0	2	2	2	0	0	0	0	0	0	0	0	0	0	0	0	0	0	0	0	0	0	0	0	0	0	0	0	0	0	0	0	0	0	0	0	0	0	0	0	0	0	0	0	0	2
M1661	2	0	2	0	2	2	0	0	0	0	0	0	0	0	0	0	0	0	0	0	0	0	0	0	0	0	0	0	0	0	0	0	0	0	0	0	0	0	0	0	0	0	0	0	0	0	0	0	2
M1662	2	2	0	2	2	0	2	2	0	0	0	0	0	0	0	0	0	2	0	0	0	0	0	2	0	0	0	0	0	0	0	0	0	0	0	0	0	0	0	0	2	2	0	2	2	2	2	0	0
M1663	0	2	0	2	0	0	0	2	0	0	2	0	0	0	0	0	0	0	0	0	0	0	0	2	0	0	0	0	0	0	0	0	0	0	0	0	0	0	0	0	0	0	0	0	2	0	0	0	1
M1664	2	0	2	0	2	2	0	0	0	0	0	0	0	0	0	0	0	0	0	0	0	0	0	0	0	0	0	0	0	0	0	0	0	0	0	0	0	0	0	0	0	0	0	0	0	0	0	0	1
M1665	1	2	1	2	1	1	1	1	1	1	2	1	1	1	2	1	1	1	1	1	1	1	2	1	2	1	1	1	1	1	1	1	1	1	1	1	1	1	1	1	1	1	1	1	1	1	1	1	1
M1666	2	0	2	0	2	2	0	0	0	0	0	0	0	0	0	0	0	0	0	0	0	0	0	0	0	0	0	0	0	0	0	0	0	0	0	0	0	0	0	0	0	0	0	0	0	0	0	0	2
M1667	2	0	2	0	2	2	0	0	0	0	0	0	0	0	0	0	0	0	0	0	0	0	0	0	0	0	0	0	0	0	0	0	0	0	0	0	0	0	0	0	0	0	0	0	0	0	0	0	2
M1668	1	0	-	0	0	1	1	0	2	2	2	2	2	2	2	2	2	2	0	1	2	2	2	0	0	0	0	2	2	0	2	2	0	2	2	2	2	2	0	0	2	2	2	0	2	1	0	-	0
M1669	1	0	1	0	1	1	1	0	2	2	0	2	2	2	2	2	2	2	2	1	2	2	2	0	0	0	0	2	2	2	2	2	2	2	2	2	2	2	2	0	2	2	2	2	2	1	2	2	0
M1670	0	0	2	0	0	0	0	0	0	0	0	0	0	0	0	0	0	0	2	2	0	0	2	0	0	0	0	0	0	2	0	0	2	0	0	0	0	0	2	0	0	0	0	2	0	2	2	2	0
M1671	2	2	1	2	0	2	1	1	2	1	2	2	2	2	2	2	2	0	0	2	0	2	0	1	1	1	2	0	2	0	1	0	0	2	0	1	0	1	2	2	2	0	2	0	1	0	0	0	1
M1672	2	1	2	1	2	2	1	1	1	1	1	1	1	1	1	1	1	1	1	1	1	1	1	1	1	1	1	1	1	1	1	1	1	1	1	1	1	1	1	1	1	1	1	1	1	1	1	1	2
M1673	1	0	0	0	2	1	1	0	1	1	0	1	1	1	2	1	1	1	0	2	1	1	0	0	0	-	-	1	1	0	1	1	1	1	1	1	1	1	0	-	1	1	1	0	2	2	0	0	0
M1674	0	2	0	2	0	0	0	2	0	0	0	0	0	0	0	0	0	0	0	0	0	0	0	2	0	0	0	0	0	0	0	0	0	0	0	0	0	0	0	0	0	0	0	0	2	0	0	0	2
M1675	2	0	2	0	2	2	2	0	0	0	0	0	0	0	0	0	0	0	0	0	0	0	0	0	0	2	0	0	0	0	0	0	0	0	0	0	0	0	0	0	0	0	0	0	0	0	0	0	2
M1676	0	1	0	2	0	0	0	2	0	0	0	0	0	0	0	0	0	0	0	0	0	0	0	2	2	0	0	0	0	0	0	0	0	0	0	0	0	0	0	0	0	0	0	0	2	0	0	0	2
M1677	0	1	0	2	0	0	0	2	0	0	0	0	0	0	0	0	0	0	0	0	2	0	0	2	0	2	0	0	0	0	0	0	0	0	2	0	0	0	0	0	0	0	0	0	2	0	0	0	1
M1678	2	-	2	0	2	2	0	0	0	0	0	0	0	0	0	0	0	0	0	0	0	0	0	0	0	0	0	0	0	0	0	0	0	0	0	0	0	0	0	0	0	0	0	0	0	0	0	0	1
M1679	0	0	0	0	1	0	0	2	1	1	2	0	0	0	0	0	0	0	0	0	0	0	0	2	2	2	2	0	1	0	0	0	0	2	0	0	0	0	0	2	0	0	0	0	0	2	0	0	0
M1680	2	0	2	0	1	2	0	0	-	-	0	0	0	0	0	0	0	0	0	0	0	0	0	0	0	0	0	0	-	0	0	0	0	0	0	0	0	0	0	0	0	0	0	0	0	0	0	0	2
M1681	1	-	1	1	2	1	1	2	0	0	0	1	1	1	1	1	1	2	1	1	1	1	1	2	0	2	2	1	0	1	1	1	1	2	1	1	1	1	1	2	1	1	1	1	1	2	1	1	1
M1682	2	0	2	0	2	2	0	0	0	0	0	0	0	0	0	0	0	0	0	0	0	0	0	0	0	0	0	0	0	0	0	0	0	0	0	0	0	0	0	0	0	0	0	0	0	0	0	0	2
M1683	2	0	2	0	2	2	0	0	0	0	0	0	0	0	0	0	0	0	0	0	0	0	0	0	0	0	0	0	0	-	0	0	0	0	0	0	0	0	-	0	0	0	0	0	0	0	0	2	2
M1684	2	0	2	0	2	2	0	0	0	0	0	0	0	0	0	0	0	0	0	0	0	0	0	0	0	0	0	0	0	0	0	0	0	0	0	0	0	0	0	0	0	0	0	0	0	0	0	0	2
M1685	2	1	2	1	2	2	1	1	1	1	1	1	1	1	1	1	1	1	1	1	1	1	1	1	1	1	1	1	1	1	1	1	1	1	1	1	1	1	1	1	1	1	1	1	1	1	1	1	2
M1686	0	2	0	2	0	0	0	0	0	0	0	0	0	0	0	0	0	0	0	0	0	0	0	0	0	0	0	0	0	0	0	0	0	0	0	0	0	0	0	0	0	0	0	0	0	0	0	0	0
M1687	2	0	2	0	2	2	0	0	0	0	0	0	0	0	0	0	0	0	0	0	0	0	0	0	0	0	0	0	0	0	0	0	0	0	0	0	0	0	0	0	0	0	0	0	0	0	0	0	2
M1688	1	0	2	0	2	2	0	0	0	0	0	0	0	0	0	0	0	0	0	0	0	0	0	0	0	0	0	0	0	0	0	0	0	0	0	0	0	0	0	0	0	0	0	0	0	0	0	0	2
M1689	2	0	2	0	2	2	0	0	0	0	0	0	0	0	0	0	0	0	0	0	0	0	0	0	0	0	0	0	0	0	0	0	0	0	0	0	0	0	0	0	0	0	0	0	0	0	0	0	2
M1690	0	0	-	0	0	0	0	0	0	0	0	0	0	0	0	0	0	0	0	0	0	0	0	0	0	0	0	0	0	0	0	0	0	0	0	0	0	0	0	0	0	0	0	0	0	0	0	0	0
M1691	2	0	2	0	2	2	0	0	0	0	0	0	0	0	0	0	0	0	0	0	0	0	0	0	0	0	0	0	0	0	0	0	0	0	0	0	0	0	0	0	0	0	0	0	0	0	0	0	2
M1692	0	0	0	0	0	1	0	0	0	0	0	0	0	0	0	0	2	2	0	0	0	2	0	0	0	0	0	0	0	0	0	0	0	0	0	0	0	0	0	0	0	0	0	0	0	2	0	0	0
M1693	2	0	2	0	2	2	0	0	0	2	0	0	0	0	0	0	0	2	0	0	0	0	0	0	0	0	0	0	0	0	0	0	0	0	0	0	0	0	0	0	0	0	0	0	0	0	0	0	2
M1694	2	0	2	0	2	2	0	0	0	0	0	0	0	0	0	0	0	0	0	0	0	0	0	0	0	0	0	0	0	0	0	0	0	0	0	0	0	0	0	0	0	0	0	0	0	0	0	0	2
M1695	0	2	0	2	0	1	2	2	0	0	0	0	0	0	2	2	2	2	0	0	2	0	0	2	0	0	0	0	0	0	0	0	0	0	0	0	0	0	0	0	2	0	2	0	2	0	0	0	1
M1696	2	0	2	0	2	1	0	0	0	0	0	0	0	0	0	0	0	0	0	0	0	0	0	0	0	0	0	0	0	0	0	0	0	0	0	0	0	0	0	0	0	0	0	0	0	0	0	0	1
M1697	2	0	2	0	2	2	0	0	0	0	0	0	0	0	0	0	0	0	0	0	0	0	0	0	0	0	0	0	0	0	0	0	0	0	0	0	0	0	0	0	0	0	0	0	0	0	0	0	1
M1698	2	0	2	0	2	2	2	0	0	0	0	0	0	0	0	0	0	0	0	0	0	0	0	0	0	0	0	0	0	0	0	0	0	0	0	0	0	0	0	0	0	0	0	0	0	0	0	0	2
M1699	2	0	2	0	2	2	0	0	0	0	0	0	0	0	0	0	0	0	0	0	0	0	0	0	0	0	0	0	0	0	0	0	0	0	0	0	0	0	0	0	0	0	0	0	0	0	0	0	2
M1700	2	0	2	0	2	1	0	0	0	0	0	0	0	2	0	0	0	1	2	2	0	0	2	0	0	2	0	0	0	0	0	0	0	0	0	0	0	0	0	0	0	0	0	2	0	2	2	2	2
M1701	2	1	2	1	2	2	1	1	1	1	1	1	1	1	1	1	1	1	1	1	1	1	1	1	1	1	1	1	1	1	1	1	1	1	1	1	1	1	1	1	1	1	1	1	1	1	1	1	2
M1702	1	2	1	2	1	1	1	1	1	1	1	1	1	1	1	1	1	1	1	1	1	1	1	1	1	1	1	1	1	1	1	1	1	1	1	1	1	1	1	1	1	1	1	1	1	1	1	1	1
M1703	2	0	2	0	1	2	0	0	0	0	0	0	0	0	0	0	0	0	0	0	0	0	0	0	0	0	0	0	0	0	0	0	0	0	0	0	0	0	0	0	0	0	0	0	0	0	0	0	2
M1704	2	0	2	0	2	2	0	0	0	0	0	0	0	0	0	0	0	0	0	0	0	0	0	0	0	0	0	0	0	2	0	0	0	0	0	0	0	0	0	0	0	0	0	0	0	0	0	0	2
M1705	2	0	2	0	2	2	0	0	0	0	0	0	0	0	0	0	0	0	0	0	0	0	0	0	0	0	0	0	0	0	0	0	0	0	0	0	0	0	0	0	0	0	0	0	0	0	0	0	2
M1706	2	0	1	0	2	2	0	0	0	0	0	0	0	0	0	0	0	0	0	0	0	0	0	0	0	0	0	0	0	0	0	0	0	0	0	0	0	0	0	0	0	0	0	0	0	0	0	0	2
M1707	0	0	1	0	0	0	0	0	0	0	0	0	0	0	0	0	0	0	0	0	0	0	0	0	0	0	0	0	0	2	0	0	0	0	0	0	0	0	0	0	0	0	0	0	0	0	0	0	0
M1708	2	0	1	0	2	2	0	0	0	0	0	0	0	0	0	0	0	0	0	0	0	0	0	0	0	2	0	0	0	0	0	0	0	0	0	0	0	0	0	0	0	0	0	0	0	0	0	0	2
M1709	0	0	1	0	0	0	0	0	0	0	0	0	0	0	0	0	0	0	0	0	0	0	0	0	0	0	0	0	0	0	0	0	0	0	0	0	0	0	0	0	0	0	0	0	0	0	0	0	0
M1710	0	0	1	0	0	-	0	0	0	0	0	0	0	0	0	0	0	0	0	0	0	0	0	0	0	0	0	0	0	0	0	0	0	0	0	0	0	0	0	0	0	0	0	0	0	0	0	0	0
M1711	2	0	2	0	2	2	0	0	0	0	0	0	0	0	0	0	0	0	0	0	0	0	0	0	0	0	0	0	0	0	0	0	0	0	0	0	0	0	0	0	0	0	0	0	0	0	0	0	2
M1712	2	0	2	0	1	2	0	0	0	0	0	0	0	0	0	0	0	0	0	0	0	0	0	0	0	0	0	0	0	0	0	0	0	0	0	0	0	0	0	0	0	0	0	0	0	0	0	0	2
M1713	2	1	2	1	2	2	1	1	1	1	1	1	1	1	1	1	1	1	1	1	1	1	1	1	1	1	1	1	1	1	1	1	1	1	1	1	1	1	1	1	1	1	1	1	1	1	1	1	2
M1714	2	0	2	0	2	2	0	0	0	0	0	0	0	0	0	0	0	0	0	0	0	0	0	0	0	0	0	0	0	0	0	0	0	0	0	0	0	0	0	0	0	0	0	0	0	0	0	0	2
M1715	2	0	2	0	2	2	0	0	0	0	0	0	0	0	0	0	0	0	0	0	0	0	0	0	0	0	0	0	0	0	0	0	0	0	0	0	0	0	0	0	0	0	0	0	0	0	0	0	2
M1716	0	2	0	2	0	0	0	0	0	2	0	0	0	2	0	0	0	2	2	2	0	0	2	0	0	0	0	0	0	0	0	0	0	0	0	0	0	0	0	0	0	0	0	2	0	2	2	2	0
M1717	1	0	-	0	2	0	1	2	0	0	0	2	2	2	2	2	2	0	0	2	2	2	0	2	0	0	0	0	0	0	2	2	0	2	2	2	2	2	0	0	2	2	2	0	1	0	0	0	1
M1718	2	0	2	0	1	2	0	0	0	0	0	0	0	0	0	0	0	0	0	0	0	0	0	0	0	0	0	0	0	0	0	0	0	0	0	0	0	0	0	0	0	0	0	0	0	0	0	0	2
M1719	2	0	1	0	2	2	0	0	0	0	0	0	0	0	0	0	0	0	0	0	0	0	0	0	0	0	0	0	0	0	0	0	0	0	0	0	0	0	0	0	0	0	0	0	0	0	0	0	2
M1720	1	2	1	2	1	1	1	2	0	2	0	1	1	1	2	1	1	1	1	1	1	1	2	2	0	2	2	2	0	1	1	1	1	2	1	1	1	1	2	2	1	1	1	1	1	2	2	1	1
M1721	2	0	2	0	1	2	0	0	0	0	0	0	0	0	0	0	0	0	0	0	0	0	0	0	0	2	0	0	0	-	0	0	0	0	0	0	0	0	0	0	0	0	0	0	0	0	0	0	2
M1722	0	2	1	2	0	1	0	2	1	2	2	0	0	2	0	0	0	1	2	2	0	0	2	2	2	0	2	2	1	0	0	0	0	2	0	0	0	0	0	2	0	0	0	2	0	1	2	2	0
M1723	2	0	1	0	2	2	0	0	0	0	0	0	0	0	0	0	0	0	0	0	0	0	0	0	0	2	0	0	0	0	0	0	0	0	0	0	0	0	0	0	0	0	0	0	0	0	0	0	2
M1724	2	0	2	0	1	2	0	0	0	0	0	0	0	0	0	0	0	0	0	0	0	0	0	0	0	0	0	0	0	0	0	0	0	0	0	0	0	0	0	0	0	0	0	0	0	0	0	0	2
M1725	1	1	0	1	0	2	2	0	2	0	0	2	2	2	0	0	0	0	0	2	2	2	0	0	0	0	0	2	2	0	2	2	0	2	2	2	2	2	0	0	0	2	0	0	2	2	0	0	0
M1726	1	1	2	1	2	-	0	2	0	0	0	0	0	0	0	0	0	0	0	0	0	0	0	2	0	0	0	0	0	0	0	0	0	0	0	0	0	0	0	0	0	0	0	0	0	0	0	0	2
M1727	2	2	2	2	2	0	0	2	0	0	0	0	0	0	0	0	0	0	0	0	0	0	0	2	0	0	0	0	0	0	0	0	0	0	0	0	0	0	0	0	0	0	0	0	0	0	0	0	2
M1728	0	0	0	0	0	0	2	0	0	2	0	0	0	0	2	2	2	0	0	0	2	0	0	0	0	0	0	0	0	0	0	0	0	0	0	0	0	0	0	0	2	0	2	0	0	0	0	0	0
M1729	1	1	1	1	1	1	1	1	1	1	2	1	1	1	2	1	1	1	1	1	1	1	2	1	2	1	1	1	1	1	1	1	1	1	1	1	1	1	1	1	1	1	1	1	1	1	1	1	1
M1730	2	2	2	2	2	0	0	2	0	0	0	0	0	0	0	0	0	0	0	0	0	0	0	2	0	0	0	0	0	0	0	0	0	0	0	0	0	0	0	0	0	0	0	0	0	0	0	0	2
M1731	2	2	2	2	2	0	0	2	0	0	0	0	0	0	0	0	0	0	0	0	0	0	0	2	0	0	0	0	0	0	0	0	0	0	0	0	0	0	0	0	0	0	0	0	0	0	0	0	2
M1732	2	2	2	2	2	0	0	2	0	0	0	0	0	0	0	0	0	0	0	0	0	0	0	2	0	0	0	0	0	0	0	0	0	0	0	0	0	0	0	0	0	0	0	0	0	0	0	0	2
M1733	1	1	0	1	0	1	1	0	2	0	0	2	2	2	0	0	0	0	0	2	2	2	0	0	0	0	0	2	2	0	2	2	0	2	2	2	2	2	0	0	0	2	0	0	2	2	0	0	0
M1734	2	2	2	2	1	0	0	1	0	0	-	0	0	0	0	0	0	0	0	0	0	0	0	1	-	0	0	0	0	0	0	0	0	0	0	0	0	0	0	0	0	0	0	0	0	0	0	0	2
M1735	1	1	1	1	1	1	1	1	1	1	2	1	1	1	2	1	1	1	1	1	1	1	2	1	2	1	1	1	1	1	1	1	1	1	1	1	1	1	1	1	1	1	1	1	1	1	1	1	1
M1736	0	0	0	0	0	0	0	0	0	0	0	0	0	0	0	0	0	0	0	0	0	0	0	0	0	0	0	0	0	0	0	0	0	0	0	0	0	0	0	0	0	0	0	0	0	0	0	0	0
M1737	0	0	0	0	0	2	0	2	0	0	0	0	0	2	0	0	0	0	0	0	2	0	0	2	0	0	0	0	0	0	0	0	0	0	0	0	0	0	0	0	0	0	0	0	0	0	0	2	0
M1738	0	0	-	0	0	0	0	0	0	0	0	2	2	0	0	2	2	2	2	0	2	2	0	0	0	2	2	2	0	1	2	2	1	0	2	2	2	2	1	2	2	2	2	2	0	0	2	2	0
M1739	0	0	1	0	0	0	0	0	0	0	0	0	0	0	0	0	0	0	0	0	0	0	0	0	0	0	0	0	0	-	0	0	-	0	0	0	0	0	-	0	0	0	0	0	0	0	0	0	0
M1740	2	0	2	0	2	2	0	0	0	0	0	0	0	0	0	0	0	0	0	0	0	0	0	0	0	0	0	0	0	0	0	0	0	0	0	0	0	0	0	0	0	0	0	0	0	0	0	0	2
M1741	0	0	2	0	0	0	0	0	0	0	0	0	0	0	0	0	0	0	0	0	0	0	0	0	0	0	0	0	0	0	0	0	0	0	0	0	0	0	0	0	0	0	0	0	0	0	0	0	0
M1742	0	-	-	2	0	0	0	0	0	0	2	0	0	0	2	0	0	2	0	0	0	0	2	0	2	2	0	0	0	0	0	0	0	0	0	0	0	0	0	0	0	0	0	0	0	0	0	0	0
M1743	0	1	2	1	2	2	0	2	1	2	2	2	2	2	0	2	2	2	1	2	2	2	1	2	1	1	1	1	1	1	2	2	1	2	2	2	2	2	1	1	2	2	2	1	0	1	1	1	0
M1744	2	1	1	1	2	2	1	1	1	1	1	1	1	1	1	1	1	1	1	1	1	1	1	1	1	1	1	1	1	1	1	1	1	1	1	1	1	1	1	2	1	1	1	1	1	1	1	1	2
M1745	1	2	1	2	1	1	1	1	1	1	2	1	1	1	2	1	1	1	1	1	1	1	2	1	2	2	1	1	1	1	1	1	1	1	1	1	1	1	2	1	1	1	1	1	1	1	1	1	1
M1746	2	0	2	0	2	2	0	0	0	0	0	0	0	0	0	0	0	0	0	0	0	0	0	0	0	0	0	0	0	0	0	0	0	0	0	0	0	0	0	0	0	0	0	0	0	0	0	0	2
M1747	2	0	2	0	2	2	0	0	0	0	0	0	0	0	0	0	0	0	0	0	0	0	0	0	0	0	0	0	0	0	0	0	0	0	0	0	0	0	0	0	0	0	0	0	0	0	0	0	2
M1748	2	0	2	2	2	2	1	1	1	2	2	1	1	1	2	1	1	1	1	1	1	1	2	1	2	2	1	1	1	1	1	1	1	1	1	1	1	1	1	1	1	1	1	1	1	1	1	1	2
M1749	2	0	2	0	2	2	0	0	0	0	0	0	0	0	0	0	0	0	0	0	0	0	0	0	0	0	0	0	0	0	0	0	0	0	0	0	0	0	0	0	0	0	0	0	0	0	0	0	2
M1750	2	0	2	0	2	2	0	0	0	0	0	0	0	0	0	0	0	0	0	0	0	0	0	0	0	0	0	0	0	0	0	0	0	0	0	0	0	0	0	0	0	0	0	0	0	0	0	0	2
M1751	0	2	0	2	0	1	0	2	2	2	2	0	0	2	0	0	0	2	2	2	0	0	2	2	2	2	2	2	1	0	0	0	0	2	0	0	2	0	0	2	0	0	0	2	0	1	2	2	0
M1752	2	0	2	0	2	2	2	0	0	2	0	0	0	0	0	0	0	0	0	0	0	0	0	0	0	0	0	0	0	0	0	0	0	0	0	0	0	0	0	0	0	2	0	0	0	0	0	0	2
M1753	1	0	0	0	2	0	1	2	0	2	0	2	2	2	2	2	2	0	0	2	2	2	0	2	0	0	0	0	0	0	2	2	0	2	2	2	2	2	0	0	2	2	2	0	1	0	0	0	1
M1754	2	0	2	0	2	2	0	0	0	0	0	0	0	0	0	0	0	0	0	0	0	0	0	0	0	0	0	0	0	0	0	0	0	0	0	0	0	0	0	0	0	0	0	0	0	0	0	0	2
M1755	2	0	2	0	2	2	0	0	0	0	0	0	0	0	0	0	0	0	0	0	0	0	0	0	0	0	0	0	0	0	0	0	0	0	0	0	0	0	0	0	0	0	0	0	0	0	0	0	2
M1756	0	0	0	0	0	0	0	0	0	0	0	0	0	0	0	0	0	2	0	0	0	0	0	0	0	0	0	0	0	0	0	0	0	0	0	0	0	0	0	0	0	0	0	0	0	0	0	0	0
M1757	2	0	2	0	2	2	0	0	0	0	0	0	0	0	0	0	0	0	0	0	0	0	0	0	0	2	0	0	0	0	0	0	0	0	0	0	0	0	0	0	0	0	0	0	0	0	0	0	2
M1758	2	0	0	0	2	2	0	0	0	0	0	0	0	0	0	0	0	0	0	0	0	0	0	0	0	0	0	0	0	0	0	0	0	0	0	0	0	0	0	0	0	0	0	0	0	0	0	0	2
M1759	-	0	2	0	1	2	0	0	0	0	0	0	0	0	0	0	0	0	0	0	0	0	0	0	0	0	0	0	0	0	0	0	0	0	0	0	0	0	0	0	0	0	0	0	0	0	0	0	2
M1760	1	0	1	0	1	2	0	0	0	0	0	0	0	0	0	0	0	0	0	0	0	0	0	0	0	0	0	0	0	0	0	0	0	0	0	0	0	0	0	0	0	0	0	0	0	0	0	0	1
M1761	2	0	2	0	2	2	0	0	0	0	0	0	0	0	0	0	0	0	0	0	0	0	0	0	0	0	0	0	0	0	0	0	0	0	0	0	0	0	0	0	0	0	0	0	0	0	0	0	2
M1762	2	0	2	0	2	2	0	0	0	0	0	0	0	0	0	0	0	0	0	0	0	0	0	0	0	0	0	0	0	0	0	0	0	0	0	0	0	0	0	0	0	0	0	0	0	0	0	0	2
M1763	2	0	2	0	2	2	0	0	0	0	0	0	0	0	0	0	0	0	0	0	0	0	0	0	0	0	0	0	0	0	0	0	0	0	0	0	0	0	0	0	0	0	0	0	0	0	0	0	2
M1764	2	0	2	0	2	2	0	0	0	0	0	0	0	0	0	0	0	0	0	0	0	0	0	0	0	0	0	0	0	0	0	0	0	0	0	0	0	0	0	0	0	0	0	0	0	0	0	0	2
M1765	1	0	-	0	0	0	1	0	0	2	0	2	2	2	2	2	2	0	0	2	2	2	0	0	0	2	0	0	0	0	2	2	0	2	2	2	2	2	0	0	2	2	2	0	2	0	0	0	0
M1766	2	0	2	0	2	2	0	0	0	0	0	0	0	0	0	0	0	0	0	0	0	0	0	0	0	0	0	0	0	0	0	0	0	0	0	0	0	0	0	0	0	0	0	0	0	0	0	0	2
M1767	2	0	2	0	1	2	0	0	0	0	0	0	0	0	0	0	0	0	0	0	0	0	0	0	0	0	0	2	0	0	0	0	0	0	0	0	0	0	0	0	0	0	0	0	0	0	0	0	2
M1768	1	0	0	0	1	0	1	0	0	2	0	2	2	2	2	1	1	2	0	2	1	2	0	0	0	0	2	2	0	2	1	1	2	2	1	1	2	1	2	0	1	1	1	0	2	0	0	2	0
M1769	1	0	2	0	2	2	0	0	0	0	0	0	0	0	0	0	0	0	0	0	0	0	0	0	0	0	0	0	0	0	0	0	0	0	0	0	0	0	0	0	0	0	0	0	0	0	0	0	2
M1770	2	0	2	0	2	2	0	0	0	0	0	0	0	0	0	0	0	0	0	0	0	0	0	0	0	2	0	0	0	0	0	0	0	0	0	0	0	0	0	0	0	0	0	0	0	0	0	0	2
M1771	1	0	1	0	2	0	1	0	0	2	0	2	2	2	2	2	2	2	0	2	2	2	0	0	0	0	0	0	0	0	2	2	0	2	2	2	2	2	0	0	2	2	2	0	2	0	0	0	2
M1772	2	0	1	0	2	2	0	0	0	0	0	0	0	0	0	0	0	0	0	0	0	0	0	0	0	0	0	0	0	0	0	0	0	0	0	0	0	0	0	0	0	0	0	0	0	0	0	0	2
M1773	0	0	1	0	0	0	0	0	0	0	0	0	0	0	0	0	0	0	0	0	0	0	0	0	0	0	0	0	0	0	0	0	0	0	0	0	0	0	0	0	0	0	0	0	0	0	0	0	0
M1774	0	0	1	0	0	0	0	0	0	0	0	0	0	0	0	0	0	0	0	0	0	0	0	0	0	0	0	0	0	0	0	0	0	0	0	0	0	0	0	0	0	0	0	0	0	0	0	0	0
M1775	0	1	0	1	0	2	1	1	1	1	1	1	1	1	1	1	1	1	1	1	1	1	1	1	1	1	1	1	1	1	1	1	1	1	1	1	1	1	1	1	1	1	1	1	1	1	1	1	2
M1776	2	0	2	0	2	2	0	0	0	0	0	0	0	0	0	0	0	0	0	0	0	0	0	0	0	0	0	0	0	0	0	0	0	0	0	0	0	0	0	0	0	0	0	0	0	0	0	0	2
M1777	2	0	1	0	2	2	0	0	0	0	0	2	0	0	2	0	0	0	0	0	0	0	0	0	0	0	0	0	0	0	0	0	0	0	0	0	0	0	0	0	0	0	0	0	0	0	0	0	2
M1778	2	0	0	0	2	2	0	0	0	0	0	0	0	0	0	0	0	0	0	0	0	0	0	0	0	0	0	0	0	0	0	0	0	0	0	0	0	0	0	0	0	0	0	0	0	0	0	0	2
M1779	2	0	2	0	2	2	0	0	0	0	0	0	0	0	0	0	0	0	0	0	0	0	0	0	0	0	0	0	0	0	0	0	0	0	0	0	0	0	0	0	0	0	0	0	0	0	0	0	2
M1780	1	0	2	0	2	2	-	0	0	0	0	0	0	0	0	0	2	0	0	0	0	0	0	0	0	0	0	0	0	0	0	0	0	0	0	0	0	0	0	0	0	0	0	0	0	0	0	2	2
M1781	1	0	0	0	0	0	1	0	2	2	0	2	2	2	2	2	2	2	0	2	2	2	0	0	0	0	0	0	0	0	2	2	2	2	2	2	2	2	2	0	2	2	2	0	2	0	0	0	0
M1782	2	-	2	0	-	2	0	0	0	0	0	0	0	0	0	0	0	0	0	0	0	0	0	0	0	0	0	0	0	0	0	0	0	0	0	0	0	0	0	0	0	0	0	0	0	0	0	0	2
M1783	2	0	2	0	2	2	0	0	0	0	0	0	0	0	0	0	0	0	0	0	0	0	0	0	0	0	0	0	0	0	0	0	0	0	0	0	0	0	0	0	0	0	0	0	0	0	0	0	2
M1784	2	0	1	0	2	2	0	0	0	0	0	0	0	0	0	0	0	0	0	2	0	0	0	0	0	0	0	0	0	0	0	0	0	0	0	0	0	0	0	0	0	0	0	0	0	0	0	0	2
M1785	2	0	1	0	2	2	0	0	0	0	0	0	0	0	0	0	0	0	0	0	0	0	0	0	0	0	0	0	0	0	0	0	0	0	0	0	0	0	0	0	0	0	0	0	0	0	0	0	2
M1786	1	0	-	0	0	0	1	0	0	2	0	2	2	2	2	2	2	0	0	2	2	2	0	0	0	0	0	0	0	0	2	2	0	2	2	2	2	2	0	0	2	2	2	0	2	0	0	0	0
M1787	0	1	-	1	1	1	0	1	1	2	1	2	2	2	2	2	2	1	1	2	2	2	1	2	1	1	1	1	1	1	2	2	1	2	2	2	2	2	1	1	2	2	2	1	2	1	1	1	1
M1788	0	2	0	2	0	1	0	1	1	2	2	2	2	2	0	0	0	2	1	2	0	2	2	1	2	2	2	2	1	2	0	0	2	2	0	0	2	0	2	1	0	0	0	1	2	1	1	2	1
M1789	2	0	2	0	0	1	-	0	0	0	0	0	0	0	0	0	0	0	0	0	0	0	0	0	0	0	0	0	0	0	0	0	0	0	0	0	0	0	0	0	0	0	0	0	0	0	0	0	2
M1790	2	0	2	0	2	2	0	0	0	0	0	0	0	0	0	0	0	0	0	0	0	0	0	0	0	0	0	0	0	0	0	0	0	0	0	0	0	0	0	0	0	0	0	0	0	0	0	0	2
M1791	2	0	2	0	2	2	0	0	0	0	0	0	0	0	0	0	0	0	0	0	0	0	0	0	0	0	0	0	0	0	0	0	0	0	0	0	0	0	0	0	0	0	0	0	0	0	0	0	2
M1792	2	0	2	0	2	2	0	0	0	0	0	0	0	0	0	0	0	0	0	0	0	0	0	0	0	0	0	0	0	0	0	0	0	0	0	0	0	0	0	0	0	0	0	0	0	0	0	0	2
M1793	2	0	-	0	2	2	0	0	0	0	0	0	0	0	0	0	0	0	0	0	0	0	0	0	0	0	0	0	0	0	0	0	0	0	0	0	0	0	0	0	0	0	0	0	0	0	0	0	2
M1794	2	0	2	0	2	2	0	0	0	0	0	0	0	0	0	0	0	0	0	0	0	0	0	0	0	0	0	0	0	0	0	0	0	0	0	0	0	0	0	0	0	0	0	0	0	0	0	0	2
M1795	1	1	1	1	2	1	2	1	1	1	1	1	2	1	2	2	1	2	2	2	1	2	2	1	1	1	2	1	1	2	1	2	2	2	2	2	2	2	2	2	2	1	2	1	2	1	1	0	2
M1796	0	0	0	0	0	0	0	0	0	0	0	0	0	2	0	0	2	0	0	0	2	0	0	0	2	0	0	0	0	0	0	0	0	0	0	0	0	0	0	0	0	0	2	0	0	0	0	0	0
M1797	0	0	0	0	0	0	0	0	0	0	2	0	0	2	0	0	2	0	0	0	2	0	0	0	2	0	0	0	0	0	0	0	0	0	0	0	0	0	0	0	0	0	2	0	0	0	0	0	0
M1798	0	0	0	0	2	0	0	0	0	0	0	0	2	0	2	2	0	0	2	2	0	2	2	0	0	0	2	0	0	2	0	2	2	0	2	0	2	0	2	0	2	0	2	0	0	0	0	1	0
M1799	0	-	-	-	0	0	0	0	0	0	0	0	2	2	0	0	2	0	0	0	2	0	0	0	2	0	0	0	0	0	0	0	0	0	0	0	0	0	0	0	0	0	1	0	0	0	0	0	0
M1800	0	0	0	0	0	0	0	0	0	0	0	0	0	0	0	0	0	2	0	0	0	0	0	0	0	0	0	0	0	0	0	0	0	0	0	0	0	0	0	0	0	0	0	0	0	0	0	0	0
M1801	0	1	2	1	0	2	0	0	2	2	2	0	2	2	0	0	0	0	0	2	0	2	2	0	2	1	2	2	2	0	2	2	0	2	2	2	2	2	0	0	0	0	0	0	2	0	0	0	0
M1802	2	0	0	0	0	2	2	0	2	2	0	0	2	2	2	0	0	2	0	2	0	2	0	0	0	-	0	0	2	0	1	0	0	1	0	2	0	2	0	0	0	2	0	0	2	0	0	0	2
M1803	0	0	0	0	0	0	0	0	0	0	0	0	0	2	0	0	2	0	0	0	2	0	0	0	2	0	0	0	0	0	0	0	0	0	0	0	0	0	0	0	0	0	2	0	0	0	0	0	0
M1804	1	0	2	0	1	2	2	1	2	2	2	1	2	0	2	1	2	1	1	2	2	2	2	1	0	0	2	2	2	1	2	2	1	2	2	0	2	0	1	2	1	1	2	1	0	1	1	1	1
M1805	1	0	2	0	2	0	2	2	0	0	0	2	0	0	2	0	0	2	2	0	0	0	0	2	0	0	0	0	0	0	2	0	0	2	0	0	0	0	0	0	0	2	0	2	0	2	2	2	2
M1806	1	1	1	1	2	1	1	1	1	1	1	1	2	1	2	2	1	2	2	2	1	2	2	1	1	1	2	1	1	2	1	2	2	1	2	1	2	1	2	1	2	1	2	1	1	1	1	0	1
M1807	0	0	0	0	2	0	0	0	0	0	0	0	2	0	2	2	0	1	2	2	0	2	2	0	0	0	2	0	0	2	0	2	2	0	2	0	2	0	2	0	2	0	2	0	0	0	0	1	0
M1808	0	0	0	0	0	0	0	0	0	0	0	0	0	2	0	0	2	0	0	0	2	0	0	0	2	0	0	0	0	0	0	0	0	0	0	0	0	0	0	0	0	0	2	0	0	0	0	0	0
M1809	0	0	0	0	0	0	0	0	0	0	0	0	2	2	2	0	2	0	0	0	2	0	0	0	2	0	0	0	0	0	0	0	0	0	0	0	0	0	0	0	0	0	2	0	0	0	0	0	0
M1810	0	0	0	0	0	2	0	0	2	2	2	0	2	2	0	0	0	0	0	2	0	2	0	0	0	0	0	0	2	0	2	0	0	2	0	2	0	2	0	0	0	0	0	0	2	0	0	0	0
M1811	0	2	2	2	0	0	0	0	0	0	2	0	0	0	0	0	0	0	0	0	0	0	2	0	2	1	2	2	0	0	0	2	0	0	2	0	2	0	0	0	0	0	0	0	0	0	0	0	0
M1812	1	0	2	0	1	0	1	1	0	0	0	1	2	2	1	1	1	1	1	2	1	2	2	1	2	0	2	0	0	1	2	2	1	2	2	2	2	2	1	1	1	1	1	1	2	1	1	1	1
M1813	2	0	0	0	0	0	2	0	0	0	0	0	0	0	2	0	0	0	0	0	0	0	0	0	0	0	0	0	0	0	2	0	0	2	0	0	0	0	0	0	0	2	0	0	0	0	0	0	0
M1814	2	0	2	0	2	2	0	2	0	0	0	2	0	0	0	0	0	0	2	0	0	0	0	2	0	0	0	0	0	0	0	0	0	0	0	0	0	0	0	0	0	0	0	2	0	2	2	0	0
M1815	0	0	0	0	0	2	0	0	2	2	2	2	0	0	0	2	2	0	0	0	2	0	0	0	0	0	0	2	2	2	0	0	2	0	0	0	0	0	2	2	2	2	0	2	0	2	2	0	0
M1816	0	0	0	0	0	0	1	0	0	0	0	0	0	0	0	0	0	2	0	0	0	0	0	0	0	0	0	0	0	0	0	0	0	0	0	2	0	2	0	2	0	0	0	0	2	0	0	0	0
M1817	0	0	0	0	0	0	2	0	0	0	0	0	0	0	0	0	0	0	0	0	0	0	0	0	0	0	0	0	0	0	0	0	0	0	0	2	0	2	2	2	0	0	0	0	2	0	0	0	0
M1818	0	2	2	2	0	2	0	0	2	2	2	0	2	1	0	0	0	0	0	2	0	2	2	0	1	1	2	2	2	0	2	2	0	2	2	1	2	1	0	0	0	0	0	0	1	0	0	0	0
M1819	0	2	2	2	0	2	0	0	2	2	2	0	1	2	0	0	0	0	0	1	0	1	1	0	2	1	1	2	2	0	2	1	0	2	1	2	1	2	0	0	0	0	0	0	2	0	0	-	0
M1820	0	0	0	0	2	0	0	0	0	0	0	0	1	0	2	2	0	0	2	1	0	1	1	0	0	-	1	0	0	2	0	1	2	0	1	0	1	0	2	0	2	0	2	0	0	0	0	1	2
M1821	0	0	0	0	0	2	0	0	2	2	0	0	2	2	2	0	0	0	2	2	0	2	2	0	0	0	0	0	2	2	2	0	2	2	0	2	0	2	2	0	0	0	0	2	2	0	0	0	0
M1822	2	1	2	1	0	0	1	0	0	0	2	0	0	0	1	0	0	1	0	0	0	0	1	0	1	1	1	2	0	0	2	1	0	2	1	2	1	2	2	2	0	2	1	0	2	0	0	0	-
M1823	2	0	2	0	2	1	0	1	1	1	2	1	2	2	0	2	2	0	2	2	2	2	0	1	0	0	0	2	1	2	2	0	2	2	0	2	0	2	2	2	2	2	0	1	2	1	1	0	0
M1824	2	1	2	1	2	2	1	0	2	2	2	0	1	1	1	2	2	1	2	1	2	1	1	0	1	1	1	2	2	2	1	1	2	1	1	1	1	1	2	2	2	2	1	0	1	0	0	1	1
M1825	0	2	0	2	0	0	0	1	0	0	0	-	0	0	0	0	0	0	0	0	0	0	0	1	0	0	0	0	0	0	0	0	0	0	0	0	0	0	0	0	0	0	0	0	0	-	-	0	2
M1826	2	0	2	0	2	2	0	1	2	2	2	1	0	2	0	2	2	0	2	0	2	0	0	1	0	0	0	2	2	2	0	0	2	0	0	0	0	0	2	2	2	2	0	1	0	1	1	0	0
M1827	1	-	0	0	1	0	0	2	0	0	0	2	0	0	0	0	0	0	2	0	0	0	0	2	0	0	0	0	0	0	0	0	0	0	0	0	0	0	0	0	0	0	0	2	0	2	2	0	0
M1828	0	0	0	0	0	0	2	0	0	0	0	0	0	0	0	0	2	0	2	0	0	0	0	2	0	0	0	2	0	0	0	0	0	0	0	2	0	2	0	2	0	0	0	0	2	0	0	0	0
M1829	1	2	1	2	1	2	1	2	2	2	2	2	1	1	1	2	2	2	1	1	2	1	1	2	1	1	1	2	2	2	1	1	2	1	1	1	1	1	2	2	2	2	1	2	1	2	2	1	2
M1830	0	0	0	0	2	2	0	0	2	2	0	0	1	2	2	2	0	0	2	1	2	1	2	0	0	0	2	0	2	2	2	2	2	2	2	2	2	2	2	0	2	0	2	0	2	0	0	1	2
M1831	2	0	2	0	2	0	0	2	0	0	0	2	0	0	0	0	0	1	2	0	0	0	0	2	0	0	0	0	0	0	0	0	0	0	0	0	0	0	0	0	0	0	0	2	0	2	2	0	0
M1832	0	0	0	0	0	0	0	0	0	0	0	0	0	0	0	0	0	2	0	0	0	0	0	2	0	0	0	0	0	0	0	0	0	0	0	0	0	0	0	0	0	0	0	0	0	0	0	0	0
M1833	0	0	0	0	0	2	0	0	2	2	2	2	0	0	0	2	2	0	0	0	2	0	0	0	0	0	0	2	2	2	0	0	2	0	0	0	0	0	2	2	2	2	0	2	0	2	2	0	0
M1834	0	2	0	2	0	0	0	2	0	0	0	0	0	0	0	0	0	2	0	0	0	0	0	2	0	0	0	0	0	0	0	0	0	0	0	0	0	0	0	0	0	0	0	0	0	0	0	0	2
M1835	2	2	2	2	1	1	2	1	1	1	2	1	-	0	0	2	2	1	1	-	2	-	0	1	0	0	0	2	1	1	0	0	1	0	0	1	0	1	1	1	1	2	0	1	1	1	1	-	1
M1836	2	2	2	2	2	2	2	1	2	2	2	2	1	2	2	2	0	2	1	1	2	1	2	1	0	0	2	0	2	2	2	2	2	2	2	2	2	2	2	0	2	0	2	2	2	2	2	1	1
M1837	0	0	0	0	2	2	0	0	2	2	0	0	1	2	2	2	0	0	2	1	0	1	2	0	0	2	2	0	2	2	2	2	2	2	2	2	2	2	2	0	2	0	2	0	2	0	0	1	2
M1838	0	0	0	0	2	2	0	0	2	2	0	0	1	2	2	2	0	0	2	1	0	1	2	0	0	0	2	0	2	2	2	2	2	2	2	2	2	2	2	0	2	0	2	0	2	0	0	1	2
M1839	0	2	0	2	0	0	0	2	0	0	0	0	0	0	0	0	0	0	0	0	0	0	0	2	0	0	0	0	0	0	0	0	0	0	0	0	0	0	0	0	0	0	0	0	0	0	0	0	2
M1840	0	0	0	0	0	0	2	0	0	0	0	0	0	0	0	0	0	2	0	0	0	0	0	0	0	0	0	0	0	0	0	0	0	0	0	2	0	2	2	2	0	0	0	0	2	0	0	0	0
M1841	0	2	0	0	0	2	2	2	2	2	2	2	0	0	0	2	2	0	0	0	2	0	0	2	0	0	0	2	2	2	0	0	2	0	0	0	0	0	2	2	2	2	0	2	0	2	2	0	2
M1842	2	0	2	0	2	0	0	2	0	0	0	2	0	0	0	0	0	2	2	0	0	0	0	2	0	0	0	0	0	0	0	0	0	0	0	0	0	0	0	0	0	0	0	2	0	2	2	0	0
M1843	2	0	2	0	2	0	0	1	0	0	0	2	0	0	0	0	0	1	2	0	2	0	0	2	0	0	0	0	0	0	0	0	0	0	0	0	0	0	0	0	0	0	0	2	0	2	2	0	2
M1844	0	1	2	2	0	1	0	0	1	1	1	2	2	2	0	2	2	0	0	2	2	2	2	2	0	0	0	2	1	2	2	0	2	2	0	2	0	2	2	2	2	2	0	2	2	2	2	0	0
M1845	2	0	2	0	2	0	0	2	0	0	0	2	0	0	0	0	0	1	2	0	0	0	0	2	0	0	0	0	0	0	0	0	0	0	0	0	0	0	0	0	0	0	0	2	0	2	2	0	2
M1846	2	0	2	0	1	0	0	1	0	0	0	2	0	0	0	0	0	1	1	0	0	0	0	1	0	0	0	0	0	0	0	0	0	0	0	0	0	0	0	0	0	0	0	2	0	2	2	0	1
M1847	0	2	2	2	0	1	-	0	1	1	1	2	1	2	0	2	2	0	0	2	2	1	1	0	0	0	0	2	1	1	2	0	1	2	0	1	0	1	1	1	1	2	0	2	1	2	2	-	0
M1848	0	1	2	1	2	1	1	2	1	1	1	2	1	2	2	1	2	0	2	1	2	1	1	2	0	0	2	2	1	1	2	2	1	2	2	1	2	1	1	1	1	2	2	2	1	2	2	1	2
M1849	1	0	0	0	0	0	0	2	0	0	0	0	0	2	2	0	2	1	0	0	2	0	0	0	1	1	2	2	0	0	1	2	0	2	2	0	2	0	0	0	0	2	2	0	0	0	0	0	0
M1850	0	0	0	0	0	0	2	0	0	0	0	0	0	0	0	0	0	0	0	0	0	0	0	0	0	0	0	0	0	0	0	0	0	0	0	2	0	2	0	2	0	0	0	0	2	0	2	0	0
M1851	0	0	0	0	0	0	0	0	0	0	0	0	0	0	0	0	0	0	0	0	0	0	0	0	0	0	0	0	0	0	0	0	0	0	0	0	0	0	0	0	0	0	0	0	0	0	0	0	0
M1852	0	0	0	0	0	0	2	0	0	0	0	0	0	0	0	0	0	0	0	0	0	0	0	0	0	0	0	0	0	0	0	0	0	0	0	2	0	2	0	2	0	0	0	0	2	0	0	0	0
M1853	-	0	0	0	0	0	0	0	0	0	0	0	0	2	2	2	2	1	0	0	2	0	0	0	1	2	2	2	0	0	2	2	0	2	2	0	2	0	0	0	0	2	2	0	0	0	0	0	0
M1854	0	1	2	1	0	1	2	2	1	1	1	2	1	2	0	1	2	2	0	1	2	1	1	2	2	2	2	2	1	1	2	2	1	2	2	2	2	2	2	2	1	2	2	2	2	2	2	-	0
M1855	1	1	1	1	1	2	1	1	2	2	2	2	1	1	1	2	2	1	1	1	2	1	1	1	1	1	1	2	2	2	1	1	2	1	1	1	1	1	2	2	2	2	1	2	1	2	2	1	1
M1856	0	0	0	0	2	2	2	0	0	0	0	0	2	0	2	2	2	0	2	2	2	2	2	0	0	0	2	0	0	2	0	2	2	0	2	0	2	0	2	0	2	0	2	0	0	0	0	1	2
M1857	0	0	0	0	0	2	0	0	2	2	2	2	0	0	0	2	2	0	2	0	2	0	0	0	0	0	0	2	2	2	0	0	2	0	0	0	0	0	2	2	2	1	0	2	0	2	2	0	0
M1858	2	0	0	0	0	2	0	0	2	2	2	2	0	0	2	2	2	0	0	0	2	0	0	0	0	0	0	2	2	2	2	0	2	2	0	0	0	0	2	2	2	1	0	2	0	2	2	0	0
M1859	0	0	0	0	2	0	2	0	0	0	0	0	2	0	2	2	0	0	2	2	0	2	2	0	0	0	2	0	0	2	0	2	2	0	2	0	2	0	2	0	2	0	2	0	0	0	0	2	2
M1860	2	2	2	2	2	0	2	1	0	0	0	2	0	0	0	0	0	2	2	0	0	0	0	1	0	0	0	0	0	0	0	0	0	0	0	2	0	2	0	2	0	0	0	2	2	2	2	0	2
M1861	0	0	0	0	0	0	2	0	0	0	0	0	0	0	0	0	0	0	0	0	0	0	0	0	0	0	0	0	0	0	0	0	0	0	0	2	0	2	0	2	0	0	0	0	2	0	0	0	0
M1862	2	0	2	0	2	0	0	2	0	0	0	2	0	0	0	0	0	2	2	0	0	0	0	2	0	0	0	0	0	0	0	0	0	0	0	0	0	0	0	0	2	0	0	2	0	2	2	0	0
M1863	0	2	0	2	0	0	0	2	0	0	0	0	0	0	0	0	0	0	0	0	0	0	0	2	0	0	0	0	0	0	0	0	0	0	0	2	0	0	0	0	0	0	0	0	0	0	0	0	0
M1864	-	1	1	1	0	1	2	1	1	1	1	1	2	2	0	2	2	0	0	2	2	2	2	1	0	0	0	2	1	2	1	0	2	1	2	1	0	1	2	1	2	1	0	1	1	1	1	0	0
M1865	0	1	2	1	0	1	2	2	1	1	1	2	2	2	0	2	2	0	0	2	2	2	2	2	2	2	0	2	1	2	1	0	2	1	0	1	0	1	2	1	2	1	0	2	1	2	2	0	0
M1866	0	2	0	2	2	0	2	2	0	0	0	0	2	0	2	2	0	0	2	2	0	2	2	2	0	0	2	0	2	2	0	2	2	0	2	0	2	0	2	0	2	0	2	0	0	0	0	1	2
M1867	2	2	0	2	0	0	0	2	0	0	0	0	0	0	2	0	0	0	0	0	0	0	0	2	0	0	0	0	0	0	2	0	0	2	0	0	0	0	0	0	0	2	0	0	2	0	0	0	0
M1868	1	1	1	1	2	1	2	1	1	1	1	1	2	2	2	2	1	2	2	2	1	2	2	1	1	1	2	1	1	2	1	2	2	1	2	1	2	1	2	1	2	1	2	1	1	1	1	0	2
M1869	0	0	0	0	2	0	2	0	0	0	0	0	2	0	2	2	2	2	2	2	0	2	2	0	0	0	2	0	0	2	0	2	2	0	2	0	2	0	2	0	2	0	2	0	0	0	0	1	2
M1870	0	2	2	2	0	2	0	0	2	2	2	0	2	2	2	0	2	0	0	2	2	2	2	0	0	0	0	2	2	0	2	0	0	2	0	2	2	2	0	0	0	0	0	0	0	0	2	2	0
M1871	2	0	0	0	2	0	2	0	0	0	0	0	2	0	1	2	0	2	2	2	0	2	2	0	0	0	2	0	0	2	2	2	2	2	2	0	2	0	2	0	2	2	2	0	2	0	0	1	2
M1872	0	0	0	0	0	2	0	0	2	2	2	2	0	2	0	2	1	0	0	0	1	0	0	0	1	0	2	2	2	2	0	0	2	0	0	0	0	0	2	2	2	2	2	2	0	2	2	0	0
M1873	0	0	0	0	0	0	0	0	0	0	0	0	0	2	0	0	2	0	0	0	2	0	0	0	2	2	2	0	0	0	0	0	0	0	0	0	0	0	0	0	0	0	2	0	0	0	0	0	0
M1874	2	0	2	0	2	0	2	2	0	0	0	2	0	0	0	0	0	2	2	0	0	0	0	2	2	1	0	1	0	0	0	2	0	0	2	2	0	2	0	1	0	0	0	1	2	1	1	0	2
M1875	0	0	0	0	0	2	0	0	2	2	2	2	0	0	0	2	2	0	0	0	2	0	0	0	0	0	0	1	2	2	0	0	2	0	0	0	0	0	2	1	2	2	0	1	0	1	1	0	0
M1876	0	2	2	2	0	2	0	0	2	2	2	0	2	2	0	0	0	0	0	2	0	2	2	0	0	2	0	0	2	0	1	0	0	1	0	2	2	2	0	0	0	0	0	0	0	0	0	0	0
M1877	2	0	0	0	0	0	0	0	0	0	0	0	0	0	2	0	0	0	0	0	0	0	0	0	0	0	0	0	0	0	1	0	0	1	0	0	0	0	0	0	0	2	0	0	2	0	0	0	0
M1878	1	0	1	0	2	0	2	2	0	0	0	2	0	0	2	0	0	2	2	0	0	0	0	2	0	0	0	0	0	0	1	0	0	2	0	1	0	1	0	2	0	2	0	2	1	2	2	0	2
M1879	0	2	2	2	0	2	0	0	2	2	2	0	2	1	0	0	2	0	0	2	2	2	2	0	2	0	2	0	2	0	2	0	0	2	0	2	2	2	0	0	2	0	2	0	2	0	0	0	0
M1880	0	1	2	1	0	2	0	0	2	2	2	0	1	1	0	0	0	0	0	1	0	1	1	0	0	0	-	0	2	0	2	0	0	2	0	2	1	1	0	0	0	0	-	0	0	0	0	-	-
M1881	0	0	0	0	0	2	0	0	2	2	2	2	0	2	0	2	1	0	0	0	1	0	0	0	1	1	2	1	2	2	0	2	2	0	2	0	0	0	2	2	0	2	2	2	0	2	2	0	0
M1882	0	0	0	0	2	0	0	0	0	0	0	0	0	2	0	0	2	0	0	0	2	0	0	0	2	0	2	0	0	0	0	0	0	0	0	0	0	0	0	0	0	0	2	0	0	0	0	0	0
M1883	1	0	2	0	2	2	2	1	2	2	2	1	0	0	2	2	1	2	2	0	1	0	0	1	1	1	0	1	2	2	2	2	2	2	2	2	0	2	2	1	0	1	0	1	1	1	1	0	0
M1884	2	2	2	0	2	0	2	1	0	0	0	2	0	0	0	2	0	0	2	0	0	0	0	1	0	0	0	0	0	0	0	0	0	0	0	2	0	2	0	2	0	0	0	2	2	2	2	0	0
M1885	1	2	2	2	2	2	2	1	2	2	2	1	0	2	2	1	1	2	2	0	1	0	0	1	1	0	2	1	2	2	2	0	2	2	0	2	0	2	2	1	0	1	2	1	1	1	1	0	0
M1886	1	0	2	0	2	2	2	2	2	2	2	1	0	0	2	1	1	2	2	0	1	0	0	2	-	-	0	1	2	2	2	0	2	2	0	2	0	2	2	1	0	1	0	1	1	1	1	0	0
M1887	0	2	2	2	2	2	2	0	2	2	2	0	1	1	2	0	2	2	2	1	2	1	1	0	1	1	1	2	2	2	2	1	2	2	1	2	1	2	2	0	1	0	1	0	0	0	0	1	1
M1888	2	0	2	0	2	0	2	0	0	0	0	0	0	0	2	2	0	2	0	0	0	0	0	0	-	-	0	0	0	0	2	0	0	2	0	2	0	2	0	2	0	2	0	0	1	0	0	0	0
M1889	0	0	0	0	0	2	0	0	2	2	2	2	0	0	0	2	2	0	0	0	2	0	0	0	0	0	0	2	2	2	0	0	2	0	0	0	0	0	2	2	0	2	0	2	0	2	2	0	0
M1890	0	2	0	2	0	0	0	2	0	0	0	0	0	0	0	0	0	0	0	0	0	0	0	2	0	0	0	0	0	0	0	0	0	0	0	0	0	0	0	0	0	0	0	0	0	0	0	0	0
M1891	2	0	-	0	0	0	0	2	0	2	0	1	0	0	0	0	0	0	2	2	0	0	0	2	0	0	0	0	0	0	0	0	0	0	0	0	0	0	0	0	0	0	0	1	0	1	1	0	0
M1892	0	0	-	0	0	2	0	0	2	2	2	1	0	0	0	2	2	0	0	0	2	0	0	0	0	0	0	2	2	2	0	0	2	0	0	0	0	0	2	2	0	2	0	1	0	1	1	0	0
M1893	0	2	0	2	0	0	0	2	0	0	0	0	0	0	0	0	0	0	0	0	0	0	0	2	0	0	0	0	0	0	0	0	0	0	0	0	0	0	0	0	0	0	0	0	0	0	0	0	0
M1894	2	0	0	0	0	0	0	2	0	0	0	1	0	0	0	0	0	0	2	0	0	0	0	2	0	0	0	0	0	0	0	0	0	0	0	0	0	0	0	0	0	0	0	1	0	1	1	0	0
M1895	0	0	0	0	0	2	0	0	2	2	2	1	0	0	0	2	2	0	0	0	2	0	0	0	0	0	0	2	2	2	0	0	2	0	0	0	0	0	2	2	0	2	0	1	0	1	1	0	0
M1896	0	0	0	0	0	0	0	0	0	0	0	0	0	2	0	0	2	0	0	0	2	0	0	0	2	0	2	0	0	0	0	0	0	0	0	0	0	0	0	0	0	0	2	0	0	0	0	0	0
M1897	0	1	2	1	2	1	2	-	1	1	1	1	1	1	2	2	1	2	1	1	1	1	1	-	1	1	1	1	1	1	2	1	1	2	1	2	1	2	1	2	1	2	1	1	0	1	1	1	1
M1898	0	1	1	1	1	1	1	0	1	1	1	2	1	1	1	1	1	1	2	1	1	1	1	0	1	1	1	1	1	1	1	1	1	1	1	1	1	1	1	1	1	1	1	2	-	2	2	1	1
M1899	2	0	0	0	0	0	0	1	0	0	0	2	0	0	0	0	0	0	2	0	0	0	0	1	0	-	0	0	0	0	0	0	0	0	0	0	0	0	0	0	0	0	0	2	0	2	2	0	0
M1900	0	0	0	0	0	0	0	-	0	0	0	0	0	0	0	0	2	0	0	0	0	0	0	-	2	1	0	2	0	0	0	2	0	0	2	0	0	0	0	0	0	0	0	0	0	0	0	0	0
M1901	0	2	0	2	0	0	0	1	0	0	0	0	0	0	0	0	0	0	0	0	0	0	0	1	0	-	0	0	0	0	0	0	0	0	0	0	0	0	0	0	0	0	0	0	0	0	0	0	0
M1902	0	2	0	2	0	0	0	2	0	0	0	0	0	0	0	0	0	0	0	0	0	0	0	2	0	0	0	0	0	0	0	0	0	0	0	0	0	0	0	0	0	0	0	0	0	0	0	0	0
M1903	0	2	0	2	0	0	0	2	0	0	0	0	0	0	0	0	0	0	0	0	0	0	0	2	0	0	0	0	0	0	0	0	0	0	0	0	0	0	0	0	0	0	0	0	2	0	0	0	0
M1904	1	0	2	0	2	0	2	1	0	0	0	2	0	2	2	2	2	2	2	0	2	0	0	1	1	1	2	2	0	0	2	2	0	2	2	2	0	0	0	2	0	2	2	2	1	2	2	0	0
M1905	1	1	1	1	2	1	1	1	1	1	1	1	1	1	1	2	1	1	1	1	1	1	1	1	2	0	1	2	1	1	1	2	1	1	2	2	1	2	1	2	1	1	1	1	2	1	1	1	1
M1906	0	2	0	2	0	0	0	2	0	0	0	0	0	0	0	0	0	0	0	0	0	0	0	2	0	0	0	0	0	0	0	0	0	2	0	0	0	0	0	0	0	0	0	0	0	0	0	0	0
M1907	1	0	0	0	0	0	0	2	0	0	0	2	0	0	0	0	0	0	2	0	0	0	0	2	0	0	0	0	0	0	0	0	0	0	0	0	0	0	0	0	0	0	0	2	0	2	2	0	0
M1908	0	2	0	2	0	0	0	2	0	0	0	0	0	0	0	0	0	0	0	0	0	0	0	2	0	0	0	0	0	0	0	0	0	2	0	0	0	0	0	0	0	0	0	0	0	0	0	0	0
M1909	2	2	2	2	2	1	2	0	1	1	1	2	1	1	1	2	1	1	2	1	1	1	1	0	2	2	1	2	1	1	1	2	1	1	2	2	1	2	1	2	1	1	1	2	2	2	2	1	1
M1910	0	2	1	2	2	0	2	2	0	0	0	0	0	0	0	2	0	0	0	0	0	0	0	2	1	1	0	2	0	0	0	2	0	0	2	2	0	2	0	2	0	0	0	0	2	0	0	0	0
M1911	1	1	2	1	2	1	2	1	1	1	1	1	1	1	1	0	1	1	1	1	1	1	1	1	2	0	1	0	1	1	1	2	1	1	2	2	1	2	1	0	1	1	1	1	2	1	1	1	1
M1912	-	0	0	0	0	0	0	0	1	2	2	2	0	0	0	2	2	0	0	0	2	0	0	0	0	0	0	2	1	2	0	0	2	0	0	0	0	0	2	2	0	1	0	2	0	2	2	0	0
M1913	0	0	2	0	2	0	2	0	0	0	0	0	0	0	0	1	0	0	0	0	0	0	0	0	0	0	0	0	0	0	0	0	2	0	0	2	0	2	0	1	0	0	0	0	2	0	0	0	0
M1914	0	0	0	0	0	0	0	0	2	2	2	2	0	0	0	1	2	0	0	0	2	0	0	0	0	0	0	2	2	2	0	0	2	0	0	0	0	0	2	1	0	2	0	2	0	2	2	0	0
M1915	1	0	0	0	2	2	0	0	2	2	2	0	2	1	2	0	2	2	2	2	2	2	2	0	2	0	2	2	2	0	1	0	0	1	0	2	2	2	0	0	0	2	2	0	2	0	0	0	0
M1916	0	0	0	0	0	2	0	0	0	2	2	2	2	2	0	0	0	0	0	2	2	2	2	0	2	1	0	2	0	0	2	2	0	2	2	2	2	2	2	0	0	0	0	0	0	0	0	0	0
M1917	0	1	2	1	0	0	0	2	0	0	2	0	0	0	0	0	0	0	0	0	0	2	0	2	0	0	0	0	0	2	0	0	0	0	0	0	0	0	0	0	0	0	0	0	2	0	0	0	0
M1918	-	0	0	0	0	2	0	0	0	2	2	0	2	2	0	0	2	0	0	2	2	2	2	0	2	2	0	2	0	0	1	2	0	1	2	2	2	2	0	0	0	0	0	0	0	0	0	0	0
M1919	0	0	0	0	2	0	1	2	0	0	0	2	2	0	2	0	0	2	1	2	0	2	2	2	0	0	2	0	0	2	0	2	2	0	2	0	2	0	2	0	1	0	2	2	0	2	2	1	2
M1920	0	2	2	1	0	0	0	2	0	0	0	0	0	0	0	0	0	0	0	0	0	0	0	2	0	0	0	0	0	0	0	0	0	0	0	0	0	0	0	0	0	0	0	0	0	0	0	0	0
M1921	0	0	0	0	0	0	0	0	2	2	2	2	0	2	0	2	2	0	0	0	2	0	0	0	2	0	2	2	2	2	0	0	2	0	0	0	0	0	2	2	0	2	2	2	0	2	2	0	0
M1922	0	1	0	1	0	0	0	2	0	0	0	0	0	0	0	0	0	0	0	0	0	0	0	2	0	0	0	0	0	0	0	0	0	0	0	0	0	0	0	0	0	0	0	0	0	0	0	0	0
M1923	0	0	-	0	0	2	0	0	2	2	2	2	0	0	0	2	2	0	0	0	2	0	0	0	0	0	0	2	2	2	0	0	2	0	0	0	0	0	2	2	0	2	0	2	0	2	2	0	2
M1924	1	1	2	1	0	2	2	2	2	2	2	0	2	1	2	0	2	2	0	2	2	2	2	2	1	1	2	2	2	0	1	2	0	1	2	2	2	2	0	0	0	2	2	0	2	0	0	0	0
M1925	0	0	0	0	0	0	0	0	2	2	2	2	0	0	0	2	2	0	0	0	2	0	0	0	0	0	0	2	2	2	0	0	2	0	0	0	0	0	2	2	0	2	0	2	0	2	2	0	0
M1926	0	0	0	0	2	0	0	0	0	0	0	0	0	2	0	2	2	0	0	0	2	0	0	0	2	0	2	0	0	0	0	0	0	0	0	0	0	0	0	0	0	0	2	0	0	0	0	0	0
M1927	0	0	0	0	2	1	2	2	0	0	0	2	2	0	2	0	0	2	1	2	0	2	2	2	0	0	2	0	0	2	2	2	2	0	2	0	2	0	2	0	1	0	2	2	0	2	2	1	1
M1928	1	0	2	0	2	2	2	0	2	2	2	0	2	1	2	2	2	2	0	2	2	2	2	0	1	1	2	2	2	0	1	2	0	1	2	1	2	1	0	2	0	2	2	0	1	0	0	0	0
M1929	0	1	2	1	2	2	2	1	2	2	2	1	2	0	2	2	1	2	1	2	1	2	2	1	0	0	1	2	2	1	0	2	1	0	2	0	2	0	1	2	1	2	1	1	0	1	1	1	1
M1930	0	0	2	0	0	0	2	0	0	0	0	0	0	0	0	2	0	0	0	0	0	0	0	0	0	0	0	0	0	0	0	0	0	0	0	2	0	2	0	2	0	0	0	0	2	0	0	0	0
M1931	0	1	2	1	0	0	0	2	0	0	0	0	0	0	0	0	0	0	0	0	0	0	0	2	0	-	0	0	0	0	0	0	0	0	0	0	0	2	0	0	0	0	0	0	0	0	0	0	0
M1932	0	1	2	1	0	0	0	2	0	0	0	0	0	0	0	0	0	0	0	0	0	0	0	2	0	0	0	0	0	0	0	0	0	0	0	0	0	0	0	0	0	0	0	0	0	0	0	0	0
M1933	0	1	2	1	0	0	0	2	0	0	0	0	0	0	0	2	0	0	0	0	0	0	0	2	0	0	0	0	0	0	0	0	0	0	0	0	0	0	0	0	2	2	0	0	0	0	0	0	0
M1934	0	1	2	1	0	0	0	2	0	0	0	0	0	0	0	0	0	0	0	0	0	0	0	2	0	0	0	0	0	0	0	0	0	0	0	0	0	0	0	0	0	0	0	0	0	0	0	0	0
M1935	0	0	0	0	0	1	0	0	2	1	1	2	2	1	0	2	1	2	0	2	1	2	2	0	0	0	0	1	2	2	2	0	2	2	0	2	2	2	2	2	0	2	0	2	0	2	2	0	2
M1936	-	1	2	1	0	1	1	2	1	1	1	2	2	1	2	1	1	0	0	2	1	2	2	2	1	1	2	1	1	2	1	2	2	1	2	1	2	1	2	1	0	1	2	2	1	2	2	0	2
M1937	0	0	0	0	0	1	0	0	2	1	1	2	2	2	0	2	2	0	0	2	2	2	2	0	0	0	0	1	2	2	2	0	2	2	0	2	2	2	2	2	0	2	0	2	0	2	2	0	2
M1938	0	0	0	0	0	0	0	0	0	0	0	0	0	0	0	0	0	2	0	0	0	0	0	0	0	0	0	0	0	0	0	0	0	0	0	0	0	0	0	0	0	0	0	0	0	0	0	0	0
M1939	1	1	1	1	1	1	1	1	1	1	1	1	1	1	1	2	1	1	1	1	1	1	1	1	1	1	1	1	1	1	1	1	1	1	1	1	1	1	1	1	1	1	1	1	1	1	1	1	1
M1940	1	-	0	-	0	1	2	0	1	1	1	2	2	1	2	2	1	2	0	2	1	2	2	0	1	1	2	1	1	2	1	2	2	1	2	2	2	2	2	2	0	1	2	2	2	2	2	0	2
M1941	0	-	0	-	0	0	1	0	0	0	0	0	0	0	0	2	0	0	0	0	0	0	0	0	0	0	0	0	0	0	0	0	0	0	0	2	0	2	0	2	0	0	0	0	2	0	0	0	0
M1942	0	0	0	0	0	0	0	0	0	0	0	0	0	0	0	0	0	0	0	0	0	0	0	0	-	-	0	0	0	0	0	0	0	0	0	0	0	0	0	0	0	0	0	0	0	0	0	0	0
M1943	0	0	-	0	0	0	0	0	0	0	0	0	0	0	0	0	0	2	0	0	0	0	0	0	0	0	0	0	0	0	0	0	0	0	0	0	0	0	0	0	0	0	0	0	0	0	0	0	0
M1944	0	0	0	0	0	1	0	0	2	1	1	2	2	2	0	2	2	0	0	2	2	2	2	0	0	0	0	2	2	2	2	0	2	2	0	2	2	2	2	2	0	2	0	2	0	2	2	0	2
M1945	0	0	0	0	0	1	2	0	2	1	1	2	0	-	0	2	1	0	0	0	1	0	0	0	2	0	0	0	2	2	0	0	2	0	2	0	0	0	2	2	0	2	0	2	0	2	2	0	2
M1946	1	0	0	0	0	0	0	0	1	0	0	0	0	0	2	0	0	0	0	0	0	0	0	0	2	1	0	0	1	0	2	2	0	2	2	0	0	0	0	0	0	1	0	0	2	0	0	0	0
M1947	0	0	0	0	0	2	0	0	2	2	2	2	0	0	0	2	2	0	0	0	2	0	0	0	0	0	0	0	2	2	0	0	2	0	0	0	0	0	2	2	0	2	0	2	0	2	2	0	2
M1948	1	1	2	1	0	2	1	2	1	2	2	2	0	0	2	1	2	2	0	0	2	0	0	2	2	1	0	0	1	2	2	2	2	2	2	2	0	2	2	1	0	1	0	2	1	2	2	0	2
M1949	0	1	0	1	0	0	0	2	0	0	0	0	0	0	0	0	0	0	0	0	0	0	0	2	0	0	0	0	0	0	0	0	0	0	0	0	0	0	0	0	0	0	0	0	0	0	0	0	0
M1950	0	1	2	1	0	0	0	2	0	0	0	0	0	0	0	0	0	0	0	0	0	0	0	2	0	0	0	0	0	0	0	0	0	0	0	0	0	0	0	0	0	0	0	0	0	0	0	0	0
M1951	0	1	1	1	1	2	0	1	0	2	2	2	1	1	2	2	2	2	1	1	2	1	1	1	2	0	1	1	0	2	2	2	2	2	2	2	1	2	2	0	1	0	1	2	0	2	2	1	2
M1952	1	1	0	-	0	2	1	0	1	2	2	2	0	0	2	1	2	2	0	0	2	0	0	0	2	1	0	0	1	2	2	2	2	2	2	2	0	2	2	1	0	1	0	2	1	2	2	0	2
M1953	1	0	0	0	0	0	0	0	2	0	0	0	0	0	2	0	0	0	0	0	0	0	0	0	2	2	0	0	2	0	2	2	0	2	2	0	0	0	0	0	0	2	0	0	2	0	0	0	0
M1954	0	0	0	0	0	0	0	0	2	2	2	2	0	0	0	2	2	0	0	0	2	0	0	0	0	0	0	0	2	2	0	0	2	0	0	0	0	0	2	2	0	2	0	2	0	2	2	0	0
M1955	0	0	2	0	1	0	0	0	0	0	0	0	0	0	2	0	2	2	0	2	0	0	2	0	0	0	0	0	0	2	0	0	2	0	0	0	0	0	2	0	2	0	2	0	0	0	0	2	2
M1956	1	1	2	1	0	2	1	2	1	2	1	2	0	0	2	1	2	0	0	0	2	0	0	2	0	0	0	0	1	2	2	0	2	2	0	0	0	0	2	1	0	1	0	2	1	2	2	0	2
M1957	0	0	0	0	0	0	0	0	1	2	2	2	0	0	0	2	2	0	0	0	2	0	0	0	0	0	0	0	1	2	0	0	2	0	0	0	0	0	1	2	0	2	0	2	0	0	2	0	0
M1958	0	0	0	0	0	2	0	0	0	0	0	0	0	0	0	0	0	0	0	0	0	0	0	0	0	0	0	0	0	0	0	0	0	0	0	0	0	0	0	0	0	0	0	0	0	0	0	0	2
M1959	1	0	2	0	1	0	1	0	2	2	1	2	2	0	1	1	2	1	2	2	2	2	1	0	2	2	2	2	1	1	2	1	1	2	1	0	2	0	1	1	1	1	2	2	1	2	2	1	1
M1960	0	0	0	0	0	0	0	0	0	0	0	0	0	0	0	0	0	0	0	0	0	0	0	0	0	0	0	0	0	0	0	0	0	0	0	0	0	0	0	0	0	0	0	0	0	0	0	0	0
M1961	0	-	0	-	0	0	1	0	0	0	0	0	0	0	0	2	0	0	0	0	0	0	2	0	0	0	0	0	0	0	0	0	0	0	0	2	0	2	0	2	0	0	0	0	2	0	0	0	0
M1962	0	0	0	0	0	2	0	2	0	2	0	2	2	1	0	0	2	0	2	2	2	2	0	2	2	2	2	2	0	0	2	0	0	2	0	2	2	2	0	0	0	0	2	2	0	2	2	0	0
M1963	0	0	0	0	0	0	2	0	0	0	0	0	0	0	0	2	0	0	2	0	0	0	2	0	0	0	0	0	0	0	0	0	0	0	0	2	0	2	0	2	0	0	0	0	2	0	0	0	0
M1964	0	0	0	0	0	0	0	0	0	0	0	0	0	0	0	0	0	0	0	0	0	0	0	0	0	0	0	0	0	0	0	0	0	0	0	0	0	0	0	0	0	0	0	0	0	0	0	0	0
M1965	0	2	2	2	0	0	0	2	0	0	0	0	0	0	0	0	0	0	0	0	0	0	0	2	0	0	0	2	0	0	0	0	0	0	0	0	0	0	0	0	0	0	0	0	0	0	0	0	0
M1966	1	0	2	0	1	0	0	0	1	2	1	2	2	0	1	2	2	2	2	2	2	2	2	2	0	2	2	2	1	1	2	2	1	2	2	0	2	0	1	2	1	1	2	2	2	2	2	1	2
M1967	0	0	0	0	0	2	1	1	0	0	0	2	0	0	0	2	0	2	2	0	0	0	2	1	2	1	0	0	0	0	0	2	0	0	2	2	0	2	0	2	0	0	0	2	2	2	2	0	2
M1968	0	0	0	0	0	0	0	0	0	0	0	0	0	-	0	0	0	0	0	0	0	0	0	0	0	0	0	0	0	0	0	0	0	0	0	0	0	0	0	0	0	0	0	0	0	0	0	0	0
M1969	0	1	0	1	0	2	0	0	0	2	2	0	2	1	0	0	2	0	0	2	2	2	0	0	2	2	2	2	0	0	2	0	0	2	0	1	2	1	2	0	0	0	2	0	0	0	0	0	0
M1970	0	0	0	0	0	0	0	2	0	0	0	0	0	0	0	0	0	0	0	0	0	0	2	2	2	0	0	0	0	0	0	0	0	0	0	0	0	0	0	0	0	0	0	2	0	2	2	0	0
M1971	0	2	2	2	0	0	0	2	0	0	0	0	0	0	0	0	0	0	0	0	0	0	0	2	0	0	0	0	0	0	0	0	0	0	0	0	0	0	0	0	0	0	0	0	0	0	0	0	0
M1972	0	2	-	2	0	0	1	1	0	0	0	2	0	0	0	2	0	0	2	0	0	2	2	1	0	0	0	0	0	0	0	0	0	0	0	2	0	2	0	2	0	0	0	2	2	2	2	0	0
M1973	0	2	2	2	0	0	0	2	0	0	0	0	0	0	0	0	0	0	0	0	0	0	0	2	0	0	0	0	0	0	0	0	0	0	0	0	0	0	0	0	0	0	0	0	0	0	0	0	0
M1974	0	0	0	0	0	0	1	2	0	0	0	2	0	0	0	2	0	0	2	0	0	0	2	2	0	0	0	0	0	0	0	0	0	0	0	2	0	2	0	2	0	0	0	2	2	2	2	0	0
M1975	1	0	2	0	1	2	-	2	1	2	1	1	2	2	1	1	2	2	1	2	2	2	1	2	0	0	2	2	2	1	2	2	1	2	2	0	2	0	1	1	1	2	1	1	1	1	1	1	1
M1976	0	1	1	1	1	0	2	2	0	0	2	2	1	-	2	2	0	1	1	1	0	1	2	2	-	-	1	1	0	1	0	1	1	0	1	1	1	1	1	2	1	0	2	0	2	0	0	1	2
M1977	0	0	0	0	0	0	0	2	0	0	0	0	0	0	0	0	0	0	0	0	0	0	2	2	0	0	0	0	0	0	0	0	0	0	0	0	0	0	0	0	0	0	0	2	0	2	2	0	0
M1978	0	0	0	0	0	0	1	0	0	0	0	2	0	2	0	2	0	0	2	0	0	0	0	0	0	0	0	0	0	0	0	0	0	0	0	2	0	2	0	2	0	0	0	0	2	0	0	0	0
M1979	0	-	1	-	2	2	2	0	0	0	2	2	2	0	2	2	0	1	1	2	0	2	2	0	0	2	2	2	0	1	0	1	2	0	1	2	2	2	2	2	1	0	2	2	2	0	2	1	1
M1980	0	0	0	0	0	0	0	0	0	0	0	0	0	0	0	0	0	2	0	0	0	2	2	0	2	1	0	0	0	0	0	2	0	0	2	0	0	0	0	0	0	0	0	0	0	0	0	0	0
M1981	0	1	2	1	0	0	0	2	2	0	0	0	0	0	0	0	0	0	0	0	0	0	0	2	0	0	0	0	0	0	0	0	0	0	0	0	0	0	0	0	0	0	0	0	0	0	0	0	0
M1982	0	1	2	1	0	0	0	2	0	0	0	0	0	0	0	0	0	0	0	0	0	0	0	2	0	0	0	0	0	0	0	0	0	0	0	0	0	0	0	0	0	0	0	0	0	0	0	0	0
M1983	1	0	0	2	0	2	-	0	2	0	0	0	0	0	2	0	0	0	0	0	0	0	0	0	0	0	0	0	2	0	2	0	0	2	0	0	0	0	0	0	0	2	2	0	1	0	0	0	2
M1984	1	0	0	0	0	2	2	0	2	0	0	0	0	0	2	0	0	0	0	0	0	0	0	0	0	0	0	0	2	0	2	0	0	2	0	0	0	0	0	0	0	2	2	0	2	0	0	0	2
M1985	0	2	2	0	1	2	0	2	0	0	2	0	2	0	2	0	0	1	2	0	0	2	1	2	0	0	2	2	0	2	0	2	2	0	2	0	2	0	2	0	2	0	0	2	0	0	2	2	2
M1986	0	-	0	-	0	2	0	0	0	1	0	2	2	1	0	0	1	0	0	1	1	2	0	0	2	1	0	2	0	2	2	2	2	2	2	2	2	2	2	0	2	0	2	0	0	0	0	2	0
M1987	1	1	2	1	0	1	1	2	1	1	2	1	2	1	2	1	1	0	2	1	1	2	0	2	1	1	2	2	1	2	1	2	2	1	2	1	2	1	2	1	2	1	1	2	1	1	2	2	2
M1988	1	0	0	0	0	2	1	0	1	2	2	1	0	0	2	1	2	0	2	0	2	0	0	0	1	2	2	0	1	0	2	2	0	2	2	2	0	2	0	1	0	1	2	0	1	-	0	0	2
M1989	0	-	0	-	0	0	0	0	2	2	2	2	0	0	0	2	2	0	0	0	2	0	0	0	0	0	0	0	2	0	0	0	0	0	0	0	0	0	0	2	0	2	0	0	0	2	0	0	0
M1990	0	0	0	0	0	0	0	0	0	0	0	0	0	0	0	0	0	0	0	0	0	0	0	0	0	0	0	0	0	0	0	0	0	0	0	0	0	0	0	0	0	0	0	2	0	2	2	0	0
M1991	1	1	2	1	0	1	1	2	2	2	0	2	2	1	2	2	2	2	2	1	2	2	0	2	1	1	2	2	2	2	2	2	2	1	2	1	2	1	2	2	2	2	1	2	1	2	2	2	2
M1992	0	0	0	-	0	2	0	2	0	0	2	0	2	1	0	0	2	2	0	1	2	2	0	0	0	2	0	2	0	2	2	0	2	2	0	2	2	2	2	0	2	0	2	0	0	0	0	2	0
M1993	0	0	0	0	0	0	0	0	0	0	0	0	0	0	0	0	0	0	0	2	0	0	0	0	2	2	0	0	0	2	0	2	2	0	2	0	0	0	2	0	2	0	2	0	0	0	0	2	0
M1994	0	1	2	1	0	0	0	2	0	0	0	0	0	0	0	0	0	0	0	2	0	0	0	2	2	2	0	0	0	2	0	2	2	0	2	0	0	0	2	0	2	0	2	0	0	0	0	2	0
M1995	0	0	0	0	0	0	0	0	0	0	0	0	0	0	0	0	0	0	0	2	0	0	0	0	2	2	0	0	0	2	0	2	2	0	2	0	0	0	2	0	2	0	2	0	0	0	0	2	0
M1996	0	1	2	1	0	0	0	2	0	0	0	0	0	0	0	0	0	0	0	0	0	0	0	2	0	0	0	0	0	0	0	0	0	0	0	0	0	0	0	0	0	0	0	0	0	0	0	0	0
M1997	0	-	0	-	0	0	2	0	0	0	0	0	0	0	0	0	0	0	0	0	0	0	0	0	0	0	0	0	0	0	0	0	0	0	0	0	0	0	0	0	0	0	0	0	0	0	0	0	0
M1998	0	-	1	-	1	2	0	0	2	2	1	2	2	1	2	2	2	1	0	1	1	2	2	0	2	1	0	0	2	2	1	2	2	2	2	2	2	2	2	2	2	2	2	0	0	2	0	2	2
[truncated: 16,126 more rows]
[truncated: 79 more columns]
