# Supplementary material for: Genetic diversity of local and introduced cassava germplasm in Burundi using DArTseq molecular analyses
Source: PLoS One. 2022 Jan 24;17(1):e0256002. doi: 10.1371/journal.pone.0256002 (PMC8786168; doi:10.1371/journal.pone.0256002)
Supplement: S2 Table — (CSV) [file pone.0256002.s002.csv]

S2 Table. Hamming distance matrix
	Pwani_3_SB101	Pwani_2	Mkumba_1	Pwani_1	Mkumba_2_SB102	Pwani	Mkumba	KBH2002/026/1	KBH2006_026/2	KBH 2006/026	TAJARIKA_5CP_KEPHIS	Tajirika	TAJIRIKA_2	KBH2002_066_SB103	KBH2002/66/1	KBH 2002/066	NAKARASI_YA_CONGO	RUMONGE	MUNEBWE	Kizimbani	GITAMISI	Okhumelela	UMUTAKABUMBA	MUKECURU	KAVYIRO	BUTOKE	BWOME_Devote1	UMUKURAJORO	BUKARASI	IMIRUNDI	NAKARASI_YIKIRUNDI	SURUPIYA	MAGURUYANKWARE1	GASU	MPAMBA	UMUTUBURANO	NAKARASI	NTUNDUGURU	IMIDUGA	MUTSINDEKWIBURI	RUBONA	RUKOKORA	INAGITEMBE	UMUHENDANGURUBE	GATARINA	MBWAYASAZE	CRIOLINA	SAGARARA	TZ 130
Pwani_3_SB101	0	0.032888	0.029404	0.028046	0.023715	0.022304	0.021512	0.23621	0.233788	0.234394	0.22638	0.231006	0.229571	0.232308	0.244563	0.242152	0.223666	0.2229	0.239273	0.232042	0.207626	0.228773	0.235515	0.235523	0.234503	0.234228	0.236324	0.236032	0.236268	0.236477	0.236401	0.237251	0.237981	0.237114	0.225004	0.224685	0.229216	0.223697	0.226547	0.227039	0.226448	0.258092	0.248734	0.229618	0.243046	0.233785	0.234875	0.230462	0.246653
Pwani_2	0.032888	0	0.02611	0.024865	0.021038	0.018634	0.017318	0.237394	0.236627	0.237479	0.233697	0.236847	0.235448	0.237916	0.248034	0.247464	0.228411	0.227908	0.243695	0.238454	0.210953	0.234389	0.254676	0.254493	0.253242	0.253241	0.255133	0.255219	0.255005	0.255218	0.242204	0.243082	0.243266	0.242628	0.230432	0.229578	0.234566	0.231481	0.232983	0.233206	0.232391	0.263119	0.254853	0.236184	0.249743	0.237093	0.243389	0.241999	0.2501
Mkumba_1	0.029404	0.02611	0	0.02233	0.018314	0.016658	0.015766	0.235855	0.233846	0.234815	0.229398	0.233182	0.232046	0.235171	0.246922	0.244954	0.225929	0.225466	0.240981	0.234309	0.207649	0.229943	0.249473	0.249598	0.248627	0.248294	0.250236	0.250222	0.250236	0.25043	0.237161	0.238237	0.238636	0.23778	0.225202	0.225507	0.229376	0.226944	0.229094	0.229298	0.228694	0.259905	0.249511	0.230376	0.242778	0.233058	0.238495	0.236222	0.247493
Pwani_1	0.028046	0.024865	0.02233	0	0.017287	0.014906	0.014321	0.236225	0.234364	0.235248	0.229466	0.233292	0.231973	0.236048	0.247491	0.245443	0.224912	0.223948	0.240489	0.234208	0.208263	0.22966	0.249903	0.250305	0.249029	0.248682	0.250666	0.250708	0.250638	0.25093	0.238257	0.239167	0.239761	0.238946	0.22659	0.225367	0.230376	0.227081	0.228567	0.228935	0.228176	0.25978	0.250042	0.232195	0.24513	0.233796	0.238913	0.237808	0.247857
Mkumba_2_SB102	0.023715	0.021038	0.018314	0.017287	0	0.010864	0.00979	0.234521	0.232572	0.233071	0.22775	0.232066	0.230782	0.232156	0.243905	0.241951	0.224006	0.223335	0.238592	0.233239	0.206035	0.229344	0.249295	0.249226	0.248037	0.247872	0.249931	0.24982	0.249972	0.249986	0.238133	0.239068	0.23966	0.238626	0.225484	0.225609	0.229754	0.226694	0.228436	0.228874	0.228035	0.260301	0.250487	0.231208	0.245952	0.23405	0.238703	0.236576	0.247948
Pwani	0.022304	0.018634	0.016658	0.014906	0.010864	0	0.007011	0.235006	0.233259	0.233395	0.22917	0.232399	0.231645	0.233643	0.245129	0.243146	0.2244	0.223853	0.239013	0.233125	0.206178	0.228763	0.250748	0.250707	0.24957	0.24921	0.251233	0.250887	0.251178	0.251358	0.238478	0.239415	0.239759	0.238861	0.226341	0.225784	0.230857	0.227038	0.22956	0.229972	0.228937	0.260648	0.250684	0.232064	0.24615	0.234525	0.239386	0.23824	0.248209
Mkumba	0.021512	0.017318	0.015766	0.014321	0.00979	0.007011	0	0.234231	0.232567	0.232967	0.228366	0.231961	0.230761	0.233385	0.244926	0.242937	0.224759	0.223976	0.23919	0.233272	0.206076	0.228889	0.250912	0.250954	0.249793	0.249405	0.251507	0.251217	0.251535	0.251494	0.238751	0.239742	0.240085	0.2393	0.225975	0.225419	0.229705	0.227225	0.229327	0.229599	0.228787	0.260988	0.25078	0.231713	0.246158	0.23428	0.239631	0.238015	0.248646
KBH2002/026/1	0.23621	0.237394	0.235855	0.236225	0.234521	0.235006	0.234231	0	0.014972	0.012845	0.224421	0.224791	0.223808	0.224173	0.225363	0.223901	0.219772	0.219369	0.230807	0.238593	0.221629	0.238895	0.258653	0.258459	0.259163	0.259106	0.2597	0.259039	0.259771	0.259516	0.244048	0.244016	0.244198	0.243706	0.237903	0.239919	0.240093	0.246641	0.244756	0.244431	0.244146	0.260407	0.252157	0.237643	0.25468	0.238377	0.250823	0.248671	0.248947
KBH2006_026/2	0.233788	0.236627	0.233846	0.234364	0.232572	0.233259	0.232567	0.014972	0	0.010777	0.222724	0.223151	0.222131	0.22371	0.225443	0.223792	0.217753	0.217129	0.230578	0.237231	0.219631	0.236323	0.25644	0.25668	0.257098	0.257041	0.257658	0.257002	0.257938	0.257588	0.242982	0.242838	0.24299	0.242615	0.237463	0.239179	0.240195	0.245887	0.24402	0.243515	0.243428	0.25906	0.250535	0.236422	0.252943	0.237595	0.249002	0.247014	0.248237
KBH 2006/026	0.234394	0.237479	0.234815	0.235248	0.233071	0.233395	0.232967	0.012845	0.010777	0	0.222036	0.222676	0.222228	0.223538	0.225547	0.223311	0.218118	0.217719	0.229919	0.237285	0.219022	0.23621	0.257312	0.257468	0.257968	0.257884	0.258429	0.257747	0.258444	0.258011	0.243226	0.243027	0.243039	0.242665	0.236927	0.2391	0.239456	0.246123	0.244121	0.24359	0.243448	0.259777	0.25108	0.236616	0.253591	0.237422	0.249019	0.247624	0.248397
TAJARIKA_5CP_KEPHIS	0.22638	0.233697	0.229398	0.229466	0.22775	0.22917	0.228366	0.224421	0.222724	0.222036	0	0.022289	0.01973	0.224173	0.229009	0.225249	0.225412	0.225378	0.231778	0.224939	0.199375	0.20023	0.258124	0.257974	0.257668	0.257501	0.258141	0.259154	0.258724	0.258598	0.243354	0.244628	0.244973	0.244323	0.230356	0.239346	0.231776	0.238422	0.242581	0.242136	0.24216	0.272234	0.25518	0.244819	0.251377	0.248942	0.245674	0.24687	0.242188
Tajirika	0.231006	0.236847	0.233182	0.233292	0.232066	0.232399	0.231961	0.224791	0.223151	0.222676	0.022289	0	0.012212	0.22764	0.231306	0.228117	0.229875	0.229967	0.235949	0.229457	0.203374	0.211036	0.260721	0.260572	0.260124	0.259983	0.260404	0.261119	0.260964	0.260753	0.245068	0.245932	0.24628	0.245653	0.230485	0.241232	0.234128	0.240648	0.245797	0.245125	0.244676	0.273966	0.256904	0.246601	0.253207	0.25115	0.24726	0.248865	0.242682
TAJIRIKA_2	0.229571	0.235448	0.232046	0.231973	0.230782	0.231645	0.230761	0.223808	0.222131	0.222228	0.01973	0.012212	0	0.226206	0.230496	0.227056	0.228761	0.228769	0.233822	0.227456	0.201588	0.209615	0.259847	0.25967	0.259195	0.259111	0.259586	0.260299	0.260089	0.260101	0.244508	0.245314	0.245703	0.245007	0.23014	0.24012	0.232752	0.240516	0.244706	0.244008	0.24381	0.273082	0.255738	0.245437	0.252249	0.250294	0.246046	0.247848	0.242783
KBH2002_066_SB103	0.232308	0.237916	0.235171	0.236048	0.232156	0.233643	0.233385	0.224173	0.22371	0.223538	0.224173	0.22764	0.226206	0	0.023834	0.016103	0.205398	0.205945	0.207568	0.222678	0.239693	0.210687	0.275297	0.274723	0.275234	0.274621	0.275626	0.275866	0.275684	0.275333	0.259425	0.259624	0.259641	0.259318	0.254562	0.25263	0.25509	0.263237	0.26422	0.265055	0.26427	0.286022	0.276946	0.259686	0.266015	0.262818	0.277297	0.269805	0.228248
KBH2002/66/1	0.244563	0.248034	0.246922	0.247491	0.243905	0.245129	0.244926	0.225363	0.225443	0.225547	0.229009	0.231306	0.230496	0.023834	0	0.014111	0.210203	0.210621	0.212512	0.226005	0.245199	0.213312	0.278535	0.277579	0.278216	0.277475	0.278358	0.278636	0.278532	0.27809	0.26298	0.262504	0.262592	0.262261	0.258836	0.255724	0.258607	0.26664	0.267613	0.26827	0.267267	0.287902	0.277927	0.264134	0.269461	0.265834	0.280489	0.272955	0.229663
KBH 2002/066	0.242152	0.247464	0.244954	0.245443	0.241951	0.243146	0.242937	0.223901	0.223792	0.223311	0.225249	0.228117	0.227056	0.016103	0.014111	0	0.20625	0.206687	0.207385	0.222421	0.242423	0.210009	0.277079	0.276031	0.276711	0.275985	0.276965	0.277094	0.277023	0.276615	0.260579	0.260529	0.260658	0.260082	0.25675	0.253796	0.256889	0.264611	0.265582	0.266711	0.265562	0.286235	0.277037	0.261456	0.267052	0.263092	0.278873	0.271215	0.226925
NAKARASI_YA_CONGO	0.223666	0.228411	0.225929	0.224912	0.224006	0.2244	0.224759	0.219772	0.217753	0.218118	0.225412	0.229875	0.228761	0.205398	0.210203	0.20625	0	0.01025	0.207154	0.217193	0.205392	0.202834	0.248532	0.248629	0.248934	0.248768	0.249404	0.249834	0.249792	0.248975	0.237016	0.237868	0.238267	0.236899	0.228131	0.229119	0.226967	0.215542	0.225583	0.225356	0.225292	0.257472	0.2406	0.236486	0.240735	0.236592	0.241442	0.23383	0.22564
RUMONGE	0.2229	0.227908	0.225466	0.223948	0.223335	0.223853	0.223976	0.219369	0.217129	0.217719	0.225378	0.229967	0.228769	0.205945	0.210621	0.206687	0.01025	0	0.206079	0.216417	0.205187	0.20242	0.248061	0.247963	0.248268	0.247992	0.248989	0.249252	0.249183	0.248282	0.237068	0.237699	0.238264	0.236952	0.227237	0.228253	0.226601	0.214646	0.22483	0.225073	0.224495	0.256719	0.240347	0.235526	0.24051	0.235114	0.240631	0.23327	0.224712
MUNEBWE	0.239273	0.243695	0.240981	0.240489	0.238592	0.239013	0.23919	0.230807	0.230578	0.229919	0.231778	0.235949	0.233822	0.207568	0.212512	0.207385	0.207154	0.206079	0	0.225307	0.234108	0.228508	0.264119	0.26376	0.264864	0.264456	0.264879	0.265231	0.265076	0.264877	0.257289	0.257433	0.258401	0.257852	0.253784	0.259762	0.25642	0.253332	0.254306	0.254867	0.254897	0.277834	0.259559	0.255897	0.255203	0.262793	0.27025	0.254994	0.228689
Kizimbani	0.232042	0.238454	0.234309	0.234208	0.233239	0.233125	0.233272	0.238593	0.237231	0.237285	0.224939	0.229457	0.227456	0.222678	0.226005	0.222421	0.217193	0.216417	0.225307	0	0.2228	0.219937	0.255196	0.255157	0.255879	0.255433	0.255698	0.256436	0.256492	0.256338	0.242755	0.241611	0.242791	0.242585	0.257162	0.251032	0.245876	0.239912	0.243538	0.24298	0.242643	0.263735	0.252743	0.240198	0.249638	0.254047	0.254252	0.2604	0.219825
GITAMISI	0.207626	0.210953	0.207649	0.208263	0.206035	0.206178	0.206076	0.221629	0.219631	0.219022	0.199375	0.203374	0.201588	0.239693	0.245199	0.242423	0.205392	0.205187	0.234108	0.2228	0	0.210954	0.252585	0.2521	0.252822	0.252433	0.252294	0.253185	0.253324	0.25292	0.237523	0.238407	0.23903	0.238603	0.243936	0.238285	0.238766	0.241676	0.233636	0.232881	0.232372	0.266768	0.256957	0.239499	0.25159	0.240394	0.240417	0.238792	0.250449
Okhumelela	0.228773	0.234389	0.229943	0.22966	0.229344	0.228763	0.228889	0.238895	0.236323	0.23621	0.20023	0.211036	0.209615	0.210687	0.213312	0.210009	0.202834	0.20242	0.228508	0.219937	0.210954	0	0.263134	0.263321	0.26385	0.262788	0.263572	0.264328	0.2643	0.26406	0.261021	0.260594	0.260667	0.260117	0.256509	0.252899	0.245326	0.248113	0.255054	0.25472	0.254471	0.280703	0.269077	0.260589	0.264198	0.263599	0.268079	0.259987	0.254877
UMUTAKABUMBA	0.235515	0.254676	0.249473	0.249903	0.249295	0.250748	0.250912	0.258653	0.25644	0.257312	0.258124	0.260721	0.259847	0.275297	0.278535	0.277079	0.248532	0.248061	0.264119	0.255196	0.252585	0.263134	0	0.014967	0.014772	0.013611	0.013448	0.013588	0.012648	0.013281	0.219045	0.218171	0.219325	0.217871	0.214151	0.212054	0.214377	0.193647	0.201557	0.199227	0.20053	0.220029	0.219306	0.225465	0.21573	0.217835	0.17818	0.139541	0.244745
MUKECURU	0.235523	0.254493	0.249598	0.250305	0.249226	0.250707	0.250954	0.258459	0.25668	0.257468	0.257974	0.260572	0.25967	0.274723	0.277579	0.276031	0.248629	0.247963	0.26376	0.255157	0.2521	0.263321	0.014967	0	0.010521	0.009719	0.00961	0.009474	0.008616	0.009167	0.221341	0.220164	0.221635	0.220084	0.217031	0.215738	0.217561	0.19682	0.206966	0.204719	0.205998	0.222996	0.222729	0.228707	0.218445	0.220388	0.18063	0.141709	0.244115
KAVYIRO	0.234503	0.253242	0.248627	0.249029	0.248037	0.24957	0.249793	0.259163	0.257098	0.257968	0.257668	0.260124	0.259195	0.275234	0.278216	0.276711	0.248934	0.248268	0.264864	0.255879	0.252822	0.26385	0.014772	0.010521	0	0.009029	0.008672	0.008866	0.007981	0.008505	0.221814	0.220996	0.222302	0.220806	0.217118	0.216019	0.218063	0.197213	0.207385	0.205138	0.206611	0.22325	0.223427	0.228515	0.219141	0.22078	0.180426	0.142358	0.245078
BUTOKE	0.234228	0.253241	0.248294	0.248682	0.247872	0.24921	0.249405	0.259106	0.257041	0.257884	0.257501	0.259983	0.259111	0.274621	0.277475	0.275985	0.248768	0.247992	0.264456	0.255433	0.252433	0.262788	0.013611	0.009719	0.009029	0	0.007565	0.007512	0.006682	0.007344	0.221181	0.220226	0.221669	0.220284	0.217011	0.215497	0.217402	0.197799	0.207556	0.205392	0.206726	0.223448	0.223458	0.228711	0.218452	0.220894	0.180267	0.141816	0.244646
BWOME_Devote1	0.236324	0.255133	0.250236	0.250666	0.249931	0.251233	0.251507	0.2597	0.257658	0.258429	0.258141	0.260404	0.259586	0.275626	0.278358	0.276965	0.249404	0.248989	0.264879	0.255698	0.252294	0.263572	0.013448	0.00961	0.008672	0.007565	0	0.007513	0.00649	0.007345	0.22217	0.221242	0.22241	0.221079	0.218167	0.216625	0.218862	0.198119	0.208458	0.206072	0.207435	0.223971	0.223786	0.22973	0.219193	0.221248	0.180974	0.142624	0.245008
UMUKURAJORO	0.236032	0.255219	0.250222	0.250708	0.24982	0.250887	0.251217	0.259039	0.257002	0.257747	0.259154	0.261119	0.260299	0.275866	0.278636	0.277094	0.249834	0.249252	0.265231	0.256436	0.253185	0.264328	0.013588	0.009474	0.008866	0.007512	0.007513	0	0.006712	0.007071	0.222373	0.221334	0.222447	0.221116	0.218009	0.217176	0.21948	0.198706	0.208768	0.206466	0.207718	0.223953	0.223851	0.230073	0.219895	0.221701	0.181199	0.142703	0.245969
BUKARASI	0.236268	0.255005	0.250236	0.250638	0.249972	0.251178	0.251535	0.259771	0.257938	0.258444	0.258724	0.260964	0.260089	0.275684	0.278532	0.277023	0.249792	0.249183	0.265076	0.256492	0.253324	0.2643	0.012648	0.008616	0.007981	0.006682	0.00649	0.006712	0	0.006213	0.222526	0.221405	0.222656	0.221297	0.218191	0.216732	0.218998	0.198031	0.208453	0.206206	0.207679	0.223968	0.223632	0.229451	0.219162	0.221301	0.180911	0.142196	0.244924
IMIRUNDI	0.236477	0.255218	0.25043	0.25093	0.249986	0.251358	0.251494	0.259516	0.257588	0.258011	0.258598	0.260753	0.260101	0.275333	0.27809	0.276615	0.248975	0.248282	0.264877	0.256338	0.25292	0.26406	0.013281	0.009167	0.008505	0.007344	0.007345	0.007071	0.006213	0	0.222379	0.221258	0.222425	0.221205	0.217822	0.21617	0.218712	0.197694	0.20828	0.205868	0.20723	0.223652	0.222967	0.229275	0.21932	0.221347	0.18102	0.142311	0.245022
NAKARASI_YIKIRUNDI	0.236401	0.242204	0.237161	0.238257	0.238133	0.238478	0.238751	0.244048	0.242982	0.243226	0.243354	0.245068	0.244508	0.259425	0.26298	0.260579	0.237016	0.237068	0.257289	0.242755	0.237523	0.261021	0.219045	0.221341	0.221814	0.221181	0.22217	0.222373	0.222526	0.222379	0	0.015588	0.014375	0.015449	0.160627	0.166537	0.159105	0.166833	0.138886	0.138087	0.137457	0.190927	0.188008	0.18241	0.177966	0.181856	0.180749	0.178623	0.234697
SURUPIYA	0.237251	0.243082	0.238237	0.239167	0.239068	0.239415	0.239742	0.244016	0.242838	0.243027	0.244628	0.245932	0.245314	0.259624	0.262504	0.260529	0.237868	0.237699	0.257433	0.241611	0.238407	0.260594	0.218171	0.220164	0.220996	0.220226	0.221242	0.221334	0.221405	0.221258	0.015588	0	0.007465	0.009041	0.159025	0.165604	0.158481	0.166095	0.137165	0.136007	0.135403	0.189145	0.186832	0.181181	0.176973	0.179577	0.179569	0.176725	0.234645
MAGURUYANKWARE1	0.237981	0.243266	0.238636	0.239761	0.23966	0.239759	0.240085	0.244198	0.24299	0.243039	0.244973	0.24628	0.245703	0.259641	0.262592	0.260658	0.238267	0.238264	0.258401	0.242791	0.23903	0.260667	0.219325	0.221635	0.222302	0.221669	0.22241	0.222447	0.222656	0.222425	0.014375	0.007465	0	0.007216	0.159624	0.165705	0.159265	0.166944	0.137784	0.136459	0.135855	0.189438	0.187079	0.181304	0.177327	0.180738	0.179564	0.177208	0.234614
GASU	0.237114	0.242628	0.23778	0.238946	0.238626	0.238861	0.2393	0.243706	0.242615	0.242665	0.244323	0.245653	0.245007	0.259318	0.262261	0.260082	0.236899	0.236952	0.257852	0.242585	0.238603	0.260117	0.217871	0.220084	0.220806	0.220284	0.221079	0.221116	0.221297	0.221205	0.015449	0.009041	0.007216	0	0.158841	0.165391	0.158446	0.165827	0.136763	0.135466	0.134752	0.188315	0.184313	0.180939	0.176381	0.179612	0.179011	0.175994	0.233406
MPAMBA	0.225004	0.230432	0.225202	0.22659	0.225484	0.226341	0.225975	0.237903	0.237463	0.236927	0.230356	0.230485	0.23014	0.254562	0.258836	0.25675	0.228131	0.227237	0.253784	0.257162	0.243936	0.256509	0.214151	0.217031	0.217118	0.217011	0.218167	0.218009	0.218191	0.217822	0.160627	0.159025	0.159624	0.158841	0	0.11067	0.115075	0.157167	0.138174	0.136847	0.135799	0.194489	0.190281	0.163689	0.162567	0.181272	0.176762	0.173768	0.238467
UMUTUBURANO	0.224685	0.229578	0.225507	0.225367	0.225609	0.225784	0.225419	0.239919	0.239179	0.2391	0.239346	0.241232	0.24012	0.25263	0.255724	0.253796	0.229119	0.228253	0.259762	0.251032	0.238285	0.252899	0.212054	0.215738	0.216019	0.215497	0.216625	0.217176	0.216732	0.21617	0.166537	0.165604	0.165705	0.165391	0.11067	0	0.103548	0.155295	0.127528	0.125894	0.124896	0.184909	0.187469	0.158793	0.165203	0.182172	0.159353	0.190339	0.235327
NAKARASI	0.229216	0.234566	0.229376	0.230376	0.229754	0.230857	0.229705	0.240093	0.240195	0.239456	0.231776	0.234128	0.232752	0.25509	0.258607	0.256889	0.226967	0.226601	0.25642	0.245876	0.238766	0.245326	0.214377	0.217561	0.218063	0.217402	0.218862	0.21948	0.218998	0.218712	0.159105	0.158481	0.159265	0.158446	0.115075	0.103548	0	0.14852	0.125339	0.123567	0.12304	0.176819	0.17607	0.16614	0.175081	0.172745	0.170447	0.190128	0.228686
NTUNDUGURU	0.223697	0.231481	0.226944	0.227081	0.226694	0.227038	0.227225	0.246641	0.245887	0.246123	0.238422	0.240648	0.240516	0.263237	0.26664	0.264611	0.215542	0.214646	0.253332	0.239912	0.241676	0.248113	0.193647	0.19682	0.197213	0.197799	0.198119	0.198706	0.198031	0.197694	0.166833	0.166095	0.166944	0.165827	0.157167	0.155295	0.14852	0	0.097163	0.094198	0.093653	0.173656	0.167808	0.166464	0.16137	0.176941	0.160414	0.163282	0.233639
IMIDUGA	0.226547	0.232983	0.229094	0.228567	0.228436	0.22956	0.229327	0.244756	0.24402	0.244121	0.242581	0.245797	0.244706	0.26422	0.267613	0.265582	0.225583	0.22483	0.254306	0.243538	0.233636	0.255054	0.201557	0.206966	0.207385	0.207556	0.208458	0.208768	0.208453	0.20828	0.138886	0.137165	0.137784	0.136763	0.138174	0.127528	0.125339	0.097163	0	0.013393	0.011411	0.140219	0.144271	0.141656	0.140712	0.144478	0.140066	0.143993	0.230452
MUTSINDEKWIBURI	0.227039	0.233206	0.229298	0.228935	0.228874	0.229972	0.229599	0.244431	0.243515	0.24359	0.242136	0.245125	0.244008	0.265055	0.26827	0.266711	0.225356	0.225073	0.254867	0.24298	0.232881	0.25472	0.199227	0.204719	0.205138	0.205392	0.206072	0.206466	0.206206	0.205868	0.138087	0.136007	0.136459	0.135466	0.136847	0.125894	0.123567	0.094198	0.013393	0	0.007515	0.13729	0.140854	0.140497	0.138852	0.143178	0.137928	0.141115	0.230769
RUBONA	0.226448	0.232391	0.228694	0.228176	0.228035	0.228937	0.228787	0.244146	0.243428	0.243448	0.24216	0.244676	0.24381	0.26427	0.267267	0.265562	0.225292	0.224495	0.254897	0.242643	0.232372	0.254471	0.20053	0.205998	0.206611	0.206726	0.207435	0.207718	0.207679	0.20723	0.137457	0.135403	0.135855	0.134752	0.135799	0.124896	0.12304	0.093653	0.011411	0.007515	0	0.137534	0.141168	0.140006	0.138533	0.142881	0.138045	0.141475	0.229964
RUKOKORA	0.258092	0.263119	0.259905	0.25978	0.260301	0.260648	0.260988	0.260407	0.25906	0.259777	0.272234	0.273966	0.273082	0.286022	0.287902	0.286235	0.257472	0.256719	0.277834	0.263735	0.266768	0.280703	0.220029	0.222996	0.22325	0.223448	0.223971	0.223953	0.223968	0.223652	0.190927	0.189145	0.189438	0.188315	0.194489	0.184909	0.176819	0.173656	0.140219	0.13729	0.137534	0	0.124266	0.187123	0.182344	0.173355	0.180272	0.197587	0.244277
INAGITEMBE	0.248734	0.254853	0.249511	0.250042	0.250487	0.250684	0.25078	0.252157	0.250535	0.25108	0.25518	0.256904	0.255738	0.276946	0.277927	0.277037	0.2406	0.240347	0.259559	0.252743	0.256957	0.269077	0.219306	0.222729	0.223427	0.223458	0.223786	0.223851	0.223632	0.222967	0.188008	0.186832	0.187079	0.184313	0.190281	0.187469	0.17607	0.167808	0.144271	0.140854	0.141168	0.124266	0	0.199086	0.17176	0.192222	0.192144	0.182738	0.237701
UMUHENDANGURUBE	0.229618	0.236184	0.230376	0.232195	0.231208	0.232064	0.231713	0.237643	0.236422	0.236616	0.244819	0.246601	0.245437	0.259686	0.264134	0.261456	0.236486	0.235526	0.255897	0.240198	0.239499	0.260589	0.225465	0.228707	0.228515	0.228711	0.22973	0.230073	0.229451	0.229275	0.18241	0.181181	0.181304	0.180939	0.163689	0.158793	0.16614	0.166464	0.141656	0.140497	0.140006	0.187123	0.199086	0	0.166944	0.168621	0.181674	0.188843	0.235334
GATARINA	0.243046	0.249743	0.242778	0.24513	0.245952	0.24615	0.246158	0.25468	0.252943	0.253591	0.251377	0.253207	0.252249	0.266015	0.269461	0.267052	0.240735	0.24051	0.255203	0.249638	0.25159	0.264198	0.21573	0.218445	0.219141	0.218452	0.219193	0.219895	0.219162	0.21932	0.177966	0.176973	0.177327	0.176381	0.162567	0.165203	0.175081	0.16137	0.140712	0.138852	0.138533	0.182344	0.17176	0.166944	0	0.165684	0.179941	0.172808	0.233009
MBWAYASAZE	0.233785	0.237093	0.233058	0.233796	0.23405	0.234525	0.23428	0.238377	0.237595	0.237422	0.248942	0.25115	0.250294	0.262818	0.265834	0.263092	0.236592	0.235114	0.262793	0.254047	0.240394	0.263599	0.217835	0.220388	0.22078	0.220894	0.221248	0.221701	0.221301	0.221347	0.181856	0.179577	0.180738	0.179612	0.181272	0.182172	0.172745	0.176941	0.144478	0.143178	0.142881	0.173355	0.192222	0.168621	0.165684	0	0.181884	0.173687	0.228925
CRIOLINA	0.234875	0.243389	0.238495	0.238913	0.238703	0.239386	0.239631	0.250823	0.249002	0.249019	0.245674	0.24726	0.246046	0.277297	0.280489	0.278873	0.241442	0.240631	0.27025	0.254252	0.240417	0.268079	0.17818	0.18063	0.180426	0.180267	0.180974	0.181199	0.180911	0.18102	0.180749	0.179569	0.179564	0.179011	0.176762	0.159353	0.170447	0.160414	0.140066	0.137928	0.138045	0.180272	0.192144	0.181674	0.179941	0.181884	0	0.170542	0.248976
SAGARARA	0.230462	0.241999	0.236222	0.237808	0.236576	0.23824	0.238015	0.248671	0.247014	0.247624	0.24687	0.248865	0.247848	0.269805	0.272955	0.271215	0.23383	0.23327	0.254994	0.2604	0.238792	0.259987	0.139541	0.141709	0.142358	0.141816	0.142624	0.142703	0.142196	0.142311	0.178623	0.176725	0.177208	0.175994	0.173768	0.190339	0.190128	0.163282	0.143993	0.141115	0.141475	0.197587	0.182738	0.188843	0.172808	0.173687	0.170542	0	0.235789
TZ 130	0.246653	0.2501	0.247493	0.247857	0.247948	0.248209	0.248646	0.248947	0.248237	0.248397	0.242188	0.242682	0.242783	0.228248	0.229663	0.226925	0.22564	0.224712	0.228689	0.219825	0.250449	0.254877	0.244745	0.244115	0.245078	0.244646	0.245008	0.245969	0.244924	0.245022	0.234697	0.234645	0.234614	0.233406	0.238467	0.235327	0.228686	0.233639	0.230452	0.230769	0.229964	0.244277	0.237701	0.235334	0.233009	0.228925	0.248976	0.235789	0
TZ130_2	0.245864	0.249843	0.24671	0.246947	0.247333	0.247856	0.248152	0.248513	0.248035	0.248586	0.240163	0.241581	0.240873	0.227166	0.228683	0.226068	0.224477	0.22333	0.227051	0.218219	0.249902	0.253844	0.243036	0.242228	0.243589	0.243062	0.243575	0.244295	0.243366	0.243381	0.233965	0.233885	0.234063	0.232902	0.238077	0.23523	0.227675	0.232355	0.229685	0.230041	0.229421	0.243577	0.23688	0.234388	0.232853	0.228497	0.248003	0.234519	0.01128
TZ130_5CP_KEPHIS	0.245126	0.249287	0.246592	0.246745	0.246563	0.247402	0.247574	0.24771	0.247324	0.24743	0.238698	0.240354	0.239887	0.226274	0.22823	0.225232	0.222855	0.222321	0.22647	0.217514	0.24823	0.252716	0.2429	0.242385	0.243715	0.243134	0.243492	0.244419	0.243326	0.243451	0.234057	0.233812	0.234113	0.232831	0.237799	0.234793	0.227101	0.232452	0.229317	0.229672	0.229026	0.243145	0.237008	0.233912	0.231893	0.227601	0.24784	0.234	0.012961
YONGWE	0.244895	0.250515	0.246717	0.247443	0.247118	0.247153	0.247187	0.248012	0.248297	0.248218	0.247696	0.250352	0.249551	0.227552	0.229681	0.226341	0.237839	0.236635	0.250704	0.240542	0.247073	0.250591	0.228782	0.230067	0.230153	0.229488	0.230624	0.230968	0.230303	0.230138	0.216254	0.216792	0.216339	0.215765	0.198918	0.203203	0.204718	0.207268	0.194715	0.195053	0.195397	0.219486	0.221951	0.204658	0.205551	0.203301	0.216877	0.222387	0.207047
Nase14	0.231698	0.235031	0.23311	0.234097	0.232413	0.231866	0.232	0.242507	0.242033	0.24227	0.240377	0.242579	0.242197	0.239572	0.242889	0.23998	0.226624	0.22749	0.236857	0.233634	0.200293	0.244124	0.236596	0.236156	0.236858	0.236215	0.236717	0.236827	0.237136	0.237208	0.226281	0.226551	0.226811	0.226357	0.232133	0.231954	0.230266	0.228902	0.232963	0.233324	0.233109	0.256343	0.250127	0.233255	0.237845	0.241545	0.24281	0.232378	0.23132
MM96_5280_SB125	0.223232	0.226277	0.223435	0.223754	0.222377	0.222755	0.222213	0.228863	0.227252	0.227851	0.221931	0.223717	0.223567	0.238352	0.240924	0.239606	0.219009	0.219074	0.232432	0.228327	0.217389	0.234904	0.234755	0.236069	0.236209	0.235433	0.236263	0.236858	0.236651	0.236306	0.218192	0.217841	0.218402	0.217289	0.214413	0.217231	0.208176	0.211191	0.209905	0.209563	0.209366	0.233182	0.229024	0.215578	0.21374	0.217979	0.222663	0.227544	0.200516
SOLANGE	0.233385	0.240022	0.235443	0.236822	0.235648	0.236253	0.236129	0.235424	0.234891	0.234363	0.226344	0.22866	0.22742	0.256728	0.260989	0.258717	0.232492	0.232515	0.246546	0.251298	0.229564	0.247995	0.214167	0.217273	0.217693	0.217724	0.218882	0.218308	0.218018	0.218038	0.174657	0.174282	0.174359	0.173763	0.181641	0.182539	0.179278	0.177504	0.157266	0.156552	0.156038	0.203731	0.198637	0.192699	0.201062	0.193475	0.194542	0.188216	0.230388
KWEZIKUMWE	0.228319	0.234367	0.230247	0.231126	0.229999	0.230297	0.230116	0.231518	0.230639	0.230262	0.219348	0.221298	0.220213	0.240844	0.244774	0.242176	0.210639	0.210201	0.235208	0.23198	0.194702	0.233888	0.231039	0.230044	0.231659	0.231466	0.231962	0.232056	0.231849	0.231838	0.227672	0.227799	0.227807	0.227078	0.223284	0.228104	0.22377	0.212771	0.209454	0.208333	0.208065	0.240741	0.242221	0.218971	0.229431	0.226913	0.220625	0.216663	0.245848
Okhumelela_GTIL_1	0.231415	0.235341	0.231461	0.232567	0.232155	0.232376	0.232637	0.239009	0.237087	0.238504	0.229386	0.231314	0.232118	0.241844	0.244954	0.242524	0.238444	0.23882	0.248447	0.242616	0.224207	0.217755	0.242693	0.242704	0.24297	0.242245	0.243011	0.243847	0.243303	0.243513	0.225829	0.22625	0.226161	0.225219	0.221054	0.22999	0.226032	0.226927	0.226007	0.226101	0.225544	0.24405	0.244999	0.235759	0.237436	0.220837	0.234267	0.228718	0.238777
GITAMISI	0.225133	0.231055	0.227034	0.226768	0.227033	0.226921	0.226592	0.2463	0.245348	0.245432	0.232359	0.234077	0.233847	0.267065	0.270812	0.269209	0.235712	0.235124	0.264779	0.242245	0.23377	0.253663	0.21569	0.216052	0.216361	0.215893	0.216719	0.216782	0.216409	0.216873	0.197905	0.201529	0.202715	0.201579	0.193685	0.187904	0.181649	0.184465	0.193472	0.193265	0.192517	0.211097	0.214046	0.207575	0.203839	0.204793	0.210092	0.207755	0.228785
ZEGURA	0.226079	0.231004	0.226183	0.227004	0.227394	0.227478	0.22726	0.237653	0.236216	0.236132	0.231129	0.232107	0.231755	0.249038	0.253479	0.250461	0.243002	0.242638	0.254087	0.241582	0.235266	0.252987	0.220641	0.220477	0.220481	0.219901	0.221254	0.221263	0.221168	0.220826	0.140177	0.139219	0.138952	0.13883	0.184486	0.187048	0.182455	0.214405	0.214516	0.215312	0.21559	0.234066	0.231646	0.207115	0.21171	0.214059	0.204462	0.219315	0.23178
YAGATA	0.234471	0.23963	0.235504	0.235197	0.235292	0.236272	0.235801	0.245666	0.244413	0.245339	0.247437	0.248261	0.248629	0.258753	0.262834	0.259799	0.220154	0.219049	0.258119	0.248562	0.244302	0.257322	0.225033	0.226163	0.226761	0.227152	0.227702	0.227545	0.227644	0.226718	0.209534	0.209039	0.20957	0.2086	0.209887	0.196271	0.205074	0.191671	0.190049	0.188666	0.189232	0.220075	0.206311	0.214584	0.209829	0.212582	0.207559	0.214874	0.238989
MWOTSI	0.212732	0.217963	0.211682	0.212777	0.21251	0.212945	0.212857	0.232831	0.231415	0.231443	0.234335	0.236239	0.236269	0.253154	0.258131	0.255462	0.223492	0.223153	0.25182	0.234647	0.229893	0.247777	0.223771	0.226541	0.225963	0.226795	0.227067	0.227713	0.227119	0.226971	0.197332	0.196251	0.197247	0.195537	0.185829	0.177775	0.176916	0.173203	0.178469	0.17884	0.178449	0.210197	0.2123	0.183569	0.195084	0.185344	0.194271	0.201054	0.223091
MBUBUTE	0.221252	0.225204	0.220639	0.221291	0.221202	0.22162	0.221039	0.228394	0.226707	0.227377	0.230987	0.232269	0.231709	0.250404	0.253702	0.251451	0.214853	0.214012	0.252075	0.235491	0.22066	0.245547	0.225213	0.226741	0.226855	0.22658	0.227212	0.227777	0.22721	0.22659	0.193525	0.192707	0.193454	0.192197	0.189552	0.185305	0.188659	0.194597	0.18749	0.186977	0.186561	0.23	0.210325	0.201515	0.199722	0.194497	0.203541	0.203868	0.211205
SOGOTA	0.221363	0.226241	0.220611	0.221347	0.221452	0.221645	0.220872	0.230967	0.230058	0.22974	0.231751	0.233739	0.233188	0.245103	0.248619	0.246638	0.219787	0.219252	0.251655	0.231783	0.226322	0.247143	0.2279	0.229527	0.229902	0.229433	0.231008	0.23095	0.23084	0.229887	0.196463	0.195923	0.19681	0.195774	0.179276	0.174511	0.179238	0.179342	0.184415	0.184289	0.183373	0.22103	0.209468	0.184281	0.197861	0.194653	0.201701	0.208859	0.215416
MUGERERA_Yvonne 2	0.214622	0.21903	0.215204	0.215438	0.215386	0.214853	0.214872	0.227376	0.225867	0.226498	0.229259	0.231493	0.230991	0.248943	0.253201	0.251004	0.207614	0.20666	0.245038	0.224231	0.225803	0.245031	0.223788	0.224899	0.224791	0.225126	0.225923	0.226072	0.225644	0.225523	0.199152	0.198154	0.199678	0.198492	0.176493	0.181553	0.184717	0.185729	0.19356	0.193769	0.192885	0.223783	0.216488	0.186397	0.19925	0.182812	0.193759	0.210814	0.207961
MUGERERA_Yvonne1	0.23318	0.239675	0.232842	0.234525	0.234748	0.235418	0.234978	0.239012	0.238633	0.23822	0.244548	0.246428	0.24592	0.255817	0.259239	0.257047	0.241873	0.241009	0.258471	0.24204	0.236513	0.25661	0.224672	0.225744	0.225704	0.225762	0.226643	0.227207	0.226252	0.225938	0.197389	0.195962	0.196599	0.195535	0.190545	0.190345	0.190496	0.211999	0.211104	0.212176	0.212214	0.214896	0.215338	0.184614	0.193815	0.179428	0.208693	0.213563	0.216995
FUNDIKO	0.240307	0.244491	0.239777	0.240933	0.240383	0.240499	0.24106	0.243251	0.242315	0.242771	0.255123	0.256758	0.25642	0.265348	0.267924	0.265741	0.233315	0.232588	0.254407	0.260046	0.241487	0.263204	0.216127	0.219178	0.219736	0.220432	0.220676	0.221255	0.221171	0.220247	0.173722	0.172477	0.173302	0.172375	0.169521	0.152695	0.157921	0.163558	0.137359	0.13653	0.135869	0.15769	0.171242	0.160076	0.168613	0.16238	0.168033	0.176067	0.233524
NYABISINDU_Anastasie1	0.245804	0.250545	0.245058	0.247662	0.246861	0.247441	0.247683	0.257739	0.257178	0.256762	0.256997	0.259216	0.258858	0.281318	0.284708	0.282601	0.252292	0.25165	0.266644	0.255385	0.254166	0.269005	0.230885	0.231505	0.231451	0.231342	0.232006	0.232352	0.23206	0.232049	0.220592	0.221078	0.221295	0.219742	0.209747	0.210228	0.211987	0.196869	0.204471	0.203596	0.20405	0.215884	0.220095	0.194215	0.195148	0.209399	0.203299	0.219973	0.232553
GASAHIRA	0.210474	0.213915	0.209478	0.209991	0.210054	0.210958	0.210164	0.226516	0.225474	0.225576	0.219103	0.221636	0.220217	0.251309	0.255115	0.253157	0.219073	0.218288	0.247108	0.240262	0.228658	0.245289	0.223926	0.225011	0.225097	0.225128	0.225344	0.226186	0.226007	0.225803	0.205466	0.205219	0.205804	0.204614	0.18011	0.184562	0.187451	0.184047	0.188741	0.187341	0.187347	0.223366	0.216743	0.191004	0.205724	0.19638	0.196607	0.206743	0.223501
IMIDUGA	0.213358	0.216714	0.211586	0.213139	0.213218	0.212754	0.213122	0.236161	0.235975	0.23505	0.237111	0.239041	0.237862	0.259507	0.263563	0.261043	0.228264	0.227718	0.252726	0.234696	0.234032	0.250771	0.229538	0.230543	0.230739	0.230214	0.231237	0.231192	0.231068	0.231113	0.204349	0.203895	0.204452	0.202995	0.188644	0.183496	0.191871	0.187201	0.194771	0.194065	0.193929	0.226787	0.218154	0.194795	0.196577	0.208963	0.198447	0.215002	0.22928
KINAZI_Dorothee1	0.210134	0.214351	0.209862	0.210791	0.209827	0.210066	0.210351	0.230443	0.229578	0.229473	0.23069	0.232988	0.232064	0.253891	0.257437	0.255658	0.220529	0.220051	0.25416	0.234465	0.222241	0.246391	0.224054	0.225192	0.22514	0.225059	0.225967	0.226254	0.225854	0.226038	0.199186	0.199463	0.200238	0.198665	0.187202	0.183208	0.18829	0.174765	0.187483	0.187164	0.18733	0.220675	0.212387	0.181607	0.187968	0.192782	0.188913	0.200416	0.221058
TABIKA	0.216989	0.221858	0.217081	0.218066	0.217656	0.217728	0.218045	0.239184	0.238019	0.238349	0.238985	0.241286	0.240203	0.255322	0.258985	0.256968	0.228582	0.227772	0.243699	0.230403	0.228334	0.249063	0.216162	0.218072	0.218131	0.218356	0.218985	0.218911	0.21912	0.218641	0.198267	0.197297	0.198266	0.197109	0.188263	0.196304	0.193078	0.173655	0.164463	0.163558	0.162939	0.205713	0.205404	0.189059	0.191322	0.189455	0.193646	0.195576	0.219473
NABUSERI	0.21153	0.217974	0.211764	0.213379	0.213192	0.213769	0.213081	0.232536	0.231455	0.231874	0.233667	0.237139	0.236287	0.262096	0.265822	0.264154	0.228379	0.227707	0.257464	0.229171	0.232883	0.253683	0.216466	0.217742	0.218549	0.217472	0.218795	0.218471	0.218792	0.218367	0.204951	0.204344	0.205066	0.203894	0.196844	0.197816	0.192395	0.174897	0.171913	0.170676	0.170807	0.212541	0.210858	0.1925	0.2006	0.187142	0.200864	0.205688	0.224765
MUROZI	0.217619	0.223293	0.218174	0.219256	0.219175	0.219016	0.219204	0.234557	0.234092	0.23351	0.247301	0.249664	0.249693	0.257237	0.260751	0.259211	0.231246	0.230769	0.255006	0.24823	0.23879	0.251148	0.220031	0.222111	0.222198	0.221813	0.222472	0.22298	0.222718	0.222875	0.200881	0.200022	0.20116	0.199972	0.181397	0.174225	0.178155	0.173509	0.163767	0.162861	0.162545	0.215902	0.213584	0.16811	0.187886	0.178611	0.196459	0.20423	0.23183
NTABAHUNGU	0.217328	0.222618	0.21817	0.218738	0.218133	0.218344	0.217885	0.231104	0.229872	0.230044	0.236453	0.239796	0.238328	0.252639	0.256904	0.25415	0.235748	0.234829	0.254031	0.234072	0.228525	0.254514	0.218519	0.221064	0.22057	0.220849	0.221811	0.221598	0.22189	0.221854	0.208852	0.208082	0.209607	0.208114	0.189783	0.191563	0.191242	0.177065	0.16839	0.167644	0.167054	0.212195	0.211108	0.175132	0.187469	0.18843	0.191698	0.198098	0.221344
Albert	0.210963	0.216092	0.212185	0.211708	0.212125	0.211151	0.211514	0.228281	0.227183	0.226457	0.236319	0.239323	0.238744	0.248148	0.25218	0.249791	0.228094	0.227561	0.252357	0.234479	0.232837	0.251962	0.216677	0.217953	0.217846	0.217766	0.218468	0.218655	0.218282	0.2188	0.200272	0.200022	0.200411	0.199501	0.18059	0.175898	0.18106	0.176649	0.170862	0.170179	0.16945	0.214038	0.207273	0.17732	0.190002	0.191849	0.186447	0.201752	0.221417
IMIJUMBURA	0.22836	0.234319	0.227028	0.228986	0.230032	0.230662	0.230592	0.235256	0.234323	0.234816	0.24768	0.25042	0.249218	0.251515	0.254606	0.251449	0.245297	0.24413	0.256178	0.242719	0.235027	0.259343	0.222188	0.22197	0.222997	0.222115	0.222994	0.223169	0.223019	0.222788	0.210414	0.210115	0.211282	0.210424	0.205386	0.202542	0.202502	0.219058	0.220203	0.220694	0.220709	0.219045	0.224021	0.199346	0.201104	0.139162	0.213856	0.224356	0.225615
NYAWERA	0.227889	0.232856	0.226388	0.227875	0.228787	0.229429	0.229402	0.233693	0.232562	0.233061	0.247776	0.25042	0.249232	0.249819	0.253215	0.249888	0.245863	0.244529	0.255074	0.243202	0.233861	0.259223	0.224842	0.224403	0.225514	0.224298	0.225511	0.225825	0.22537	0.225249	0.210625	0.210105	0.211272	0.21058	0.205246	0.202538	0.203292	0.219635	0.221665	0.222379	0.222256	0.219793	0.224298	0.199467	0.201394	0.138115	0.21421	0.225783	0.225669
KABUMBE	0.226823	0.232713	0.226483	0.227781	0.227779	0.227848	0.22809	0.24458	0.244895	0.244181	0.241431	0.242299	0.241868	0.25134	0.253342	0.250966	0.24855	0.248048	0.263638	0.252154	0.253065	0.262396	0.235631	0.236084	0.236808	0.235642	0.237002	0.23693	0.236722	0.236599	0.20815	0.208043	0.208062	0.207452	0.189375	0.189553	0.189499	0.220871	0.221852	0.2225	0.222584	0.22844	0.222256	0.212288	0.205515	0.195477	0.215949	0.229195	0.229454
NYAMUGARI_Sophie1	0.242422	0.247964	0.24134	0.242947	0.243587	0.243934	0.244365	0.260663	0.26064	0.260383	0.261203	0.263027	0.261719	0.267771	0.270169	0.268145	0.253436	0.252543	0.270745	0.255803	0.267501	0.277052	0.232065	0.231599	0.232771	0.23216	0.232964	0.232975	0.232627	0.232784	0.222866	0.222461	0.223583	0.222324	0.223774	0.224681	0.225006	0.229587	0.230904	0.230789	0.231142	0.225815	0.22354	0.21411	0.203535	0.200705	0.231052	0.231601	0.235698
INARUBONO	0.246049	0.251954	0.246439	0.247167	0.24824	0.248515	0.248365	0.25999	0.258488	0.258942	0.262389	0.264903	0.263995	0.274058	0.276866	0.275181	0.263831	0.26284	0.27497	0.257599	0.254889	0.281499	0.237386	0.237869	0.238178	0.238207	0.238567	0.239082	0.238482	0.238693	0.219234	0.218685	0.219473	0.218717	0.224909	0.22488	0.224912	0.226452	0.229831	0.228737	0.229398	0.222544	0.226443	0.209284	0.204547	0.211096	0.218587	0.234108	0.244109
Kibandameno	0.224076	0.229304	0.222674	0.222898	0.225173	0.225606	0.224647	0.244033	0.242265	0.242345	0.239789	0.241286	0.240812	0.249159	0.251849	0.24882	0.241158	0.240205	0.259121	0.249691	0.248961	0.258275	0.228538	0.228292	0.229076	0.227795	0.228949	0.229084	0.22882	0.228866	0.221723	0.221065	0.221685	0.220677	0.205152	0.203851	0.207641	0.235922	0.2358	0.235895	0.235818	0.241391	0.239466	0.216977	0.218491	0.200297	0.226287	0.229346	0.220452
MATARA	0.231598	0.238683	0.231308	0.23338	0.234161	0.234274	0.234585	0.245732	0.244313	0.244582	0.24747	0.250658	0.249623	0.262183	0.265211	0.263291	0.251444	0.250805	0.261228	0.248119	0.249805	0.263464	0.226002	0.22584	0.226563	0.225956	0.226976	0.227567	0.22653	0.226935	0.201274	0.201153	0.202301	0.201208	0.197385	0.199811	0.194538	0.218246	0.219752	0.220548	0.220785	0.214226	0.221705	0.177882	0.198889	0.19703	0.218597	0.22496	0.224266
GASASA	0.237895	0.244904	0.237242	0.238788	0.239967	0.240707	0.240365	0.250679	0.249369	0.249133	0.251197	0.253687	0.252741	0.265682	0.269763	0.266551	0.25406	0.252837	0.267348	0.245856	0.246079	0.257092	0.226827	0.227192	0.227943	0.227197	0.22758	0.22845	0.227439	0.227318	0.212617	0.212208	0.212794	0.211657	0.201824	0.200879	0.205887	0.215051	0.221011	0.221587	0.222074	0.220725	0.224369	0.200389	0.189155	0.19765	0.208908	0.226246	0.233582
KIDIHE	0.231809	0.236781	0.230114	0.23184	0.232696	0.232848	0.233147	0.246691	0.245935	0.24557	0.244867	0.248431	0.246841	0.258377	0.261361	0.258861	0.242679	0.241927	0.254333	0.237218	0.239944	0.251022	0.22553	0.225784	0.227006	0.226454	0.226837	0.227263	0.226945	0.226908	0.217347	0.217051	0.218027	0.217388	0.205461	0.209271	0.212104	0.223566	0.228169	0.22761	0.228404	0.233365	0.237907	0.19864	0.199567	0.191582	0.21415	0.227904	0.217706
F10-30-R2_1	0.214911	0.219105	0.21341	0.213606	0.21413	0.21401	0.213416	0.232043	0.23109	0.231308	0.232049	0.235492	0.234599	0.244187	0.247779	0.245028	0.236434	0.235747	0.246753	0.238298	0.242419	0.249281	0.254474	0.253584	0.254448	0.253653	0.254672	0.254965	0.254449	0.254741	0.239299	0.238009	0.238942	0.238025	0.224164	0.226055	0.224502	0.235286	0.241564	0.2418	0.241824	0.249775	0.245437	0.2292	0.23614	0.211978	0.247727	0.252784	0.219292
F10-30-R2	0.217157	0.220901	0.216018	0.215778	0.216264	0.2158	0.215425	0.232158	0.231315	0.231456	0.233023	0.23612	0.235438	0.245115	0.249239	0.245891	0.237485	0.236908	0.248882	0.239736	0.244092	0.250735	0.255043	0.254416	0.254974	0.254555	0.255394	0.255325	0.254947	0.25538	0.238172	0.236907	0.237897	0.236824	0.224168	0.226131	0.224619	0.234878	0.241309	0.241461	0.241527	0.250606	0.245709	0.229283	0.236461	0.211901	0.248214	0.253196	0.21933
ORERA_1	0.247343	0.25339	0.247768	0.248484	0.25007	0.249467	0.249622	0.249786	0.249038	0.249154	0.254042	0.256303	0.255302	0.269827	0.272699	0.269502	0.25694	0.255848	0.269884	0.24865	0.250999	0.272283	0.230086	0.230707	0.23124	0.230655	0.231281	0.231864	0.231124	0.231281	0.223817	0.222825	0.223952	0.222589	0.222795	0.220003	0.220108	0.213782	0.218603	0.217953	0.218837	0.219876	0.219079	0.203199	0.221256	0.216616	0.217975	0.222472	0.219528
Orera	0.248397	0.254577	0.248782	0.249412	0.250572	0.249329	0.25	0.249246	0.248604	0.248046	0.25648	0.257764	0.257099	0.270872	0.272959	0.270004	0.258304	0.257522	0.270852	0.25	0.251249	0.274804	0.233865	0.234095	0.234794	0.234099	0.23443	0.234999	0.234428	0.234779	0.226489	0.22522	0.226385	0.225208	0.223604	0.221157	0.222166	0.215853	0.220215	0.219651	0.220307	0.220414	0.217794	0.204831	0.222489	0.219025	0.219062	0.224202	0.219207
YONGWE_EDERI	0.253743	0.264457	0.25824	0.259336	0.259745	0.260448	0.260481	0.257683	0.25577	0.25631	0.257016	0.260668	0.259376	0.276939	0.280711	0.278003	0.247452	0.246648	0.265408	0.249333	0.25545	0.256435	0.192701	0.195272	0.196299	0.195615	0.196155	0.196077	0.195984	0.195813	0.197872	0.197125	0.197705	0.19702	0.218352	0.211076	0.201772	0.192971	0.194173	0.193746	0.194689	0.175755	0.173906	0.202772	0.194532	0.190315	0.202679	0.201779	0.247407
MABARE	0.256979	0.265504	0.259437	0.260619	0.261327	0.262062	0.261649	0.256445	0.25527	0.255589	0.258962	0.261832	0.260608	0.277204	0.280432	0.277629	0.24831	0.247672	0.266969	0.249235	0.25651	0.256146	0.211326	0.213646	0.214811	0.21393	0.214503	0.214456	0.214471	0.214203	0.198258	0.196929	0.19715	0.196631	0.219941	0.211387	0.202493	0.1959	0.196463	0.195981	0.196732	0.173437	0.170886	0.20222	0.193864	0.190011	0.20777	0.210595	0.247977
IMIZARIYA	0.256518	0.265465	0.259223	0.260514	0.26147	0.261873	0.261765	0.256652	0.255057	0.255487	0.259081	0.261937	0.260809	0.277004	0.280225	0.277568	0.249155	0.248435	0.266091	0.249972	0.25677	0.255835	0.210043	0.212278	0.213276	0.212673	0.213217	0.213114	0.213102	0.212984	0.196955	0.195627	0.196123	0.195329	0.219229	0.210902	0.201821	0.195787	0.195963	0.195399	0.196369	0.173247	0.17105	0.201383	0.193669	0.189479	0.206647	0.209834	0.247463
UMUSIMBARUZI	0.257973	0.266155	0.260325	0.261339	0.262183	0.262865	0.262561	0.257489	0.255912	0.256215	0.259988	0.262754	0.261694	0.27845	0.281516	0.278907	0.24964	0.248836	0.267793	0.250195	0.257733	0.25736	0.214175	0.216579	0.217522	0.216973	0.217353	0.217417	0.21746	0.21723	0.198457	0.197018	0.197394	0.197041	0.221468	0.212167	0.203911	0.197095	0.197049	0.19654	0.197291	0.173437	0.171461	0.203222	0.194369	0.190289	0.208597	0.2125	0.248117
HANYESI	0.258097	0.266071	0.260241	0.261269	0.262334	0.262573	0.262325	0.256797	0.255311	0.255741	0.25964	0.26232	0.261191	0.277741	0.280781	0.27814	0.249432	0.248628	0.267387	0.249847	0.256996	0.256453	0.213749	0.216153	0.217068	0.216381	0.216954	0.216907	0.216867	0.216693	0.198474	0.19709	0.197477	0.196875	0.220902	0.211851	0.202958	0.196614	0.196679	0.196446	0.197141	0.172982	0.17058	0.202685	0.194275	0.189907	0.207919	0.212322	0.248159
KIDIHE	0.257679	0.266178	0.259946	0.260959	0.261859	0.262235	0.262126	0.256935	0.25563	0.255795	0.259387	0.262203	0.261089	0.277368	0.280455	0.277765	0.249294	0.248546	0.267295	0.249291	0.256687	0.255989	0.213765	0.216002	0.216945	0.216507	0.216969	0.216894	0.216993	0.216708	0.198	0.196589	0.196892	0.196401	0.220555	0.211701	0.202647	0.196776	0.196482	0.196056	0.196695	0.17257	0.170615	0.20218	0.19394	0.188946	0.207977	0.211492	0.247518
MAGURUYINKWARE3	0.258081	0.266151	0.260266	0.261363	0.262068	0.262555	0.262335	0.256865	0.255827	0.25606	0.260123	0.262624	0.261495	0.278413	0.281537	0.278758	0.250028	0.249529	0.267619	0.250403	0.257425	0.256911	0.213801	0.216148	0.217063	0.216321	0.216977	0.21689	0.21678	0.216744	0.198447	0.197036	0.197339	0.196599	0.220785	0.211891	0.203068	0.197141	0.197039	0.196613	0.197391	0.172933	0.170458	0.202435	0.194443	0.189892	0.208333	0.21258	0.247574
IGIKOSHI	0.217772	0.225292	0.221892	0.221099	0.221979	0.22184	0.221457	0.23842	0.236942	0.237455	0.237472	0.239871	0.238751	0.26531	0.268958	0.266815	0.226595	0.225675	0.257471	0.224292	0.23307	0.249232	0.202829	0.204013	0.203797	0.203995	0.204925	0.204959	0.20492	0.204886	0.202405	0.201272	0.201948	0.200763	0.192996	0.190691	0.194969	0.167995	0.173207	0.171421	0.171497	0.212729	0.208832	0.187531	0.212223	0.202242	0.192447	0.201209	0.228376
MUNENGERA	0.217988	0.225326	0.221831	0.221149	0.222112	0.222028	0.221506	0.238409	0.236919	0.237404	0.238266	0.240725	0.239534	0.265347	0.26901	0.266685	0.226449	0.225363	0.257231	0.224035	0.233589	0.249777	0.203325	0.20462	0.204404	0.204685	0.205393	0.205593	0.205443	0.205492	0.202803	0.201698	0.202528	0.201206	0.193524	0.190943	0.195275	0.168778	0.173545	0.17176	0.171836	0.213032	0.209135	0.187701	0.212829	0.202353	0.19306	0.201513	0.228675
SOSOMASI	0.225487	0.234153	0.23091	0.229491	0.230507	0.230793	0.23068	0.241895	0.24026	0.240791	0.24107	0.244224	0.243721	0.266131	0.270156	0.267445	0.212633	0.212169	0.257226	0.237822	0.228346	0.249734	0.185028	0.186898	0.186822	0.186995	0.18723	0.187815	0.187666	0.18722	0.19343	0.193426	0.193701	0.192435	0.195269	0.179243	0.181604	0.148505	0.158968	0.156458	0.15661	0.198159	0.19829	0.204373	0.203363	0.201417	0.182545	0.192242	0.231259
IGIPILA	0.225548	0.234212	0.230887	0.229357	0.230816	0.230547	0.230546	0.241304	0.239786	0.240012	0.240739	0.243945	0.243471	0.265933	0.269898	0.26719	0.212198	0.212094	0.256496	0.237449	0.228295	0.249441	0.184407	0.186497	0.186338	0.186511	0.186774	0.187082	0.187127	0.18657	0.192961	0.19314	0.193326	0.192116	0.194754	0.178621	0.181342	0.148278	0.159126	0.156561	0.156769	0.198477	0.198552	0.204106	0.202846	0.201522	0.182643	0.192088	0.230733
BERITA	0.239171	0.248674	0.244562	0.244492	0.245371	0.245318	0.245467	0.257674	0.255912	0.25676	0.255742	0.25917	0.258967	0.274242	0.278103	0.275286	0.241364	0.240918	0.264089	0.245792	0.247212	0.262275	0.181476	0.182543	0.182883	0.183056	0.183014	0.183266	0.182397	0.183059	0.190852	0.189766	0.190845	0.189108	0.203875	0.189073	0.197857	0.178447	0.180253	0.17816	0.178821	0.192634	0.195746	0.205576	0.198206	0.203298	0.187315	0.197833	0.232053
NIGA	0.245661	0.252811	0.248468	0.247619	0.249598	0.249472	0.249278	0.254103	0.252763	0.25302	0.262163	0.264281	0.263995	0.276846	0.280224	0.27819	0.237378	0.236263	0.268469	0.245565	0.240915	0.261153	0.197223	0.198752	0.198287	0.198542	0.19903	0.199412	0.198969	0.198353	0.196389	0.19536	0.196164	0.195172	0.214619	0.189794	0.199644	0.18775	0.180268	0.179338	0.179546	0.201437	0.200218	0.206871	0.202024	0.200295	0.196016	0.200556	0.228812
IBIGOROROKA	0.238021	0.24664	0.241776	0.241914	0.242774	0.242784	0.243394	0.251722	0.250714	0.251214	0.254846	0.257622	0.257227	0.268241	0.27105	0.268626	0.232316	0.231785	0.261902	0.241568	0.25032	0.254348	0.191672	0.193201	0.193567	0.193833	0.193754	0.194008	0.193804	0.193467	0.193076	0.191466	0.192461	0.191168	0.197271	0.191211	0.198126	0.170285	0.175821	0.173887	0.174195	0.20343	0.201214	0.197479	0.198624	0.204994	0.186867	0.192564	0.234864
RUSHISHWA	0.234125	0.241566	0.235849	0.237266	0.2368	0.237573	0.237446	0.236948	0.235928	0.236334	0.23655	0.238359	0.237296	0.254629	0.256356	0.254893	0.224618	0.224224	0.254217	0.234668	0.237477	0.251161	0.207254	0.209217	0.208723	0.208755	0.209798	0.209611	0.20971	0.20998	0.199341	0.198897	0.200116	0.199374	0.192088	0.19648	0.186383	0.18537	0.189019	0.188285	0.188867	0.203248	0.198228	0.185705	0.197458	0.177738	0.190842	0.199434	0.215659
KIBEMBE	0.21593	0.225701	0.221231	0.221116	0.22064	0.220735	0.221197	0.233448	0.232432	0.232609	0.237594	0.239997	0.239866	0.255155	0.259183	0.257455	0.203252	0.202937	0.252284	0.236662	0.227587	0.242223	0.186058	0.18804	0.188185	0.187915	0.189036	0.188707	0.188614	0.188223	0.186092	0.186222	0.186617	0.185769	0.192199	0.1852	0.188204	0.145646	0.151735	0.149471	0.14964	0.193621	0.18967	0.185774	0.197536	0.197799	0.179494	0.181369	0.226965
MUZINDA	0.223089	0.232151	0.228263	0.228429	0.228189	0.228537	0.228166	0.241305	0.240291	0.24046	0.232452	0.235097	0.234615	0.26407	0.268501	0.26574	0.215819	0.214813	0.250742	0.227212	0.227242	0.242284	0.186239	0.187528	0.18723	0.187403	0.187887	0.188084	0.187797	0.187628	0.201693	0.200919	0.201722	0.200066	0.204491	0.200583	0.197844	0.161647	0.170833	0.16922	0.169129	0.216441	0.212022	0.194377	0.209591	0.206526	0.201414	0.192306	0.222625
NAKARASI	0.221632	0.229068	0.225092	0.224172	0.225069	0.22516	0.225239	0.23884	0.237247	0.237745	0.23533	0.238093	0.237059	0.260122	0.263865	0.261641	0.213307	0.212883	0.250084	0.225075	0.230268	0.248295	0.194716	0.197252	0.19665	0.197015	0.198109	0.197782	0.197854	0.197186	0.19344	0.193342	0.193739	0.192474	0.190732	0.190106	0.187691	0.163466	0.151482	0.149967	0.149748	0.201109	0.19204	0.191803	0.197283	0.19899	0.184304	0.180522	0.222173
MWOTSI	0.252491	0.263194	0.256826	0.258842	0.257674	0.258735	0.259243	0.264295	0.262994	0.263778	0.25956	0.262607	0.261574	0.27665	0.279924	0.277465	0.251013	0.249986	0.269604	0.255097	0.260323	0.272091	0.197526	0.198323	0.198799	0.198251	0.199402	0.199131	0.198804	0.198644	0.197026	0.196498	0.197023	0.195867	0.218963	0.214587	0.213556	0.19831	0.198577	0.197863	0.1981	0.198353	0.197954	0.202157	0.195138	0.202307	0.210167	0.199689	0.230258
MWARABU	0.252813	0.262838	0.257557	0.259256	0.258501	0.25905	0.259739	0.263451	0.262295	0.263165	0.260739	0.262789	0.262174	0.276055	0.279084	0.276785	0.251973	0.251112	0.270072	0.25686	0.261102	0.273909	0.198892	0.198886	0.199529	0.19898	0.200022	0.19964	0.199213	0.199346	0.197366	0.196061	0.196448	0.195485	0.220484	0.216005	0.215778	0.199678	0.200637	0.199507	0.199579	0.201548	0.201384	0.202853	0.195994	0.204702	0.212142	0.200033	0.22889
MYEZISITA	0.252782	0.262354	0.257118	0.258606	0.25791	0.258638	0.259313	0.263803	0.262085	0.262955	0.260019	0.262385	0.261588	0.276554	0.279655	0.277508	0.252221	0.251111	0.270177	0.255655	0.260254	0.273758	0.19845	0.198915	0.199391	0.198843	0.199828	0.199502	0.199214	0.199208	0.195957	0.195123	0.195565	0.194548	0.219863	0.21546	0.214734	0.199069	0.199751	0.198511	0.198527	0.200458	0.201338	0.20264	0.19526	0.204558	0.211627	0.200061	0.229221
BUNWA	0.233681	0.241886	0.237881	0.237365	0.238548	0.239062	0.23889	0.252333	0.251065	0.2519	0.250403	0.252255	0.251425	0.267949	0.27222	0.269465	0.232066	0.231368	0.255665	0.247826	0.250683	0.259284	0.195597	0.196005	0.196593	0.196128	0.196809	0.19673	0.196764	0.196271	0.203076	0.204049	0.204133	0.202695	0.207743	0.204802	0.205693	0.195307	0.200055	0.199573	0.199634	0.201039	0.193743	0.204529	0.209602	0.207299	0.213115	0.20857	0.227191
KIGOMA	0.234137	0.24237	0.238339	0.237991	0.239199	0.239686	0.239431	0.25164	0.250631	0.251327	0.250056	0.251849	0.251076	0.268702	0.272621	0.269886	0.232024	0.23152	0.255665	0.248216	0.250418	0.259621	0.195691	0.195988	0.196493	0.195945	0.196681	0.196603	0.196692	0.196254	0.20306	0.203811	0.203895	0.202318	0.207505	0.204285	0.205121	0.195501	0.200233	0.19939	0.19959	0.20133	0.194395	0.20454	0.210336	0.207267	0.213099	0.208942	0.22786
MAGURUYINKWARE2	0.250762	0.259028	0.254593	0.254384	0.256227	0.256479	0.256521	0.256251	0.254724	0.255129	0.255231	0.256669	0.256736	0.283249	0.286752	0.284614	0.244664	0.24376	0.259329	0.253792	0.252706	0.265645	0.1959	0.196087	0.196924	0.196432	0.19714	0.197034	0.196635	0.196935	0.215775	0.2162	0.216815	0.215344	0.218496	0.210029	0.212667	0.206819	0.209199	0.208026	0.20895	0.208622	0.208636	0.200588	0.204797	0.207452	0.218361	0.20879	0.242488
RUMARAMPUNU	0.250402	0.258889	0.254288	0.253857	0.255674	0.256036	0.255884	0.256933	0.25537	0.25569	0.255066	0.256713	0.256724	0.283511	0.287249	0.284821	0.244524	0.243313	0.258954	0.253905	0.252623	0.265847	0.196021	0.196319	0.197018	0.196497	0.197317	0.197266	0.19695	0.197001	0.215708	0.216133	0.216637	0.215082	0.218597	0.210377	0.212404	0.206999	0.208881	0.207624	0.208548	0.208748	0.209263	0.200267	0.20442	0.206909	0.218534	0.208609	0.242625
RUBONA	0.265054	0.272644	0.268619	0.267066	0.268999	0.269338	0.270025	0.2805	0.278881	0.27958	0.276391	0.278539	0.277897	0.291594	0.294173	0.29143	0.268435	0.268872	0.281	0.257151	0.273189	0.286378	0.21669	0.216635	0.217391	0.21681	0.21736	0.217619	0.217412	0.217571	0.225085	0.224237	0.225515	0.2241	0.24124	0.227842	0.231519	0.219643	0.221906	0.221175	0.221525	0.221307	0.210952	0.211378	0.220657	0.227456	0.227031	0.219681	0.255333
NDOHA	0.247894	0.256646	0.251572	0.249276	0.253106	0.252794	0.253842	0.270051	0.26892	0.269087	0.260139	0.262997	0.261696	0.281266	0.283457	0.281508	0.254598	0.253432	0.27798	0.250558	0.26011	0.270543	0.203157	0.203568	0.204753	0.204631	0.204815	0.204932	0.204561	0.204582	0.204878	0.203455	0.204355	0.203028	0.218325	0.206691	0.209692	0.207621	0.204294	0.2042	0.20454	0.20753	0.209114	0.213271	0.208079	0.205753	0.202731	0.214405	0.237066
IMIKABIKA	0.247978	0.256386	0.250932	0.249082	0.252744	0.252181	0.253424	0.270325	0.268996	0.269302	0.260802	0.263635	0.262221	0.282058	0.284336	0.282136	0.25454	0.253541	0.277828	0.250934	0.260329	0.270618	0.203012	0.20345	0.204535	0.204568	0.20478	0.20498	0.204387	0.204408	0.204898	0.203476	0.204514	0.203049	0.217062	0.206155	0.208738	0.207335	0.202929	0.202864	0.203369	0.206472	0.208085	0.212621	0.207375	0.205244	0.202307	0.213698	0.237294
GITIKATIKA	0.242645	0.248265	0.24474	0.244306	0.245372	0.245151	0.245272	0.256853	0.255228	0.255395	0.257677	0.259111	0.258135	0.282189	0.284925	0.283109	0.243156	0.24233	0.262083	0.24679	0.259058	0.274699	0.214835	0.218691	0.218639	0.218141	0.219025	0.218895	0.218799	0.218762	0.190074	0.188831	0.189504	0.187974	0.187123	0.18882	0.196421	0.176231	0.147488	0.145416	0.145026	0.180045	0.171996	0.187904	0.182851	0.188168	0.193217	0.180251	0.24363
BUGIGA_Annonciate1	0.259616	0.267815	0.263069	0.263835	0.265504	0.264833	0.265496	0.274214	0.272766	0.273396	0.273274	0.275119	0.274321	0.288037	0.289343	0.287852	0.262574	0.261382	0.277382	0.251659	0.274926	0.281992	0.205972	0.206578	0.206749	0.206256	0.206578	0.207222	0.20649	0.206927	0.220309	0.219738	0.220604	0.218909	0.228346	0.221052	0.221488	0.20273	0.208523	0.20771	0.208356	0.202447	0.204977	0.214222	0.212126	0.213395	0.211852	0.219591	0.24751
GIFUNZO_Caritsa2	0.25802	0.266724	0.261685	0.262493	0.263737	0.263369	0.264145	0.272946	0.271481	0.271947	0.271804	0.273863	0.273627	0.28695	0.288744	0.287181	0.260972	0.259974	0.274792	0.251491	0.272225	0.280566	0.204812	0.206027	0.206032	0.205594	0.205944	0.206588	0.20569	0.206127	0.215984	0.2153	0.21633	0.214583	0.223453	0.21602	0.216904	0.198519	0.201158	0.200443	0.200793	0.199743	0.201662	0.209367	0.2075	0.210586	0.209288	0.214587	0.246183
KIBEMBE	0.242973	0.253246	0.246679	0.249055	0.248892	0.249445	0.249654	0.259997	0.258873	0.259209	0.262708	0.266322	0.265908	0.274996	0.27877	0.275973	0.243578	0.242855	0.266217	0.250084	0.252381	0.255845	0.196422	0.197632	0.198965	0.198556	0.199209	0.198965	0.198816	0.198064	0.20558	0.205223	0.206304	0.204785	0.216457	0.216688	0.215351	0.190346	0.199574	0.199203	0.199541	0.207448	0.212193	0.21043	0.200949	0.207167	0.202422	0.204823	0.235337
SISIRIYA	0.250388	0.26069	0.254353	0.255062	0.255626	0.256209	0.25664	0.261419	0.260141	0.260502	0.266583	0.269724	0.268324	0.274378	0.278328	0.275884	0.249347	0.248181	0.261817	0.250432	0.252899	0.266907	0.193662	0.194844	0.194712	0.19494	0.195177	0.195071	0.195115	0.194806	0.204765	0.203742	0.204769	0.203276	0.214179	0.211909	0.209908	0.198597	0.2018	0.201595	0.201795	0.202027	0.208946	0.206334	0.194758	0.200156	0.21712	0.211588	0.230253
RUVUNA	0.25711	0.268759	0.262277	0.262849	0.263689	0.264112	0.264347	0.266521	0.264764	0.265222	0.273347	0.276159	0.275513	0.279705	0.282984	0.280669	0.256281	0.255198	0.27222	0.247239	0.26328	0.276589	0.203042	0.203869	0.204401	0.203574	0.204035	0.204125	0.204252	0.203442	0.21017	0.210231	0.210623	0.209542	0.224578	0.223078	0.22033	0.209062	0.210275	0.209075	0.209516	0.205756	0.208636	0.224326	0.201979	0.217092	0.219557	0.220354	0.244195
FYIROKO	0.257324	0.266943	0.261228	0.261675	0.262993	0.263958	0.263456	0.266251	0.265155	0.265486	0.265694	0.26802	0.267182	0.283879	0.286757	0.283415	0.254186	0.253478	0.268334	0.255721	0.266657	0.269878	0.209521	0.209864	0.210977	0.210427	0.21089	0.211369	0.210442	0.210989	0.210317	0.209479	0.210136	0.208722	0.214977	0.207946	0.211283	0.197534	0.207233	0.206641	0.206761	0.209944	0.209874	0.209158	0.199777	0.206721	0.211738	0.213272	0.245169
NTEGAGAKOKO	0.248588	0.25906	0.252655	0.254045	0.254626	0.255179	0.255528	0.254901	0.253752	0.254815	0.257475	0.258983	0.258264	0.272907	0.275284	0.272651	0.248765	0.247765	0.2675	0.248538	0.247534	0.267234	0.199469	0.199131	0.199485	0.199115	0.199463	0.199994	0.199291	0.199314	0.223557	0.223183	0.223993	0.223075	0.231966	0.225668	0.220163	0.209271	0.215934	0.21482	0.215623	0.211384	0.20984	0.208599	0.207748	0.174336	0.213987	0.212858	0.23275
YONGWE	0.261626	0.271608	0.265119	0.265273	0.2678	0.268053	0.268043	0.271353	0.269606	0.270094	0.26943	0.271628	0.271257	0.281379	0.283511	0.281451	0.258945	0.258613	0.272298	0.265717	0.268741	0.271942	0.201675	0.202336	0.202663	0.202679	0.202974	0.203702	0.202719	0.202907	0.204313	0.203566	0.203872	0.203238	0.22195	0.203707	0.206547	0.199672	0.196793	0.194867	0.196563	0.191338	0.204401	0.209947	0.19714	0.199716	0.208938	0.210441	0.240156
SEREREKA	0.255376	0.262268	0.256948	0.258442	0.258494	0.259505	0.259179	0.261754	0.260259	0.260494	0.269943	0.271767	0.27113	0.281058	0.283443	0.281845	0.260739	0.260128	0.281717	0.2661	0.263173	0.276	0.226064	0.227207	0.22771	0.226796	0.227679	0.227773	0.227232	0.227194	0.209966	0.209225	0.209701	0.209325	0.225298	0.220077	0.221681	0.218588	0.224043	0.222732	0.223569	0.230315	0.225351	0.207051	0.210358	0.206957	0.221126	0.221315	0.241446
YONGWE	0.257768	0.267049	0.261439	0.261941	0.2628	0.263625	0.263902	0.273559	0.272327	0.272931	0.274219	0.277235	0.276447	0.283338	0.286692	0.283838	0.258137	0.258139	0.274175	0.252387	0.262386	0.275098	0.20559	0.206059	0.206285	0.205763	0.207057	0.207286	0.206609	0.206352	0.211146	0.210791	0.211433	0.209962	0.227935	0.21448	0.2163	0.196796	0.198824	0.197647	0.19854	0.194917	0.212997	0.204768	0.199194	0.204077	0.211199	0.214159	0.243601
[truncated: 78 more columns]
