# Supplementary material for: Genetic diversity of local and introduced cassava germplasm in Burundi using DArTseq molecular analyses
Source: PLoS One. 2022 Jan 24;17(1):e0256002. doi: 10.1371/journal.pone.0256002 (PMC8786168; doi:10.1371/journal.pone.0256002)
Supplement: S3 Table — (XLSX) [file pone.0256002.s003.xlsx]

## Sheet: Morphological traits of clones
S3 Table. Morphological traits
Name of the Clone	Color of apical leaves (CAL)	Pubescence on apical leaves (PAL)	Shape of central leaflet (SCL)	Petiole color (PC)	Leaf color (LC)	Number of leaf lobes (NLL)	Petiole Orientation (PO)	Prominence of foliar scars (PFS)	Color of stem cortex (CSC)	Color of stem epidermis (CSEp)	Color of stem exterior (CSEx)	Distance between leaf scars (DBLS)	Growth habit of stem (GHS)	Color of end branches of adult plant (CEBAP)	Color of root cortex (CRC)	Color of root-pulp (CRP)	External color of storage roo (ECSR)	Root taste (RT)
Nakarasi_ya_congo	Purplish green	Absent	Elliptic-lanceolate	Purple	Dark green	Seven lobes	Horizontal	Prominent	Light green	Dark brown	Silver	Medium	Straight	Green-purple	White	White	Light rown	Bitter
Nakarasi_yikirundi	Purplish green	Absent	Lanceolate	Purple	Dark green	Seven lobes	Horizontal	Semi-prominent	Light green	Light brown	Silver	Medium	Straight	Green-purple	-	-	-	-
Gitamisi	Purplish green	Absent	Lanceolate	Purple	Dark green	Seven lobes	Horizontal	-	-	-	-	-	-	-	-	-	-	-
Solange	Purplish green	Absent	Oblong-lanceolate	Purple	Dark green	Seven lobes	Horizontal	Prominent	Light green	Dark brown	Gray	Medium	Straight	Green-purple	Cream	Yellow	Dark brown	Bitter
Yongwe	Dark green	Absent	Elliptic-lanceolate	Green- red	Dark green	Seven lobes	Inclined upwards	Prominent	Light green	Dark brown	Silver	Medium	Straight	Green	-	-	-	-
Kibembe	Purplish green	Absent	Elliptic-lanceolate	Purple	Dark green	Seven lobes	Inclined upwards	Semi-prominent	Light green	Dark brown	Gray	Medium	Straight	Green-purple	-	-	-	-
Criolina	Purplish green	Absent	Oblong-lanceolate	Purple	Dark green	Seven lobes	Irregular	Semi-prominent	Light green	Dark brown	Silver	Medium	Straight	Green-purple	-	-	-	-
Matara	Purplish green	Absent	Elliptic-lanceolate	Red	Dark green	Six lobes	Irregular	-	-	-	-	-	-	-	-	-	-	-
Sisiriya	Purplish green	Absent	Elliptic-lanceolate	Purple	Dark green	Seven lobes	Horizontal	-	-	-	-	-	-	-	-	-	-	-
Ruvuna	Purplish green	Absent	Elliptic-lanceolate	Green- red	Dark green	Seven lobes	Horizontal	-	-	-	-	-	-	-	-	-	-	-
Butoke	Dark green	Absent	Oblong-lanceolate	Purple	Dark green	Seven lobes	Irregular	Semi-prominent	Light green	Light brown	Silver	Medium	Straight	Green	-	-	-	-
Kiganda	Light green	Absent	Elliptic-lanceolate	Purple	Dark green	Seven lobes	Irregular	Semi-prominent	Light green	Light brown	Gray	Medium	Straight	Green	White	White	Dark brown	Sweet
Ntabahungu	Dark green	Absent	Oblong-lanceolate	Green- red	Dark green	Seven lobes	Horizontal	Semi-prominent	Light green	Light brown	Silver	Medium	Straight	Green	-	-	-	-
Kibembe	Purplish green	Absent	Elliptic-lanceolate	Purple	Dark green	Seven lobes	Inclined downwards	Prominent	Light green	Dark brown	Dark brown	Medium	Straight	Green-purple	Cream	White	Dark brown	Bitter
Muzinda	Dark green	Absent	Elliptic-lanceolate	Purple	Dark green	Seven lobes	Horizontal	Prominent	Light green	Light brown	Gray	Medium	Straight	Green	Cream	White	Dark brown	Sweet
Kwezikumwe	Dark green	Absent	Elliptic-lanceolate	Purple	Light green	Seven lobes	Horizontal	Semi-prominent	Light green	Light brown	Silver	Medium	Straight	Green	-	-	-	-
Rumonge	Purple	Absent	-	-	-	-	-	Prominent	Orange	Cream	Golden	Medium	Straight	Green-purple	Pink	White	Dark brown	Bitter
Mbubute	Dark green	Absent	-	-	-	-	-	Prominent	Light green	Dark brown	Gray	Medium	Straight	Green	Pink	White	Dark brown	Bitter
Yagata	Purplish green	Absent	-	-	-	-	-	Prominent	Light green	Dark brown	Silver	Medium	Straight	Green	Cream	White	Dark brown	Bitter
Niga	Purplish green	Absent	-	-	-	-	-	Semi-prominent	Light green	Dark brown	Gray	Medium	Straight	Green	-	-	-	-
Ibigororoka	Purple	Absent	Oblong-lanceolate	Purple	Dark green	Seven lobes	Horizontal	Prominent	Light green	Dark brown	Silver	Medium	Straight	Green-purple	Cream	White	Light brown	Bitter
Maguruyankware	Purplish green	Absent	-	Purple	Dark green	Seven lobes	-	Prominent	Orange	Dark brown	Orange	Medium	Straight	Green	-	-	-	-
Mwarabu	Purplish green	Absent	Elliptic-lanceolate	Purple	Dark green	Seven lobes	Horizontal	Semi-prominent	Orange	Light brown	Gray	Medium	Straight	Green-purple	Cream	White	Dark brown	Bitter
Rushishwa	Purple	Absent	Lanceolate	Purple	Dark green	Seven lobes	Horizontal	Semi-prominent	Light green	Light brown	Gray	Medium	Straight	Purple	Pink	White	Dark brown	Bitter
Sosomasi	Purplish green	Absent	-	-	-	-	-	-	-	-	-	-	-	-	-	-	-	-
Myezisita	Purple	Absent	Lanceolate	Purple	Dark green	Seven lobes	Horizontal	Prominent	Light green	Cream	Silver	Medium	Straight	Green-purple	Cream	White	Light brown	Bitter
Zegura	Purple	Absent	Elliptic-lanceolate	Purple	Dark green	Seven lobes	Horizontal	Prominent	Light green	Dark brown	Dark brown	Medium	Straight	Green-purple	Pink	White	Dark brown	Bitter
Igipila	Dark green	Absent	Elliptic-lanceolate	Yelow green	Dark green	Seven lobes	Horizontal	Semi-prominent	Dark green	Light brown	Silver	Medium	Straight	Green	Cream	White	Dark brown	Bitter
Igikoshi	Purplish green	Absent	Lanceolate	Purple	Dark green	Seven lobes	Horizontal	Semi-prominent	Light green	Light brown	Dark brown	Medium	Straight	Green-purple	Cream	White	Dark brown	Bitter
Nakarasi	Dark green	Absent	Elliptic-lanceolate	Red-green	Dark green	Seven lobes	Horizontal	Prominent	Light green	Light brown	Gray	Medium	Straight	Green	White	White	Dark brown	Bitter
Munengera	Purplish green	Absent	Oblong-lanceolate	Red-green	Dark green	Seven lobes	Inclined downwards	Semi-prominent	Light green	Light brown	Light brown	Medium	Straight	Green-purple	-	-	-	-
Mwotsi	Purple	Absent	Lanceolate	Purple	Dark green	Seven lobes	Inclined upwards	Semi-prominent	Light green	Light brown	Dark brown	Medium	Straight	Green-purple	-	-	-	-
Berita	Purplish green	Absent	Oblong-lanceolate	Red-green	Dark green	Nine lobes	Horizontal	Prominent	Light green	Dark brown	Dark brown	Medium	Straight	Green-purple	Cream	White	Dark brown	Bitter
Ntegagakoko	Purplish green	Absent	Elliptic-lanceolate	Red-green	Dark green	Eight lobes	Horizontal	Semi-prominent	Light green	Dark brown	Gray	Short	Straight	Green-purple	-	-	-	-
Gatarina	Purplish green	Absent	-	-	-	-	-	-	-	-	-	-	-	-	-	-	-	-
Serereka	Purple	Absent	Elliptic-lanceolate	Green- red	Dark green	Nine lobes	Inclined downwards	Prominent	Dark green	Light brown	Dark brown	Medium	Straight	Green-purple	Cream	White	Light brown	Bitter
Bugiga_annonciate1	Purplish green	Absent	Lanceolate	Red	Dark green	Seven lobes	Inclined downwards	Prominent	Orange	Light brown	Golden	Medium	Straight	Purple	-	-	-	-
Yongwe	Purple	Absent	Elliptic-lanceolate	Red-green	Dark green	Seven lobes	Horizontal	Prominent	Dark green	Dark brown	Gray	Medium	Straight	Green-purple	Cream	White	Dark brown	Bitter
Gitikatika	Purplish green	Absent	Elliptic-lanceolate	Green- red	Dark green	Seven lobes	Horizontal	Prominent	Light green	Light brown	Dark brown	Medium	Straight	Green-purple	Cream	White	Light brown	Intermediate
Gifunzo_caritas1	Purplish green	Present	Lanceolate	Purple	Dark green	Seven lobes	Horizontal	Semi-prominent	Light green	Cream	Silver	Medium	Straight	Green-purple	-	-	-	-
Gifunzo_caritsa2	Purplish green	Absent	Elliptic-lanceolate	Green- red	Dark green	Seven lobes	Horizontal	Prominent	Light green	Light brown	Light brown	Medium	Straight	Green-purple	Cream	White	Dark brown	Bitter
Fyiroko	Purplish green	Absent	Elliptic-lanceolate	Green- red	Light green	Six lobes	Horizontal	Semi-prominent	Light green	Light brown	Gray	Medium	Straight	Green	Cream	White	Dark brown	Bitter
Munebwe	Purplish green	Absent	Elliptic-lanceolate	Green- red	Light green	Seven lobes	Inclined downwards	Prominent	Dark green	Light brown	Gray	Medium	Straight	Green	Cream	White	Dark brown	Bitter
Ndoha	Purplish green	Absent	Elliptic-lanceolate	Green- red	Dark green	Nine lobes	Horizontal	Prominent	Light green	Light brown	Dark brown	Medium	Straight	Green-purple	Cream	White	Dark brown	Bitter
Maguruyinkware	Purplish green	Absent	-	-	-		-	-	-	-	-	-	-	-	-	-	-	-
Rumarampunu	Purplish green	Absent	Elliptic-lanceolate	Green- red	Dark green	Eight lobes	Horizontal	Semi-prominent	Dark green	Light brown	Gray	Medium	Straight	Green	Cream	White	Dark brown	Bitter
Imikabika	Purplish green	Absent	Elliptic-lanceolate	Purple	Dark green	Seven lobes	Horizontal	-	-	-	-	-	-	-	-	-	-	-
Hanyesi	Purplish green	Absent	Oblong-lanceolate	Yelow green	Light green	Seven lobes	Horizontal	Semi-prominent	Dark green	Light brown	Dark brown	Medium	Straight	Green	Cream	White	Dark brown	Bitter
Rubona	Purplish green	Absent	Oblong-lanceolate	Purple	Dark green	Seven lobes	Horizontal	-	-	-	-	-	-	-	-	-	-	-
Bwome_devote1	Purplish green	Absent	Elliptic-lanceolate	Purple	Light green	Seven lobes	Horizontal	Prominent	Orange	Dark brown	Orange	Medium	Straight	Green-purple	-	-	-	-
Gasahira	Purplish green	Absent	Elliptic-lanceolate	Red	Dark green	Seven lobes	Horizontal	Semi-prominent	Orange	Light brown	Orange	Medium	Straight	Green-purple	-	-	-	-
Mbwayasaze	Purplish green	Absent	Lanceolate	Purple	Dark green	Seven lobes	Horizontal	Semi-prominent	Dark green	Light brown	Silver	Medium	Straight	Green-purple	Cream	White	Dark brown	Sweet
Kidihe	Purplish green	Absent	Oblong-lanceolate	Purple	Dark green	Seven lobes	Horizontal	Prominent	Dark green	Dark brown	Dark brown	Medium	Straight	Green-purple	Cream	White	Dark brown	Bitter
Bunwa	Dark green	Absent	Elliptic-lanceolate	Purple	Dark green	Six lobes	Irregular	Semi-prominent	Light green	Light brown	Gray	Medium	Straight	Green	-	-	-	-
Inarubono	Purplish green	Absent	Elliptic-lanceolate	Green	Dark green	Seven lobes	Horizontal	-	-	-	-	-	-	-	-	-	-	-
Ntunduguru	Purplish green	Absent	Oblong-lanceolate	Purple	Dark green	Seven lobes	Horizontal	Prominent	Dark green	Dark brown	Dark brown	Short	Straight	Green-purple	Cream	White	Dark brown	Sweet
Kigoma	Purplish green	Absent	Elliptic-lanceolate	Red	Dark green	Seven lobes	Inclined downwards	Prominent	Light green	Light brown	Silver	Short	Straight	Green-purple	-	-	-	-
Imijumbura	Purplish green	Absent	Elliptic-lanceolate	Red	Dark green	Seven lobes	Horizontal	Prominent	Light green	Light brown	Silver	Medium	Straight	Green-purple	-	-	-	-
Nyabisindu_anastasie1	Purplish green	Absent	Elliptic-lanceolate	Red-green	Dark green	Nine lobes	Horizontal	Prominent	Light green	Light brown	Green-yellow	Medium	Straight	Green-purple	Cream	White	Dark brown	Sweet
Kabumbe	Purplish green	Absent	Elliptic-lanceolate	Purple	Dark green	Five lobes	Inclined downwards	-	-	-	-	-	-	-	-	-	-	-
Gasasa	Purplish green	Absent	Linear-piramidal	Red	Dark green	Seven lobes	Irregular	-	-	-	-	-	-	-	-	-	-	-
Yongwe	Purplish green	Absent	Lanceolate	Green- red	Dark green	Seven lobes	Horizontal	-	-	-	-	-	-	-	-	-	-	-
Mutsindekwiburi	Purplish green	Absent	Elliptic-lanceolate	Red	Light green	Seven lobes	Inclined downwards	-	-	-	-	-	-	-	-	-	-	-
Murozi	Purplish green	Absent	Lanceolate	Purple	Dark green	Seven lobes	Irregular	Prominent	Dark green	Light brown	Silver	Medium	Straight	Green-purple	Cream	White	Dark brown	Bitter
Umusimbaruzi	Purplish green	Absent	Oblong-lanceolate	Purple	Dark green	Seven lobes	Inclined upwards	-	-	-	-	-	-	-	-	-	-	-
Bukarasi	Purplish green	Absent	Pandurate	Red-green	Light green	Seven lobes	Irregular	Prominent	Light green	Dark brown	Silver	Medium	Straight	Green-purple	Cream	White	Dark brown	Sweet
Mpamba	Purplish green	Absent	Lanceolate	Purple	Dark green	Seven lobes	Irregular	-	-	-	-	-	-	-	-	-	-	-
Mabare	Purplish green	Absent	-	-	-	-	-	-	-	-	-	-	-	-	-	-	-	-
Imiduga	Purplish green	Absent	Elliptic-lanceolate	Purple	Light green	Seven lobes	Horizontal	-	-	-	-	-	-	-	-	-	-	-
Tabika	Purplish green	Absent	Lanceolate	Purple	Dark green	Seven lobes	Horizontal	-	-	-	-	-	-	-	-	-	-	-
Yongwe_ederi	Purplish green	Absent	Oblong-lanceolate	Purple	Dark green	Seven lobes	Horizontal	Prominent	Light green	Dark brown	Dark brown	Medium	Straight	Green-purple	Cream	White	Dark brown	Bitter
Umuyobera	Purplish green	Absent	Obovate-lanceolate	Purple	Dark green	Seven lobes	Irregular	-	-	-	-	-	-	-	-	-	-	-
Umukurajoro	Dark green	Absent	Elliptic-lanceolate	Purple	Dark green	Seven lobes	Horizontal	Prominent	Dark green	Light brown	Gray	Long	Straight	Green	-	-	-	-
Rukokora	Purple	Absent	Elliptic-lanceolate	Red	Light green	Seven lobes	Inclined downwards	Semi-prominent	Light green	Light brown	Greeny-yellowish	Medium	Straight	Green-purple	Cream	White	Dark brown	Bitter
Kinazi_dorothee1	Purple	Absent	Lanceolate	Purple	Dark green	Seven lobes	Horizontal	Prominent	Dark green	Light brown	Silver	Medium	Straight	Purple	Cream	White	Dark brown	Bitter
Gasu	Purplish green	Absent	Elliptic-lanceolate	Green- red	Dark green	Seven lobes	Horizontal	Prominent	Dark green	Dark brown	Gray	Medium	Straight	Green-purple	-	-	-	-
Inagitembe	Purplish green	Absent	Obovate-lanceolate	Green- red	Dark green	Nine lobes	Horizontal	Prominent	Dark green	Dark brown	Gray	Medium	Straight	Green-purple	-	-	-	-
Umutuburano	Purplish green	Present	Lanceolate	Purple	Light green	Seven lobes	Horizontal	Prominent	Light green	Light brown	Gray	Medium	Straight	Green-purple	Cream	White	Dark brown	Sweet
Gitamisi	Purplish green	Absent	Elliptic-lanceolate	Green- red	Dark green	Seven lobes	Inclined upwards	-	-	-	-	-	-	-	-	-	-	-
Rubona	Purplish green	Absent	Elliptic-lanceolate	Green- red	Dark green	Seven lobes	Horizontal	-	-	-	-	-	-	-	-	-	-	-
Nakarasi	Purple	Absent	Lanceolate	Purple	Dark green	Seven lobes	Horizontal	Prominent	Dark green	Dark brown	Silver	Medium	Straight	Green-purple	Cream	White	Light brown	Bitter
Surupiya	Purplish green	Absent	Elliptic-lanceolate	Purple	Dark green	Seven lobes	Horizontal	Prominent	Dark green	Light brown	Silver	Medium	Straight	Green-purple	Pink	White	Dark brown	Sweet
Sogota	Dark green	Absent	Elliptic-lanceolate	Red	Light green	Seven lobes	Horizontal	Prominent	Light green	Dark brown	Dark brown	Medium	Straight	Green	Cream	White	Dark brown	Bitter
Nabuseri	Purplish green	Absent	Oblong-lanceolate	Purple	Purple green	Seven lobes	Inclined downwards	Prominent	Dark green	Dark brown	Gray	Medium	Straight	Green-purple	-	-	-	-
Imirundi	Purplish green	Absent	Lanceolate	Purple	Dark green	Seven lobes	Horizontal	Prominent	Dark green	Light brown	Gray	Medium	Straight	Green	Cream	White	Dark brown	Bitter
Imizariya	Purplish green	Present	Lanceolate	Purple	Dark green	Seven lobes	Inclined downwards	Prominent	Dark green	Light brown	Silver	Medium	Straight	Green-purple	Cream	White	Light brown	Bitter
Maguruyinkware	Purplish green	Absent	Oblong-lanceolate	Purple	Purple green	Seven lobes	Inclined downwards	-	-	-	-	-	-	-	-	-	-	-
Umutakabumba	Purplish green	Absent	Lanceolate	Red-green	Dark green	Seven lobes	Horizontal	Prominent	Light green	Dark brown	Gray	Medium	Straight	Green-purple	Cream	White	Dark brown	Bitter
Mugerera_yvonne1	Purplish green	Absent	Lanceolate	Red	Dark green	Eight lobes	Horizontal	Prominent	Light green	Light brown	Light brown	Medium	Straight	Green-purple	-	-	-	-
Mugerera_yvonne 2	Purplish green	Absent	Oblong-lanceolate	Yelow green	Dark green	Seven lobes	Horizontal	-	-	-	-	-	-	-	-	-	-	-
Kidihe	Purplish green	Absent	Elliptic-lanceolate	Purple	Dark green	Seven lobes	Inclined downwards	-	-	-	-	-	-	-	-	-	-	-
Nyawera	Purplish green	Absent	Elliptic-lanceolate	Red-green	Dark green	Seven lobes	Horizontal	-	-	-	-	-	-	-	-	-	-	-
Nyamugari_sophie1	Purplish green	Absent	Oblong-lanceolate	Purple	Purple green	Seven lobes	Horizontal	Prominent	Dark green	Dark brown	Dark brown	Medium	Straight	Green-purple	Cream	White	Light brown	Bitter
Mukecuru	Purple	Absent	Elliptic-lanceolate	Red-green	Light green	Seven lobes	Horizontal	Prominent	Light green	Light brown	Gray	Medium	Straight	Green-purple	Cream	White	Dark brown	Bitter
Fundiko	Purplish green	Absent	Elliptic-lanceolate	Yelow green	Dark green	Seven lobes	Horizontal	-	-	-	-	-	-	-	-	-	-	-
Umuhendangurube	Purplish green	Absent	Elliptic-lanceolate	Purple	Purple green	Seven lobes	Horizontal	Prominent	Dark green	Dark brown	Dark brown	Long	Straight	Green-purple	Cream	White	Dark brown	Bitter
Sagarara	Purplish green	Absent	Elliptic-lanceolate	Green- red	Dark green	Seven lobes	Horizontal	-	-	-	-	-	-	-	-	-	-	-
Imiduga	Purplish green	Absent	Elliptic-lanceolate	Green- red	Light green	Seven lobes	Horizontal	-	-	-	-	-	-	-	-	-	-	-
Mwotsi	Purplish green	Absent	Oblong-lanceolate	Purple	Purple green	Seven lobes	Horizontal	-	-	-	-	-	-	-	-	-	-	-
Kavyiro	Purplish green	Absent	Elliptic-lanceolate	Purple	Purple green	Seven lobes	Horizontal	-	-	-	-	-	-	-	-	-	-	-
Albert	Purple	Absent	Lanceolate	Purple	Purple green	Nine lobes	Irregular	Prominent	Dark green	Light brown	Greeny-yellowish	Medium	Straight	Green-purple	Cream	White	Light brow	Sweet
Eyope	Purplish green	Absent	Lanceolate	Green purple	Purple geen	Seven lobes	Irregular	Semi-prominent	Dark green	Light brown	Silver	Medium	Straight	Green	Cream	White	Light brow	Bitter
F10-30-r2	Purplish green	Present	Elliptic-lanceolate	Purple green	Purple green	Seven lobes	Irregular	Prominent	Dark green	Dark brown	Dark brown	Medium	Straight	Green-purple	Cream	White	Dark brown	Bitter
Kbh 2002/066	Dark green	Present	Elliptic-lanceolate	Green purple	Dark green	Nine lobes	Inclined down	Prominent	Dark green	Light brown	Silver	Medium	Straight	Green	Cream	White	Light brow	Bitter
Kbh 2006/026	Light green	Absent	Lanceolate	Purple	Light green	Seven lobes	Horizontal	Prominent	Dark green	Light brown	Dark brown	Medium	Straight	Green	Cream	White	Dark brown	Bitter
Kibandameno	Purplish green	Absent	Lanceolate	Red	Purple green	Seven lobes	Inclined down	Prominent	Light green	Light brown	Green-yellow	Medium	Straight	Green-purple	Cream	White	Dark brown	Sweet
Kiroba	Purple	Absent	Elliptic-lanceolate	Greenish	Purple	Seven lobes	Irregular	Prominent	Dark green	Light brown	Gray	Medium	Straight	Green	Pink	White	Dark brown	Bitter
Kizimbani	Purple	Present	Lanceolate	Greenish	Purple	Seven lobes	Horizontal	Prominent	Dark green	Dark brown	Gray	Medium	Straight	Green	Cream	White	Light brow	Bitter
Mkumba	Purple	Absent	Lanceolate	Purple	Purple	Seven lobes	Inclined down	Prominent	Light green	Light brown	Green-yellow	Medium	Straight	Green-purple	Cream	White	Light brow	Bitter
Mm96/5280	Dark green	Absent	Lanceolate	Purple	Purple green	Seven lobes	Irregular	Prominent	Light green	Dark brown	Gray	Medium	Straight	Green-purple	Cream	White	Light brow	Sweet
Nase1	Dark green	Absent	Lanceolate	Green purple	Dark green	Nine lobes	Inclined down	Prominent	Dark green	Light brown	Gray	Short	Straight	Green	Cream	White	Dark brown	Bitter
Nase14	Purplish green	Absent	Lanceolate	Purplish	Purple green	Nine lobes	Irregular	Prominent	Light green	Light brown	Silver	Medium	Straight	Green-purple	Cream	White	Light brow	Sweet
Nase3	Light green	Absent	Elliptic-lanceolate	Greenish red	Dark green	Seven lobes	Irregular	Prominent	Light green	Light brown	Gray	Medium	Straight	Green	Cream	White	Dark brown	Sweet
Okhumelela	Dark green	Absent	Lanceolate	Purple greenish	Dark geen	Nine lobes	Irregular	Semi-prominent	Light green	Light brown	Gray	Medium	Straight	Green	Cream	White	Light brow	Sweet
Orera	Dark green	Present	Elliptic-lanceolate	Greenish purple	Dark green	Seven lobes	Horizontal	Prominent	Dark green	Dark brown	Gray	Medium	Zig zag	Green	Cream	White	Dark brown	Bitter
Pwani	Purple	Present	Elliptic-lanceolate	Purple	Purple	Seven lobes	Irregular	Prominent	Light green	Dark brown	Green-yellow	Long	Straight	Green-purple	Cream	White	Dark brown	Bitter
Tajirika	Light green	Absent	Elliptic-lanceolate	Greenish purple	Light green	Nine lobes	Horizontal	Prominent	Dark green	Light brown	Silver	Short	Straight	Green	Cream	White	Cream	Bitter
Tz 130	Purple	Absent	Lanceolate-pandurate	Purplish yellow	Purple green	Nine lobes	Vertical	Prominent	Dark green	Light brown	Gray	Medium	Straight	Green-purple	Cream	White	Dark brown	Bitter
