# Supplementary material for: Genetic diversity of local and introduced cassava germplasm in Burundi using DArTseq molecular analyses
Source: PLoS One. 2022 Jan 24;17(1):e0256002. doi: 10.1371/journal.pone.0256002 (PMC8786168; doi:10.1371/journal.pone.0256002)
Supplement: S4 Table — (CSV) [file pone.0256002.s004.csv]

S4Table. Data on morphological traits distribution among both landraces and elite germplasm, used to build graph
Morphological trait	Trait distribution (%)
Purplish green color on apical leaves	67.8
Purple color on apical leaves	15.3
Dark green color on apical leaves + others	18.7
Hair on apical leaves on apical leaves	6.6
Elliptic-lanceolate leaf shaped	50
Lanceolate leaf shaped	25.4
Oblong-lanceolate + others	24.6
Purplish petioles	50
Greenish petioles + oters colors	50
Dark green leaves	72.9
Light green leaves + others	27.1
Horizontally oriented petioles	56
Irregularly oriented petioles	16
Inclined downwards oriented +others petioles	28
Greenish purple end of branches	47.5
Green end of branches +others	52.5
Light green color of stem cortex	41.5
Dark green stem cortex	27.1
Light brown stem epidermis	43.2
Dark brown stem epidermis	56.8
Gray stem exterior	27.1
Silver stem exterior	21.2
Green yellow stem exterior	33.9
Dark brown stem exterior + others	15.3
Prominent foliar scars	78.8
Semi-prominent foliar scars	21.2
Medium distance between leaf scars	66.1
Long and short distance between leaf scars	33.9
Straight stems	99.2
Cream root cortex	85.7
White root pulp	99.2
Dark brown external storage root	39
Light brown external storage root+others	61
Sweet taste	20.5
Bitter taste	79.5
