# Supplementary material for: Genetic diversity of local and introduced cassava germplasm in Burundi using DArTseq molecular analyses
Source: PLoS One. 2022 Jan 24;17(1):e0256002. doi: 10.1371/journal.pone.0256002 (PMC8786168; doi:10.1371/journal.pone.0256002)
Supplement: S5 Table — (CSV) [file pone.0256002.s005.csv]

S5 Table. Data on morphological traits distribution among the cassava landraces, used to build graph
Morphological trait	Trait distribution (%)
Purplish green color on apical leaves	64.4
Purple color on apical leaves	10.2
Dark green color on apical leaves	9.3
Light green color on apical leaves	0.8
Pubescence on apical leaves	2.4
Elliptic-lanceolate leaf shaped	44.1
Lanceolate leaf shaped	16.9
Oblong-lanceolate leaf shaped	16.9
Obovate lanceolate leaf shaped+ others shapes	6.8
Purple color petiole	44.9
Red-green petiole	23.7
Yellowish-greenf petiole +others	12.7
Dark green leaves	68.6
Horizontally oriented petiole	52.5
Irregularly oriented petiole	8.5
Irregularly and inclined downwards oriented petiole	24.6
Greenish purple end of branches	39
Other colors of end of branch	19.5
Light green color stem cortex	35.6
Dark green stem cortex	17.8
Dark brown stem epidermis	32.2
Gray stem exterior	20.3
Green yellow stem exterior	31.4
Silver stem exterior	17.8
Dark brown stem exterior + others	12.7
Prominent foliar scars	65.2
Semi-prominent foliar scars	19.5
Medium distance between leaf scars	54.2
Long and short distance between leaf scars	30.5
Straight stems	84.7
Cream root cortex	71.3
Pink root cortex	13.4
White root pulp	83.9
Dark brown external storage root	31.4
Light brown external storage root+others	53.4
Sweet taste	15.4
Bitter taste	69.3
