# Supplementary material for: Genetic diversity of local and introduced cassava germplasm in Burundi using DArTseq molecular analyses
Source: PLoS One. 2022 Jan 24;17(1):e0256002. doi: 10.1371/journal.pone.0256002 (PMC8786168; doi:10.1371/journal.pone.0256002)
Supplement: S6 Table — (CSV) [file pone.0256002.s006.csv]

S6 Table.Data on morphological traits distribution among the elite germplasm, used to build graph
Morphological trait	Trait distribution (%)
Purplish green color on apical leaves	3.4
Purple color on apical leaves	5.1
Dark green color on apical leaves	4.2
Light green color on apical leaves	4.2
Hair on apical leaves on apical leaves	4.2
Elliptic-lanceolate leaf shaped	5.9
Lanceolate leaf shaped	8.5
Lanceolate-pandurate leaf shaped	0.9
Purple green petioles	5.9
Purplish petioles	5.1
Greenish petioles	1.7
Greenish red petioles +others	2.7
Purplish green leaves	6.1
Dark green leaves	4.2
Light green leaves + others	2.5
Horizontally oriented petioles	3.4
Irregularly oriented petioles	7.6
Inclined downwards oriented petioles	3.4
Greenish purple end of branches	8.5
Green end of branches	6.8
Light green color of stem cortex	5.9
Dark green stem cortex	9.3
Light brown stem epidermis	11
Dark brown stem epidermis	4.2
Gray stem exterior	6.8
Silver stem exterior	3.4
Green yellow stem exterior	2.5
Dark brown stem exterior + others	2.5
Prominent foliar scars	13.6
Semi-prominent foliar scars	1.7
Medium distance between leaf scars	11.9
Long and short distance between leaf scars	3.4
Straight stems	14.4
Zigzag stems	0.9
Cream root cortex	14.4
Pink root cortex	0.9
White root pulp	15.3
Dark brown external storage root	7.6
Light brown external storage root+others	7.7
Sweet taste	5
Bitter taste	10.2
