# Supplementary material for: Genetic diversity of local and introduced cassava germplasm in Burundi using DArTseq molecular analyses
Source: PLoS One. 2022 Jan 24;17(1):e0256002. doi: 10.1371/journal.pone.0256002 (PMC8786168; doi:10.1371/journal.pone.0256002)
Supplement: S7 Table — (CSV) [file pone.0256002.s007.csv]

S7 Table. Data used to plot dendrogram based on morphological traits and Ward�s method
Clone_name	CAL	PAL	SCL	PC	LC	PO	PFS	CSC	CSEp	CSEx	DBLS	GHS	CEBAP	CRC	CRP	ECSR	RT
Nakarasi_Ya_Congo	7	1	2	9	5	3	5	2	3	7	5	1	5	1	1	3	3
Nakarasi_Yikirundi	7	1	5	9	5	3	3	2	2	7	5	1	5	0	0	0	0
Gitamisi	7	1	5	9	5	3	0	0	0	0	0	0	0	0	0	0	0
Solange	7	1	4	9	5	3	5	2	3	8	5	1	5	1	3	4	3
Yongwe	5	1	2	5	5	1	5	2	3	7	5	1	3	0	0	0	0
Kibembe	7	1	2	9	5	1	3	2	3	8	5	1	5	0	0	0	0
Criolina	7	1	4	9	5	7	3	2	3	7	5	1	5	0	0	0	0
Matara	7	1	2	7	5	7	0	0	0	0	0	0	0	0	0	0	0
Sisiriya	7	1	2	9	5	3	0	0	0	0	0	0	0	0	0	0	0
Ruvuna	7	1	2	5	5	3	0	0	0	0	0	0	0	0	0	0	0
Butoke	5	1	4	9	5	7	3	2	2	7	5	1	3	0	0	0	0
Kiganda	3	1	2	9	5	7	3	2	2	8	5	1	3	1	1	4	1
Ntabahungu	5	1	4	5	5	3	3	2	2	7	5	1	3	0	0	0	0
Kibembe	7	1	2	9	5	5	5	2	3	9	5	1	5	1	1	4	3
Muzinda	5	1	2	9	5	3	5	2	2	8	5	1	3	1	1	4	1
Kwezikumwe	5	1	2	9	3	3	3	2	2	7	5	1	3	0	0	0	0
Rumonge	9	1	4	5	5	3	5	1	1	5	5	1	5	3	1	4	3
Mbubute	5	1	4	9	5	3	5	2	3	8	5	1	3	3	1	4	3
Yagata	7	1	2	9	5	3	5	2	3	7	5	1	3	1	1	4	3
Niga	7	1	4	9	5	3	3	2	3	8	5	1	3	0	0	0	0
Ibigororoka	9	1	4	9	5	3	5	2	3	7	5	1	5	1	1	3	3
Maguruyankware	7	1	0	9	5	0	5	1	3	3	5	1	3	0	0	0	0
Mwarabu	7	1	2	9	5	3	3	1	2	8	5	1	5	1	1	4	3
Rushishwa	9	1	5	9	5	3	3	2	2	8	5	1	7	3	1	4	3
Sosomasi	7	1	0	0	0	0	0	0	0	0	0	0	0	0	0	0	0
Myezisita	9	1	5	9	5	3	5	2	1	7	5	1	5	1	1	3	3
Zegura	9	1	2	9	5	3	5	2	3	9	5	1	5	3	1	4	3
Igipila	5	1	2	1	5	3	3	3	2	7	5	1	3	1	1	4	3
Igikoshi	7	1	5	9	5	3	3	2	2	9	5	1	5	1	1	4	3
Nakarasi	5	1	2	3	5	3	5	2	2	8	5	1	3	1	1	4	3
Munengera	7	1	4	3	5	5	3	2	2	6	5	1	5	0	0	0	0
Mwotsi	9	1	5	9	5	1	3	2	2	9	5	1	5	0	0	0	0
Berita	7	1	4	3	5	3	5	2	3	9	5	1	5	1	1	4	3
Ntegagakoko	7	1	2	3	5	3	3	2	3	8	3	1	5	0	0	0	0
Gatarina	7	1	0	0	0	0	0	0	0	0	0	0	0	0	0	0	0
Serereka	9	1	2	5	5	5	5	3	2	9	5	1	5	1	1	3	3
Bugiga_Annonciate1	7	1	5	7	5	5	5	1	2	5	5	1	7	0	0	0	0
Yongwe	9	1	2	3	5	3	5	3	3	8	5	1	5	1	1	4	3
Gitikatika	7	1	2	5	5	3	5	2	2	9	5	1	5	1	1	3	2
Gifunzo_Caritas1	7	2	5	9	5	3	3	2	1	7	5	1	5	0	0	0	0
Gifunzo_Caritsa2	7	1	2	5	5	3	5	2	2	6	5	1	5	1	1	4	3
Fyiroko	7	1	2	5	3	3	3	2	2	8	5	1	3	1	1	4	3
Munebwe	7	1	2	5	3	5	5	3	2	8	5	1	3	1	1	4	3
Ndoha	7	1	2	5	5	3	5	2	2	9	5	1	5	1	1	4	3
Maguruyinkware	7	1	0	0	0	0	0	0	0	0	0	0	0	0	0	0	0
Rumarampunu	7	1	2	5	5	3	3	3	2	8	5	1	3	1	1	4	3
Imikabika	7	1	2	9	5	3	0	0	0	0	0	0	0	0	0	0	0
Hanyesi	7	1	4	1	3	3	3	3	2	9	5	1	3	1	1	4	3
Rubona	7	1	4	9	5	3	0	0	0	0	0	0	0	0	0	0	0
Bwome_Devote1	7	1	2	9	3	3	5	1	3	3	5	1	5	0	0	0	0
Gasahira	7	1	2	7	5	3	3	1	2	2	5	1	5	0	0	0	0
Mbwayasaze	7	1	5	9	5	3	3	3	2	7	5	1	5	1	1	4	1
Kidihe	7	1	4	9	5	3	5	3	3	9	5	1	5	1	1	4	3
Bunwa	5	1	2	9	5	7	3	2	2	8	5	1	3	0	0	0	0
Inarubono	7	1	2	2	5	3	0	0	0	0	0	0	0	0	0	0	0
Ntunduguru	7	1	4	9	5	3	5	3	3	9	3	1	5	1	1	4	1
Kigoma	7	1	2	7	5	5	5	2	2	7	3	1	5	0	0	0	0
Imijumbura	7	1	2	7	5	3	5	2	2	7	5	1	5	0	0	0	0
Nyabisindu_Anastasie1	7	1	2	3	5	3	5	2	2	4	5	1	5	1	1	4	1
Kabumbe	7	1	2	9	5	5	0	0	0	0	0	0	0	0	0	0	0
Gasasa	7	1	8	7	5	7	0	0	0	0	0	0	0	0	0	0	0
Yongwe	7	1	5	5	5	3	0	0	0	0	0	0	0	0	0	0	0
Mutsindekwiburi	7	1	2	7	3	5	0	0	0	0	0	0	0	0	0	0	0
Murozi	7	1	5	9	5	7	5	3	2	7	5	1	5	1	1	4	3
Umusimbaruzi	7	1	4	9	5	1	0	0	0	0	0	0	0	0	0	0	0
Bukarasi	7	1	7	3	3	7	5	2	3	7	5	1	5	1	1	4	1
Mpamba	7	1	5	9	5	7	0	0	0	0	0	0	0	0	0	0	0
Mabare	7	1	0	0	0	0	0	0	0	0	0	0	0	0	0	0	0
Imiduga	7	1	2	9	3	3	0	0	0	0	0	0	0	0	0	0	0
Tabika	7	1	5	9	5	3	0	0	0	0	0	0	0	0	0	0	0
Yongwe_Ederi	7	1	4	9	5	3	5	2	3	9	5	1	5	1	1	4	3
Umuyobera	5	1	3	9	5	7	0	0	0	0	0	0	0	0	0	0	0
Umukurajoro	5	1	2	9	5	3	5	3	2	8	7	1	3	0	0	0	0
Rukokora	9	1	2	7	3	5	3	2	2	4	5	1	5	1	1	4	3
Kinazi_Dorothee1	9	1	5	9	5	3	5	3	2	7	5	1	7	1	1	4	3
Gasu	7	1	2	5	5	3	5	3	3	8	5	1	5	0	0	0	0
Inagitembe	7	1	3	5	5	3	5	3	3	8	5	1	5	0	0	0	0
Umutuburano	7	2	5	9	3	3	5	2	2	8	5	1	5	1	1	4	1
Gitamisi	7	1	2	5	5	1	0	0	0	0	0	0	0	0	0	0	0
Rubona	7	1	2	5	5	3	0	0	0	0	0	0	0	0	0	0	0
Nakarasi	9	1	5	9	5	3	5	3	3	7	5	1	5	1	1	3	3
Surupiya	7	1	2	9	5	3	5	3	2	7	5	1	5	3	1	4	1
Sogota	5	1	2	7	3	3	5	2	3	9	5	1	3	1	1	4	3
Nabuseri	7	1	4	9	7	5	5	3	3	8	5	1	5	0	0	0	0
Imirundi	7	1	5	9	5	3	5	3	2	8	5	1	3	1	1	4	3
Imizariya	7	1	5	9	5	5	5	3	2	7	5	1	5	1	1	3	3
Maguruyinkware	7	1	4	9	7	5	0	0	0	0	0	0	0	0	0	0	0
Umutakabumba	7	1	5	3	5	3	5	2	3	8	5	1	5	1	1	4	3
Mugerera_Yvonne1	7	1	5	7	5	3	5	2	2	6	5	1	5	0	0	0	0
Mugerera_Yvonne 2	7	1	4	1	5	3	0	0	0	0	0	0	0	0	0	0	0
Kidihe	7	1	2	9	5	5	0	0	0	0	0	0	0	0	0	0	0
Nyawera	7	1	2	3	5	3	0	0	0	0	0	0	0	0	0	0	0
Nyamugari_Sophie1	7	1	4	9	7	3	5	3	3	9	5	1	5	1	1	3	3
Mukecuru	9	1	2	3	3	3	5	2	2	8	5	1	5	1	1	4	3
Fundiko	7	1	2	1	5	3	0	0	0	0	0	0	0	0	0	0	0
Umuhendangurube	7	1	2	9	7	3	5	3	3	9	7	1	5	1	1	4	3
Sagarara	7	1	2	5	5	3	0	0	0	0	0	0	0	0	0	0	0
Imiduga	7	1	2	5	3	3	0	0	0	0	0	0	0	0	0	0	0
Mwotsi	7	1	4	9	7	3	0	0	0	0	0	0	0	0	0	0	0
Kavyiro	7	1	2	9	7	3	0	0	0	0	0	0	0	0	0	0	0
Albert	9	1	5	9	9	7	5	3	2	4	5	1	5	1	1	3	1
F10-30-R2	7	2	2	9	9	7	5	3	3	9	5	1	5	1	1	4	3
Kbh 2002/066	5	2	2	2	5	5	5	3	2	7	5	1	3	1	1	3	3
Kbh 2006/026	3	1	5	9	3	3	5	3	2	9	5	1	3	1	1	4	3
Kibandameno	7	1	5	7	9	5	5	2	2	4	5	1	5	1	1	4	1
Kizimbani	9	2	5	2	9	3	5	3	3	8	5	1	3	1	1	3	3
Mkumba	9	1	5	9	9	5	5	2	2	4	5	1	5	1	1	3	3
Mm96/5280	5	1	5	9	9	7	5	2	3	8	5	1	5	1	1	3	1
Nase14	7	1	5	9	9	7	5	2	2	7	5	1	5	1	1	3	1
Okhumelela	5	1	5	9	5	7	3	2	2	8	5	1	3	1	1	3	1
Orera	5	2	2	2	5	3	5	3	3	8	5	2	3	1	1	4	3
Pwani	9	2	2	9	9	7	5	2	3	4	7	1	5	1	1	4	3
Tajirika	3	1	2	2	3	3	5	3	2	7	3	1	3	1	1	1	3
Tz 130	9	1	5	9	9	9	5	3	2	8	5	1	5	1	1	4	3
