# Supplementary material for: Genetic diversity of local and introduced cassava germplasm in Burundi using DArTseq molecular analyses
Source: PLoS One. 2022 Jan 24;17(1):e0256002. doi: 10.1371/journal.pone.0256002 (PMC8786168; doi:10.1371/journal.pone.0256002)
Supplement: S8 Table — (CSV) [file pone.0256002.s008.csv]

S8 Table. Heterozygosity_per_marker
	Elite genotype.expected	Elite genotype.observed	Landraces of Imbo Plain.expected	Imbo_Plain.observed	Landraces of Mumirwa slopes.expected	Landraces of Mumirwa slopes.observed	Landraces of NE Depressions.expected	Landraces of NE Depressions.observed	Landraces of Central Plateau.expected	Landraces of Central Plateau.observed
M1	0.21875	0.125	0	0	0	0	0.092091571	0.096774194	0.142011834	0.153846154
M2	0	0	0	0	0.23553719	0.272727273	0.200312175	0.161290323	0	0
M3	0	0	0.124444444	0.133333333	0.08677686	0.090909091	0.092091571	0.096774194	0.073964497	0.076923077
M4	0.1171875	0.125	0.277777778	0.333333333	0.396694215	0.545454545	0.092091571	0.096774194	0.426035503	0.615384615
M5	0	0	0	0	0.165289256	0.181818182	0.174817898	0.193548387	0	0
M6	0.060546875	0.0625	0.064444444	0.066666667	0.165289256	0.181818182	0.174817898	0.193548387	0	0
M7	0.21875	0.25	0.064444444	0.066666667	0.165289256	0.181818182	0.120707596	0.129032258	0.310650888	0.384615385
M8	0.060546875	0.0625	0.32	0.266666667	0.297520661	0.181818182	0.291883455	0.35483871	0.310650888	0.076923077
M9	0.3046875	0.375	0.32	0.4	0.396694215	0.363636364	0.447970864	0.548387097	0.426035503	0.307692308
M10	0.21875	0.25	0.064444444	0.066666667	0.165289256	0.181818182	0.148283039	0.096774194	0.310650888	0.230769231
M11	0.169921875	0.1875	0.18	0.2	0.165289256	0.181818182	0.331425598	0.35483871	0.310650888	0.230769231
M12	0	0	0.124444444	0.133333333	0.08677686	0.090909091	0.24817898	0.096774194	0.073964497	0.076923077
M13	0	0	0	0	0.165289256	0.181818182	0.231111111	0.133333333	0	0
M14	0.21875	0.25	0.064444444	0.066666667	0.165289256	0.181818182	0.120707596	0.129032258	0.26035503	0.307692308
M15	0.341796875	0.4375	0.357777778	0.466666667	0.462809917	0.545454545	0.495317378	0.64516129	0.48816568	0.384615385
M16	0.060546875	0.0625	0.124444444	0.133333333	0	0	0.191326531	0.142857143	0.329861111	0.083333333
M17	0.231111111	0.133333333	0.277777778	0.333333333	0.351239669	0.454545455	0.497918835	0.419354839	0.413194444	0.25
M18	0.263671875	0.3125	0.064444444	0.066666667	0	0	0.148283039	0.161290323	0.142011834	0.153846154
M19	0	0	0	0	0.165289256	0.181818182	0.224765869	0.129032258	0	0
M20	0	0	0.064444444	0.066666667	0.23553719	0.272727273	0.224765869	0.129032258	0	0
M21	0.404296875	0.4375	0.391111111	0.533333333	0.433884298	0.454545455	0.497918835	0.741935484	0.49704142	0.461538462
M22	0.341796875	0.4375	0.357777778	0.466666667	0.396694215	0.545454545	0.474505723	0.774193548	0.426035503	0.615384615
M23	0.375	0.375	0.357777778	0.466666667	0.433884298	0.454545455	0.495317378	0.64516129	0.452662722	0.538461538
M24	0.263671875	0.1875	0.18	0.2	0	0	0.285374554	0.206896552	0.375	0.166666667
M25	0.341796875	0.3125	0.231111111	0.266666667	0.351239669	0.272727273	0.41207076	0.387096774	0.355029586	0.461538462
M26	0	0	0.124444444	0.133333333	0.08677686	0.090909091	0.224765869	0.129032258	0.073964497	0.076923077
M27	0.21875	0.125	0	0	0.18	0.2	0.347800238	0.103448276	0.079861111	0.083333333
M28	0.263671875	0.3125	0.18	0.2	0.165289256	0.181818182	0.41207076	0.516129032	0.310650888	0.384615385
M29	0.21875	0.25	0.064444444	0.066666667	0.165289256	0.181818182	0.120707596	0.129032258	0.204142012	0.230769231
M30	0.21875	0.25	0	0	0.165289256	0.181818182	0.224765869	0.193548387	0.073964497	0.076923077
M31	0.21875	0.125	0	0	0.165289256	0.181818182	0.224765869	0.193548387	0.073964497	0.076923077
M32	0.32	0.266666667	0.231111111	0.266666667	0.297520661	0.181818182	0.425078044	0.419354839	0.310650888	0.230769231
M33	0.169921875	0.1875	0.124444444	0.133333333	0.23553719	0.272727273	0.366805411	0.290322581	0.204142012	0.076923077
M34	0.1171875	0.125	0.18	0.2	0	0	0.191326531	0.214285714	0.310650888	0.230769231
M35	0.1171875	0.125	0.124444444	0.133333333	0	0	0.162627551	0.178571429	0.26035503	0.153846154
M36	0.498046875	0.3125	0.497777778	0.533333333	0.483471074	0.636363636	0.491675338	0.483870968	0.393491124	0.230769231
M37	0.482421875	0.5625	0.5	0.6	0.495867769	0.545454545	0.474505723	0.580645161	0.452662722	0.384615385
M38	0.5	0.375	0.497777778	0.533333333	0.483471074	0.454545455	0.486992716	0.516129032	0.393491124	0.230769231
M39	0.1171875	0.125	0.124444444	0.133333333	0	0	0.148283039	0.161290323	0.204142012	0.230769231
M40	0.341796875	0.1875	0.444444444	0.533333333	0.351239669	0.454545455	0.331425598	0.419354839	0	0
M41	0.482421875	0.5625	0.5	0.6	0.495867769	0.545454545	0.474505723	0.580645161	0.473372781	0.461538462
M42	0.5	0.375	0.497777778	0.533333333	0.483471074	0.454545455	0.474505723	0.451612903	0.426035503	0.153846154
M43	0.482421875	0.4375	0.464444444	0.333333333	0.495867769	0.545454545	0.312174818	0.193548387	0.5	0.230769231
M44	0.060546875	0.0625	0	0	0	0	0	0	0	0
M45	0.375	0.25	0.464444444	0.6	0.462809917	0.545454545	0.41207076	0.451612903	0	0
M46	0.4921875	0.125	0.491111111	0.333333333	0.495867769	0.545454545	0.451843044	0.206896552	0.277777778	0.166666667
M47	0.1171875	0	0.32	0.4	0.08677686	0.090909091	0.224765869	0.193548387	0.142011834	0.153846154
M48	0.21875	0.125	0	0	0	0	0.124444444	0.133333333	0.073964497	0.076923077
M49	0.451171875	0.4375	0.464444444	0.466666667	0.5	0.636363636	0.375	0.433333333	0.5	0.692307692
M50	0.4296875	0.125	0.48	0.4	0.297520661	0.363636364	0.414387634	0.24137931	0.079861111	0.083333333
M51	0.451171875	0.4375	0.464444444	0.466666667	0.5	0.636363636	0.366805411	0.419354839	0.5	0.692307692
M52	0.482421875	0.4375	0.444444444	0.533333333	0.396694215	0.363636364	0.497777778	0.4	0.48816568	0.538461538
M53	0	0	0.064444444	0.066666667	0	0	0	0	0	0
M54	0.060546875	0.0625	0.124444444	0.133333333	0	0	0.148283039	0.161290323	0.204142012	0.230769231
M55	0	0	0	0	0.165289256	0.181818182	0.148283039	0.161290323	0	0
M56	0	0	0.064444444	0.066666667	0	0	0	0	0	0
M57	0.4921875	0.5	0.5	0.6	0.495867769	0.727272727	0.495317378	0.709677419	0.49704142	0.615384615
M58	0.498046875	0.5625	0.497777778	0.533333333	0.495867769	0.727272727	0.497918835	0.677419355	0.49704142	0.615384615
M59	0.341796875	0.1875	0.464444444	0.6	0.495867769	0.363636364	0.331425598	0.419354839	0.49704142	0.615384615
M60	0.060546875	0.0625	0.18	0.2	0.08677686	0.090909091	0.092091571	0.096774194	0.073964497	0.076923077
M61	0.21875	0.125	0	0	0	0	0.092091571	0.096774194	0.073964497	0.076923077
M62	0.068877551	0.071428571	0.064444444	0.066666667	0	0	0.031737773	0.032258065	0	0
M63	0	0	0.124444444	0.133333333	0	0	0.031737773	0.032258065	0	0
M64	0.375	0.125	0.444444444	0.266666667	0.483471074	0.454545455	0.42	0.533333333	0.49704142	0.615384615
M65	0.48	0.533333333	0.459183673	0.428571429	0.495867769	0.545454545	0.312174818	0.258064516	0.393491124	0.076923077
M66	0.060546875	0.0625	0	0	0.08677686	0.090909091	0.092091571	0.096774194	0.073964497	0.076923077
M67	0.404296875	0.5625	0.357777778	0.466666667	0.351239669	0.454545455	0.291883455	0.290322581	0.26035503	0.307692308
M68	0.21875	0.25	0.444444444	0.4	0.433884298	0.454545455	0.270551509	0.258064516	0.48816568	0.692307692
M69	0.498046875	0.4375	0.464444444	0.466666667	0.462809917	0.545454545	0.5	0.548387097	0.426035503	0.307692308
M70	0.498046875	0.3125	0.336734694	0.142857143	0.462809917	0.363636364	0.490487515	0.379310345	0.5	0.5
M71	0.42	0.2	0.42	0.333333333	0.433884298	0.454545455	0.270551509	0.193548387	0.452662722	0.692307692
M72	0.5	0.125	0.497777778	0.4	0.495867769	0.363636364	0.391111111	0.266666667	0.49704142	0.461538462
M73	0.341796875	0.4375	0.231111111	0.266666667	0.297520661	0.363636364	0.24817898	0.290322581	0.204142012	0.230769231
M74	0.375	0.25	0.231111111	0.266666667	0.396694215	0.363636364	0.466701353	0.483870968	0.393491124	0.384615385
M75	0.404296875	0.3125	0.231111111	0.266666667	0.351239669	0.272727273	0.299444444	0.166666667	0.21875	0.25
M76	0.375	0.375	0.231111111	0.266666667	0.351239669	0.454545455	0.224765869	0.258064516	0.204142012	0.230769231
M77	0.18	0.2	0.18	0.2	0.433884298	0.454545455	0.095	0.1	0.452662722	0.384615385
M78	0.46875	0.375	0.491111111	0.6	0.462809917	0.363636364	0.491111111	0.333333333	0.23553719	0.272727273
M79	0.375	0.375	0.444444444	0.266666667	0.297520661	0.363636364	0.312174818	0.322580645	0	0
M80	0.375	0.375	0.464444444	0.333333333	0.396694215	0.545454545	0.349635796	0.387096774	0.073964497	0.076923077
M81	0.444444444	0.266666667	0.48	0.266666667	0.495867769	0.181818182	0.382934443	0.322580645	0.08677686	0.090909091
M82	0.498046875	0.4375	0.42	0.2	0.495867769	0.727272727	0.497918835	0.612903226	0.49704142	0.769230769
M83	0.169921875	0.1875	0.18	0.2	0.351239669	0.454545455	0.062434964	0.064516129	0.393491124	0.538461538
M84	0.4921875	0.625	0.497777778	0.533333333	0.433884298	0.454545455	0.437044745	0.580645161	0.26035503	0.307692308
M85	0.169921875	0.0625	0.18	0.2	0	0	0.120707596	0.129032258	0.142011834	0.153846154
M86	0.498046875	0.6875	0.491111111	0.466666667	0.462809917	0.545454545	0.437044745	0.580645161	0.26035503	0.307692308
M87	0.498046875	0.6875	0.491111111	0.466666667	0.483471074	0.636363636	0.437044745	0.580645161	0.26035503	0.307692308
M88	0.498046875	0.6875	0.491111111	0.466666667	0.462809917	0.545454545	0.447970864	0.612903226	0.26035503	0.307692308
M89	0.43622449	0.5	0.491111111	0.466666667	0.5	0.636363636	0.499444444	0.433333333	0.452662722	0.538461538
M90	0.3046875	0.375	0.357777778	0.466666667	0.433884298	0.272727273	0.382934443	0.516129032	0.310650888	0.230769231
M91	0.404296875	0.4375	0.491111111	0.466666667	0.5	0.636363636	0.437044745	0.451612903	0.5	0.384615385
M92	0.169921875	0.0625	0.064444444	0.066666667	0.08677686	0.090909091	0.120707596	0.129032258	0.073964497	0.076923077
M93	0.169921875	0.1875	0.32	0.4	0.351239669	0.454545455	0.062434964	0.064516129	0.426035503	0.615384615
M94	0	0	0.18	0.2	0.23553719	0.272727273	0.092091571	0.096774194	0	0
M95	0.341796875	0.3125	0.277777778	0.333333333	0.297520661	0.363636364	0.331425598	0.35483871	0.26035503	0.307692308
M96	0.42	0.333333333	0.5	0.333333333	0.5	0.454545455	0.447970864	0.548387097	0.49704142	0.461538462
M97	0.169921875	0.0625	0.231111111	0.266666667	0.23553719	0.272727273	0.174817898	0.193548387	0	0
M98	0.341796875	0.3125	0.42	0.2	0.462809917	0.727272727	0.32	0.333333333	0.49704142	0.461538462
M99	0.341796875	0.3125	0.391111111	0.266666667	0.462809917	0.727272727	0.291883455	0.35483871	0.48816568	0.538461538
M100	0.277777778	0.2	0.355029586	0	0.396694215	0	0.299444444	0.233333333	0.393491124	0.076923077
M101	0.231111111	0.133333333	0.497777778	0.4	0.5	0.454545455	0.291883455	0.225806452	0.48816568	0.384615385
M102	0.263671875	0.0625	0.375	0.071428571	0.396694215	0	0.299444444	0.3	0.393491124	0.076923077
M103	0	0	0.204142012	0.230769231	0.351239669	0.090909091	0.092091571	0.096774194	0.08677686	0.090909091
M104	0.341796875	0.3125	0.42	0.466666667	0.297520661	0.363636364	0.291883455	0.35483871	0.073964497	0.076923077
M105	0.3046875	0.375	0.124444444	0.133333333	0	0	0.398022893	0.483870968	0.393491124	0.230769231
M106	0.341796875	0.1875	0.489795918	0.142857143	0.495867769	0.363636364	0.382934443	0.387096774	0.49704142	0.615384615
M107	0	0	0.064444444	0.066666667	0.165289256	0.181818182	0.031737773	0.032258065	0	0
M108	0.3046875	0.25	0.497777778	0.4	0.483471074	0.636363636	0.398022893	0.419354839	0.5	0.538461538
M109	0.408163265	0.285714286	0.124444444	0.133333333	0	0	0.41207076	0.387096774	0.393491124	0.230769231
M110	0.4921875	0.25	0.5	0.333333333	0.433884298	0.272727273	0.497777778	0.4	0.473372781	0.153846154
M111	0.169921875	0.0625	0.064444444	0.066666667	0	0	0.092091571	0.096774194	0.073964497	0.076923077
M112	0.169921875	0.0625	0.064444444	0.066666667	0	0	0.062434964	0.064516129	0	0
M113	0.21875	0.25	0.42	0.333333333	0.351239669	0.090909091	0.349635796	0.322580645	0.310650888	0.230769231
M114	0.21875	0.25	0.32	0.4	0.351239669	0.090909091	0.24817898	0.290322581	0.26035503	0.307692308
M115	0	0	0	0	0.197530864	0.222222222	0.031737773	0.032258065	0.073964497	0.076923077
M116	0.375	0.25	0.124444444	0.133333333	0.297520661	0.363636364	0.224765869	0.258064516	0.142011834	0.153846154
M117	0.169921875	0.0625	0.124444444	0	0.104938272	0.111111111	0.120707596	0.064516129	0	0
M118	0.4296875	0.125	0.18	0.066666667	0.345679012	0.444444444	0.24817898	0.225806452	0.204142012	0.076923077
M119	0.482421875	0.1875	0.48	0.133333333	0.5	0.272727273	0.444444444	0.4	0.46875	0.083333333
M120	0.21875	0.25	0.42	0.6	0.351239669	0.454545455	0.331425598	0.35483871	0.452662722	0.538461538
M121	0	0	0.18	0.2	0	0	0.120707596	0.064516129	0.079861111	0.083333333
M122	0.21875	0	0.064444444	0.066666667	0	0	0.064444444	0.066666667	0	0
M123	0.21875	0.25	0.357777778	0.466666667	0.351239669	0.454545455	0.224765869	0.258064516	0.393491124	0.384615385
M124	0.21875	0.25	0.277777778	0.333333333	0.351239669	0.454545455	0.224765869	0.258064516	0.393491124	0.384615385
M125	0.169921875	0.0625	0.064444444	0.066666667	0	0	0.062434964	0.064516129	0	0
M126	0.169921875	0.0625	0.064444444	0.066666667	0	0	0.062434964	0.064516129	0	0
M127	0	0	0.124444444	0	0	0	0	0	0	0
M128	0.341796875	0.3125	0.357777778	0.333333333	0.351239669	0.454545455	0.291883455	0.35483871	0.393491124	0.384615385
M129	0	0	0.277777778	0.333333333	0	0	0.120707596	0.064516129	0.204142012	0.230769231
M130	0.1171875	0	0.244897959	0.285714286	0.375	0.3	0.031737773	0.032258065	0	0
M131	0	0	0.18	0.2	0	0	0.120707596	0.064516129	0.073964497	0.076923077
M132	0.21875	0.25	0.391111111	0.533333333	0.351239669	0.454545455	0.331425598	0.35483871	0.426035503	0.461538462
M133	0.46875	0.5	0.48	0.533333333	0.462809917	0.545454545	0.447970864	0.677419355	0.49704142	0.461538462
M134	0.46875	0.375	0.491111111	0.6	0.433884298	0.454545455	0.4578564	0.709677419	0.48816568	0.384615385
M135	0.4296875	0.375	0.491111111	0.466666667	0.462809917	0.545454545	0.425078044	0.483870968	0.5	0.692307692
M136	0.404296875	0.3125	0.42	0.333333333	0.495867769	0.363636364	0.406111111	0.366666667	0.426035503	0.461538462
M137	0.21875	0.25	0.231111111	0.266666667	0.462809917	0.545454545	0.148283039	0.161290323	0.26035503	0.307692308
M138	0.375	0.125	0.375	0.214285714	0.5	0.272727273	0.255	0.1	0.355029586	0.307692308
M139	0.1171875	0.125	0.064444444	0.066666667	0	0	0.120707596	0.129032258	0.073964497	0.076923077
M140	0.060546875	0.0625	0.18	0.2	0	0	0.148283039	0.096774194	0.073964497	0.076923077
M141	0.4921875	0.625	0.48	0.666666667	0.396694215	0.545454545	0.474505723	0.64516129	0.310650888	0.384615385
M142	0.4921875	0.625	0.464444444	0.6	0.396694215	0.545454545	0.4578564	0.580645161	0.310650888	0.384615385
M143	0.21875	0.25	0.231111111	0.266666667	0.462809917	0.545454545	0.174817898	0.193548387	0.26035503	0.307692308
M144	0	0	0.18	0.2	0	0	0.174817898	0.129032258	0.073964497	0.076923077
M145	0.060546875	0.0625	0.18	0.2	0	0	0.148283039	0.096774194	0.073964497	0.076923077
M146	0.341796875	0.3125	0.277777778	0.333333333	0.08677686	0.090909091	0.224765869	0.258064516	0.204142012	0.230769231
M147	0.060546875	0.0625	0.124444444	0.133333333	0	0	0	0	0.073964497	0.076923077
M148	0	0	0	0	0	0	0	0	0	0
M149	0.4296875	0.625	0.48	0.533333333	0.462809917	0.727272727	0.466701353	0.548387097	0.473372781	0.615384615
M150	0.21875	0.25	0.231111111	0.266666667	0.462809917	0.545454545	0.200312175	0.225806452	0.310650888	0.230769231
M151	0.263671875	0.3125	0.18	0.2	0.08677686	0.090909091	0.24817898	0.290322581	0.204142012	0.230769231
M152	0.21875	0.25	0.124444444	0.133333333	0.08677686	0.090909091	0.224765869	0.193548387	0.204142012	0.230769231
M153	0.498046875	0.4375	0.5	0.6	0.433884298	0.636363636	0.499479709	0.64516129	0.355029586	0.307692308
M154	0.451171875	0.5625	0.391111111	0.4	0.297520661	0.363636364	0.366805411	0.419354839	0.073964497	0.076923077
M155	0.263671875	0.1875	0.357777778	0.333333333	0.297520661	0.363636364	0.398022893	0.419354839	0.310650888	0.230769231
M156	0.169921875	0.0625	0.068877551	0.071428571	0	0	0.124444444	0.066666667	0.079861111	0.083333333
M157	0.482421875	0.4375	0.43622449	0.357142857	0.297520661	0.363636364	0.375	0.366666667	0.073964497	0.076923077
M158	0.32	0.133333333	0.408163265	0.285714286	0.23553719	0.272727273	0.366805411	0.35483871	0.310650888	0.230769231
M159	0.169921875	0.0625	0.064444444	0.066666667	0.08677686	0.090909091	0.092091571	0.096774194	0	0
M160	0.482421875	0.3125	0.375	0.357142857	0.23553719	0.272727273	0.382934443	0.322580645	0.142011834	0.153846154
M161	0.357777778	0.066666667	0.293367347	0.214285714	0.23553719	0.272727273	0.299444444	0.233333333	0.26035503	0.307692308
M162	0.375	0.5	0.391111111	0.4	0.23553719	0.272727273	0.312174818	0.387096774	0.073964497	0.076923077
M163	0.4921875	0.375	0.464444444	0.466666667	0.433884298	0.636363636	0.466701353	0.548387097	0.355029586	0.461538462
M164	0	0	0.064444444	0.066666667	0	0	0	0	0	0
M165	0.391111111	0.533333333	0.391111111	0.266666667	0.23553719	0.272727273	0.32	0.333333333	0.073964497	0.076923077
M166	0.169921875	0.0625	0.293367347	0.214285714	0.08677686	0.090909091	0.24817898	0.161290323	0.073964497	0.076923077
M167	0.18	0.066666667	0.336734694	0.142857143	0.08677686	0.090909091	0.255	0.166666667	0.073964497	0.076923077
M168	0.404296875	0.5625	0.391111111	0.4	0.23553719	0.272727273	0.291883455	0.35483871	0.073964497	0.076923077
M169	0.42	0.466666667	0.408163265	0.285714286	0.23553719	0.272727273	0.32	0.4	0.073964497	0.076923077
M170	0.231111111	0.133333333	0.336734694	0.142857143	0.08677686	0.090909091	0.224765869	0.193548387	0.073964497	0.076923077
M171	0.3046875	0.375	0.48	0.533333333	0.462809917	0.727272727	0.466701353	0.548387097	0.473372781	0.461538462
M172	0.451171875	0.5625	0.491111111	0.466666667	0.297520661	0.363636364	0.425078044	0.483870968	0.142011834	0.153846154
M173	0.124444444	0.133333333	0.142011834	0	0	0	0	0	0.073964497	0.076923077
M174	0.375	0.25	0.491111111	0.466666667	0.433884298	0.636363636	0.486992716	0.451612903	0.393491124	0.230769231
M175	0.375	0.25	0.491111111	0.466666667	0.462809917	0.727272727	0.486992716	0.451612903	0.393491124	0.230769231
M176	0.498046875	0.1875	0.497777778	0.533333333	0.396694215	0.545454545	0.491675338	0.419354839	0.393491124	0.230769231
M177	0.060546875	0.0625	0	0	0	0	0	0	0	0
M178	0	0	0.18	0.2	0	0	0.148283039	0.096774194	0.073964497	0.076923077
M179	0.1171875	0.125	0	0	0	0	0.124444444	0.133333333	0.073964497	0.076923077
M180	0.060546875	0.0625	0	0	0	0	0	0	0	0
M181	0.1171875	0.125	0	0	0	0	0.095	0.1	0.073964497	0.076923077
M182	0.060546875	0.0625	0	0	0	0	0	0	0	0
M183	0.482421875	0.5625	0.497777778	0.666666667	0.433884298	0.636363636	0.474505723	0.64516129	0.452662722	0.384615385
M184	0.1171875	0.125	0	0	0	0	0.092091571	0.096774194	0.073964497	0.076923077
M185	0.068877551	0.071428571	0	0	0	0	0.031737773	0.032258065	0	0
M186	0.060546875	0.0625	0	0	0	0	0	0	0	0
M187	0.1171875	0.125	0.064444444	0.066666667	0.08677686	0.090909091	0.120707596	0.129032258	0.142011834	0.153846154
M188	0.060546875	0.0625	0	0	0	0	0	0	0	0
M189	0.060546875	0.0625	0	0	0	0	0.031737773	0.032258065	0.073964497	0.076923077
M190	0.169921875	0.1875	0.064444444	0.066666667	0.08677686	0.090909091	0.174817898	0.193548387	0.073964497	0.076923077
M191	0.263671875	0.3125	0.391111111	0.4	0.396694215	0.545454545	0.366805411	0.419354839	0.49704142	0.461538462
M192	0.060546875	0.0625	0	0	0	0	0.031737773	0.032258065	0	0
M193	0.060546875	0.0625	0	0	0	0	0	0	0	0
M194	0.5	0.466666667	0.491111111	0.333333333	0.483471074	0.454545455	0.497777778	0.333333333	0.452662722	0.230769231
M195	0.341796875	0.4375	0.124444444	0.133333333	0.08677686	0.090909091	0.224765869	0.258064516	0.204142012	0.230769231
M196	0.1171875	0.125	0.064444444	0.066666667	0	0	0	0	0	0
M197	0.060546875	0.0625	0	0	0	0	0	0	0	0
M198	0.060546875	0.0625	0	0	0	0	0	0	0	0
M199	0.1171875	0.125	0.124444444	0.133333333	0.23553719	0.272727273	0.24817898	0.290322581	0.26035503	0.307692308
M200	0.1171875	0.125	0	0	0	0	0	0	0	0
M201	0.060546875	0.0625	0	0	0.23553719	0.272727273	0.031737773	0.032258065	0	0
M202	0.3046875	0.375	0.48	0.533333333	0.433884298	0.636363636	0.4578564	0.580645161	0.48816568	0.538461538
M203	0.3046875	0.375	0.5	0.6	0.495867769	0.727272727	0.466701353	0.548387097	0.48816568	0.692307692
M204	0.060546875	0.0625	0	0	0	0	0	0	0	0
M205	0.5	0.625	0.391111111	0.4	0.23553719	0.272727273	0.425078044	0.548387097	0.355029586	0.461538462
M206	0.4296875	0.25	0.231111111	0.133333333	0.08677686	0.090909091	0.270551509	0.322580645	0.204142012	0.230769231
M207	0.060546875	0.0625	0.231111111	0.266666667	0	0	0.224765869	0.193548387	0.073964497	0.076923077
M208	0.341796875	0.4375	0.357777778	0.466666667	0.483471074	0.454545455	0.312174818	0.258064516	0.355029586	0.307692308
M209	0.060546875	0.0625	0	0	0	0	0	0	0	0
M210	0.060546875	0.0625	0	0	0	0	0	0	0	0
M211	0.1171875	0.125	0.124444444	0.133333333	0.23553719	0.272727273	0.206111111	0.233333333	0.355029586	0.307692308
M212	0.060546875	0.0625	0	0	0	0	0	0	0	0
M213	0.060546875	0.0625	0	0	0	0	0	0	0	0
M214	0	0	0.064444444	0.066666667	0.165289256	0.181818182	0.120707596	0.129032258	0.142011834	0.153846154
M215	0.1171875	0.125	0.124444444	0.133333333	0.23553719	0.272727273	0.200312175	0.225806452	0.26035503	0.307692308
M216	0.46875	0.375	0.391111111	0.266666667	0.18	0	0.444444444	0.333333333	0.48	0
M217	0.1171875	0.125	0.124444444	0.133333333	0.23553719	0.272727273	0.200312175	0.225806452	0.26035503	0.307692308
M218	0.341796875	0.4375	0.5	0.466666667	0.495	0.5	0.497918835	0.677419355	0.393491124	0.384615385
M219	0.060546875	0.0625	0	0	0	0	0	0	0	0
M220	0.498046875	0.5625	0.5	0.6	0.462809917	0.363636364	0.491675338	0.483870968	0.452662722	0.538461538
M221	0.060546875	0.0625	0	0	0	0	0	0	0	0
M222	0.451171875	0.0625	0.391111111	0.4	0.297520661	0.363636364	0.382934443	0.387096774	0.073964497	0.076923077
M223	0.375	0.5	0.48	0.533333333	0.483471074	0.454545455	0.486992716	0.64516129	0.426035503	0.461538462
M224	0.060546875	0.0625	0	0	0	0	0	0	0	0
M225	0.263671875	0.3125	0.32	0.4	0.396694215	0.545454545	0.312174818	0.387096774	0.49704142	0.615384615
M226	0.060546875	0.0625	0	0	0	0	0	0	0	0
M227	0.263671875	0.3125	0.357777778	0.466666667	0.396694215	0.545454545	0.331425598	0.419354839	0.48816568	0.692307692
M228	0.1171875	0.125	0.18	0.2	0.165289256	0.181818182	0.200312175	0.225806452	0.142011834	0.153846154
M229	0.1171875	0.125	0.18	0.2	0.165289256	0.181818182	0.174817898	0.193548387	0.142011834	0.153846154
M230	0.451171875	0.3125	0.231111111	0.133333333	0.165289256	0.181818182	0.291883455	0.35483871	0.204142012	0.230769231
M231	0.375	0.5	0.42	0.6	0.297520661	0.363636364	0.312174818	0.387096774	0.310650888	0.384615385
M232	0.1171875	0.125	0.231111111	0.266666667	0.483471074	0.636363636	0.312174818	0.322580645	0.355029586	0.307692308
M233	0.1171875	0.125	0.064444444	0.066666667	0.08677686	0.090909091	0.031737773	0.032258065	0	0
M234	0.5	0.25	0.5	0.733333333	0.396694215	0.545454545	0.499479709	0.64516129	0.426035503	0.461538462
M235	0.169921875	0.1875	0	0	0	0	0	0	0	0
M236	0.169921875	0.1875	0.231111111	0.266666667	0.483471074	0.636363636	0.312174818	0.387096774	0.310650888	0.230769231
M237	0.1171875	0.125	0	0	0.08677686	0.090909091	0	0	0	0
M238	0.1171875	0.125	0	0	0	0	0	0	0	0
M239	0.169921875	0.1875	0.18	0.2	0	0	0.200312175	0.225806452	0.204142012	0.230769231
M240	0.1171875	0.125	0	0	0	0	0	0	0.073964497	0.076923077
M241	0.1171875	0.125	0	0	0	0	0	0	0	0
M242	0.263671875	0.3125	0.357777778	0.333333333	0.483471074	0.454545455	0.312174818	0.387096774	0.310650888	0.384615385
M243	0.498046875	0.5625	0.491111111	0.6	0.495867769	0.545454545	0.5	0.548387097	0.393491124	0.384615385
M244	0.169921875	0.1875	0.231111111	0.266666667	0.483471074	0.636363636	0.398022893	0.35483871	0.355029586	0.307692308
M245	0.46875	0.5	0.391111111	0.533333333	0.23553719	0.272727273	0.425078044	0.483870968	0.142011834	0.153846154
M246	0.169921875	0.1875	0.231111111	0.266666667	0.483471074	0.636363636	0.312174818	0.322580645	0.310650888	0.230769231
M247	0.169921875	0.1875	0.231111111	0.266666667	0.462809917	0.727272727	0.312174818	0.322580645	0.310650888	0.230769231
M248	0.263671875	0.3125	0.32	0.4	0.396694215	0.545454545	0.312174818	0.387096774	0.49704142	0.615384615
M249	0.060546875	0.0625	0	0	0	0	0	0	0	0
M250	0.060546875	0.0625	0	0	0	0	0	0	0	0
M251	0.060546875	0.0625	0	0	0	0	0.031737773	0.032258065	0	0
M252	0.060546875	0.0625	0	0	0	0	0	0	0	0
M253	0	0	0.18	0.2	0	0	0.120707596	0.129032258	0.073964497	0.076923077
M254	0.060546875	0.0625	0	0	0	0	0	0	0	0
M255	0.169921875	0.1875	0.231111111	0.266666667	0.495867769	0.545454545	0.382934443	0.322580645	0.355029586	0.153846154
M256	0.060546875	0.0625	0.231111111	0.266666667	0.375	0.3	0.255	0.166666667	0.413194444	0.416666667
M257	0.169921875	0.1875	0.277777778	0.2	0.495867769	0.545454545	0.312174818	0.322580645	0.310650888	0.230769231
M258	0.060546875	0.0625	0.231111111	0.266666667	0.23553719	0.272727273	0.200312175	0.225806452	0.393491124	0.538461538
M259	0.4921875	0.5	0.464444444	0.466666667	0.495867769	0.545454545	0.486992716	0.516129032	0.426035503	0.307692308
M260	0.4921875	0.5	0.48	0.533333333	0.483471074	0.636363636	0.499479709	0.516129032	0.426035503	0.307692308
M261	0.4296875	0.25	0.32	0.133333333	0.495867769	0.545454545	0.447970864	0.225806452	0.426035503	0.307692308
M262	0.498046875	0.4375	0.491111111	0.866666667	0.433884298	0.636363636	0.486992716	0.516129032	0.49704142	0.615384615
M263	0.498046875	0.4375	0.497777778	0.933333333	0.433884298	0.636363636	0.481269511	0.483870968	0.49704142	0.615384615
M264	0.263671875	0.1875	0	0	0	0	0.092091571	0.096774194	0.142011834	0.153846154
M265	0.46875	0.375	0.444444444	0.266666667	0.433884298	0.454545455	0.499479709	0.193548387	0.48816568	0.384615385
M266	0.263671875	0.3125	0.231111111	0.266666667	0.462809917	0.545454545	0.24817898	0.161290323	0.204142012	0.230769231
M267	0.263671875	0.3125	0.231111111	0.266666667	0.462809917	0.545454545	0.200312175	0.161290323	0.204142012	0.230769231
M268	0.263671875	0.3125	0.231111111	0.266666667	0.483471074	0.636363636	0.331425598	0.290322581	0.310650888	0.384615385
M269	0.21875	0.25	0.231111111	0.266666667	0.483471074	0.636363636	0.312174818	0.322580645	0.26035503	0.307692308
M270	0.482421875	0.3125	0.48	0.666666667	0.483471074	0.636363636	0.474505723	0.64516129	0.473372781	0.615384615
M271	0	0	0	0	0.23553719	0.090909091	0.349635796	0.064516129	0.073964497	0.076923077
M272	0.21875	0.25	0	0	0	0	0.092091571	0.096774194	0.142011834	0.153846154
M273	0.341796875	0.3125	0.357777778	0.333333333	0.351239669	0.272727273	0.425078044	0.290322581	0	0
M274	0	0	0	0	0.23553719	0.272727273	0.200312175	0.225806452	0.073964497	0.076923077
M275	0.341796875	0.3125	0.32	0.133333333	0.23553719	0.272727273	0.312174818	0.258064516	0.393491124	0.230769231
M276	0.1171875	0.125	0.18	0.2	0	0	0.031737773	0.032258065	0	0
M277	0.3046875	0.375	0.231111111	0.266666667	0.23553719	0.272727273	0.24817898	0.290322581	0.393491124	0.230769231
M278	0.169921875	0.0625	0.277777778	0.066666667	0	0	0.066587396	0	0	0
M279	0	0	0	0	0	0	0.031737773	0.032258065	0	0
M280	0.46875	0.625	0.357777778	0.2	0.23553719	0.272727273	0.349635796	0.387096774	0.473372781	0.461538462
M281	0.497777778	0.4	0.444444444	0.133333333	0.462809917	0.181818182	0.499479709	0.387096774	0.355029586	0.461538462
M282	0.1171875	0.125	0.18	0.2	0	0	0.031737773	0.032258065	0	0
M283	0.357777778	0.333333333	0.391111111	0.4	0.483471074	0.454545455	0.24817898	0.225806452	0.204142012	0.230769231
M284	0.18	0.066666667	0.191326531	0.214285714	0.32	0.2	0.120707596	0.064516129	0.310650888	0.384615385
M285	0.21875	0.25	0.231111111	0.266666667	0.396694215	0.545454545	0.174817898	0.193548387	0.204142012	0.230769231
M286	0.21875	0	0.18	0.2	0.23553719	0.272727273	0.092091571	0.096774194	0.351239669	0.454545455
M287	0.341796875	0.3125	0.357777778	0.466666667	0.462809917	0.363636364	0.41207076	0.387096774	0.49704142	0.307692308
M288	0.4921875	0.375	0.5	0.6	0.433884298	0.636363636	0.5	0.806451613	0.452662722	0.538461538
M289	0.482421875	0.4375	0.5	0.733333333	0.297520661	0.363636364	0.481269511	0.677419355	0.26035503	0.153846154
M290	0.060546875	0.0625	0.064444444	0.066666667	0.23553719	0.272727273	0.200312175	0.225806452	0.355029586	0.461538462
M291	0.1171875	0.125	0.18	0.2	0	0	0.031737773	0.032258065	0	0
M292	0.1171875	0.125	0.18	0.2	0	0	0.031737773	0.032258065	0	0
M293	0	0	0	0	0	0	0	0	0	0
M294	0.064444444	0.066666667	0	0	0.165289256	0.181818182	0	0	0	0
M295	0.5	0.25	0.444444444	0.533333333	0.495867769	0.363636364	0.499444444	0.566666667	0.483471074	0.636363636
M296	0	0	0	0	0	0	0.031737773	0.032258065	0	0
M297	0.060546875	0.0625	0	0	0	0	0	0	0	0
M298	0.169921875	0.1875	0.064444444	0.066666667	0.23553719	0.272727273	0.174817898	0.193548387	0	0
M299	0.263671875	0.1875	0.42	0.066666667	0.433884298	0.454545455	0.32	0.133333333	0.204142012	0.230769231
M300	0.169921875	0.1875	0.064444444	0.066666667	0.165289256	0.181818182	0.174817898	0.193548387	0	0
M301	0.498046875	0.5625	0.5	0.733333333	0.483471074	0.636363636	0.495317378	0.516129032	0.26035503	0.307692308
M302	0.1171875	0	0	0	0	0	0	0	0	0
M303	0.404296875	0.4375	0.5	0.733333333	0.495867769	0.545454545	0.495317378	0.451612903	0.310650888	0.230769231
M304	0.498046875	0.5625	0.491111111	0.733333333	0.462809917	0.545454545	0.486992716	0.516129032	0.49704142	0.461538462
M305	0.1171875	0.125	0	0	0	0	0.031737773	0.032258065	0	0
M306	0.404296875	0.4375	0.464444444	0.733333333	0.495867769	0.545454545	0.481269511	0.483870968	0.310650888	0.384615385
M307	0	0	0.064444444	0.066666667	0	0	0.062434964	0.064516129	0.073964497	0.076923077
M308	0.060546875	0.0625	0	0	0	0	0	0	0	0
M309	0.21875	0.25	0.277777778	0.333333333	0.23553719	0.272727273	0.224765869	0.258064516	0.073964497	0.076923077
M310	0.060546875	0.0625	0	0	0	0	0	0	0	0
M311	0.21875	0.25	0.231111111	0.266666667	0.165289256	0.181818182	0.24817898	0.290322581	0	0
M312	0.4296875	0.375	0.124444444	0.133333333	0.23553719	0.272727273	0.200312175	0.161290323	0.21875	0.083333333
M313	0.5	0.625	0.5	0.733333333	0.495867769	0.727272727	0.4578564	0.451612903	0.426035503	0.307692308
M314	0.3046875	0.375	0.408163265	0.285714286	0.462809917	0.363636364	0.406111111	0.366666667	0.49704142	0.307692308
M315	0.263671875	0.3125	0.231111111	0.266666667	0.396694215	0.363636364	0.200312175	0.225806452	0.355029586	0.307692308
M316	0.060546875	0.0625	0	0	0	0	0	0	0	0
M317	0.263671875	0.3125	0.444444444	0.533333333	0.23553719	0.272727273	0.366805411	0.225806452	0.073964497	0.076923077
M318	0.060546875	0.0625	0.064444444	0.066666667	0	0	0.092091571	0.096774194	0.142011834	0.153846154
M319	0.3046875	0.25	0.124444444	0.133333333	0.165289256	0.181818182	0.200312175	0.225806452	0.073964497	0.076923077
M320	0.169921875	0.0625	0	0	0.08677686	0.090909091	0.031737773	0.032258065	0	0
M321	0.18	0.2	0.124444444	0.133333333	0.23553719	0.272727273	0.200312175	0.225806452	0	0
M322	0	0	0	0	0	0	0	0	0	0
M323	0.4921875	0.75	0.489795918	0.428571429	0.462809917	0.363636364	0.499444444	0.433333333	0.393491124	0.230769231
M324	0.263671875	0.3125	0.231111111	0.266666667	0.297520661	0.363636364	0.366805411	0.35483871	0.426035503	0.307692308
M325	0.1171875	0.125	0	0	0	0	0	0	0.073964497	0.076923077
M326	0.1171875	0	0	0	0	0	0	0	0	0
M327	0.3046875	0.25	0.124444444	0.133333333	0.165289256	0.181818182	0.224765869	0.258064516	0.142011834	0.153846154
M328	0.451171875	0.4375	0.464444444	0.6	0.433884298	0.636363636	0.474505723	0.516129032	0.310650888	0.384615385
M329	0.169921875	0.1875	0	0	0	0	0	0	0.073964497	0.076923077
M330	0.263671875	0.3125	0	0	0.165289256	0.181818182	0.062434964	0.064516129	0.073964497	0.076923077
M331	0	0	0	0	0	0	0.031737773	0.032258065	0	0
M332	0.263671875	0.3125	0	0	0.165289256	0.181818182	0.092091571	0.096774194	0.073964497	0.076923077
M333	0.341796875	0.4375	0	0	0.165289256	0.181818182	0.092091571	0.096774194	0.142011834	0.153846154
M334	0.375	0.375	0	0	0.165289256	0.181818182	0.092091571	0.032258065	0.142011834	0.153846154
M335	0	0	0	0	0	0	0.031737773	0.032258065	0	0
M336	0.21875	0.25	0.357777778	0.466666667	0.396694215	0.545454545	0.349635796	0.451612903	0.426035503	0.615384615
M337	0.1171875	0.125	0	0	0	0	0	0	0.073964497	0.076923077
M338	0.482421875	0.3125	0.42	0.333333333	0.5	0.272727273	0.490487515	0.172413793	0.396694215	0.181818182
M339	0.169921875	0.0625	0.42	0.333333333	0.483471074	0.272727273	0.470868014	0.206896552	0.495867769	0.181818182
M340	0.375	0.5	0	0	0.165289256	0.181818182	0.062434964	0.064516129	0.142011834	0.153846154
M341	0.1171875	0.125	0.42	0.6	0.433884298	0.454545455	0.382934443	0.451612903	0.452662722	0.538461538
M342	0.169921875	0.0625	0.42	0.333333333	0.483471074	0.272727273	0.478596908	0.172413793	0.495867769	0.181818182
M343	0.1171875	0.125	0	0	0	0	0	0	0.073964497	0.076923077
M344	0.231111111	0.266666667	0.357777778	0.466666667	0.433884298	0.454545455	0.366805411	0.419354839	0.426035503	0.615384615
M345	0.3046875	0.25	0	0	0.165289256	0.181818182	0.062434964	0.064516129	0.073964497	0.076923077
M346	0.263671875	0.3125	0	0	0.165289256	0.181818182	0.062434964	0.064516129	0.073964497	0.076923077
M347	0.482421875	0.5625	0.42	0.333333333	0.495867769	0.545454545	0.486992716	0.516129032	0.355029586	0.461538462
M348	0.263671875	0.3125	0	0	0.165289256	0.181818182	0.062434964	0.064516129	0.142011834	0.153846154
M349	0.064444444	0.066666667	0	0	0	0	0	0	0	0
M350	0.263671875	0.3125	0.064444444	0.066666667	0.165289256	0.181818182	0.291883455	0.225806452	0.393491124	0.538461538
M351	0	0	0	0	0	0	0.033888228	0.034482759	0	0
M352	0.404296875	0.3125	0.064444444	0.066666667	0.165289256	0.181818182	0.312174818	0.258064516	0.393491124	0.538461538
M353	0.32	0.266666667	0	0	0.165289256	0.181818182	0.066587396	0.068965517	0.073964497	0.076923077
M354	0.169921875	0.0625	0	0	0	0	0.031737773	0.032258065	0	0
M355	0.375	0.375	0.124444444	0.133333333	0.297520661	0.363636364	0.312174818	0.258064516	0.426035503	0.461538462
M356	0.060546875	0.0625	0.18	0.2	0	0	0.092091571	0.096774194	0	0
M357	0.169921875	0.0625	0	0	0	0	0.062434964	0.064516129	0.073964497	0.076923077
M358	0.3046875	0.25	0.391111111	0.533333333	0.462809917	0.545454545	0.447970864	0.419354839	0.355029586	0.153846154
M359	0.21875	0.25	0	0	0.165289256	0.181818182	0.062434964	0.064516129	0.073964497	0.076923077
M360	0.21875	0.25	0	0	0.165289256	0.181818182	0.062434964	0.064516129	0.073964497	0.076923077
M361	0.3046875	0.375	0.064444444	0.066666667	0.165289256	0.181818182	0.062434964	0.064516129	0.073964497	0.076923077
M362	0.060546875	0.0625	0.231111111	0.266666667	0.165289256	0.181818182	0.224765869	0.258064516	0.073964497	0.076923077
M363	0.060546875	0.0625	0	0	0	0	0.062434964	0.064516129	0.073964497	0.076923077
M364	0.404296875	0.4375	0.391111111	0.4	0.297520661	0.363636364	0.291883455	0.35483871	0.393491124	0.384615385
M365	0.1171875	0.125	0.18	0.2	0	0	0.062434964	0.064516129	0	0
M366	0.391111111	0.133333333	0.32	0.133333333	0.495867769	0.181818182	0.406111111	0.3	0.393491124	0.384615385
M367	0.1171875	0.125	0	0	0	0	0.092091571	0.096774194	0.142011834	0.153846154
M368	0.1171875	0.125	0	0	0	0	0.092091571	0.096774194	0.204142012	0.230769231
M369	0.060546875	0.0625	0.18	0.2	0.08677686	0.090909091	0.062434964	0.064516129	0	0
M370	0.482421875	0.5625	0.497777778	0.666666667	0.495867769	0.545454545	0.499479709	0.64516129	0.48816568	0.538461538
M371	0.169921875	0.1875	0.18	0.2	0.351239669	0.454545455	0.224765869	0.258064516	0.26035503	0.307692308
M372	0.263671875	0.3125	0.18	0.2	0.165289256	0.181818182	0.148283039	0.161290323	0.204142012	0.230769231
M373	0.4296875	0.375	0.42	0.6	0.396694215	0.363636364	0.447970864	0.612903226	0.48816568	0.538461538
M374	0.277777778	0.2	0	0	0.23553719	0.090909091	0.092091571	0.032258065	0.152777778	0
M375	0.1171875	0.125	0	0	0	0	0	0	0	0
M376	0.498046875	0.5625	0.5	0.6	0.495867769	0.727272727	0.474505723	0.580645161	0.452662722	0.538461538
M377	0.060546875	0.0625	0.231111111	0.266666667	0.08677686	0.090909091	0.062434964	0.064516129	0	0
M378	0.404296875	0.5625	0.32	0.4	0.433884298	0.454545455	0.382934443	0.387096774	0.355029586	0.461538462
M379	0.21875	0.25	0	0	0.165289256	0.181818182	0.092091571	0.096774194	0.142011834	0.153846154
M380	0.341796875	0.3125	0.277777778	0.2	0.23553719	0.272727273	0.41207076	0.451612903	0.310650888	0.384615385
M381	0.21875	0.125	0.464444444	0.6	0.351239669	0.272727273	0.312174818	0.258064516	0.355029586	0.461538462
M382	0.231111111	0.266666667	0	0	0.23553719	0.090909091	0.120707596	0.064516129	0.142011834	0.153846154
M383	0.404296875	0.1875	0.497777778	0.533333333	0.433884298	0.454545455	0.398022893	0.35483871	0.426035503	0.615384615
M384	0.21875	0.25	0.277777778	0.333333333	0.297520661	0.363636364	0.224765869	0.258064516	0.310650888	0.384615385
M385	0.3046875	0.25	0.244897959	0.285714286	0.297520661	0.181818182	0.307372176	0.103448276	0.204142012	0.076923077
M386	0	0	0	0	0.08677686	0.090909091	0.092091571	0.096774194	0	0
M387	0.21875	0.25	0	0	0.165289256	0.181818182	0.092091571	0.096774194	0.142011834	0.153846154
M388	0.277777778	0.2	0	0	0	0	0.092091571	0.096774194	0.142011834	0.153846154
M389	0	0	0	0	0	0	0.092091571	0.096774194	0.073964497	0.076923077
M390	0.1171875	0.125	0.064444444	0.066666667	0	0	0.148283039	0.161290323	0.142011834	0.153846154
M391	0.341796875	0.3125	0.32	0.266666667	0.165289256	0.181818182	0.224765869	0.258064516	0.073964497	0.076923077
M392	0.32	0.133333333	0	0	0	0	0	0	0.142011834	0.153846154
M393	0.5	0.333333333	0.491111111	0.6	0.396694215	0.363636364	0.491675338	0.483870968	0.452662722	0.384615385
M394	0.4296875	0.5	0.42	0.6	0.433884298	0.454545455	0.447970864	0.483870968	0.310650888	0.384615385
M395	0	0	0	0	0	0	0	0	0	0
M396	0.263671875	0.3125	0.497777778	0.8	0.495867769	0.727272727	0.491675338	0.612903226	0.49704142	0.615384615
M397	0.451171875	0.4375	0.391111111	0.533333333	0.396694215	0.363636364	0.382934443	0.387096774	0.26035503	0.153846154
M398	0.263671875	0.1875	0.124444444	0.133333333	0.23553719	0.272727273	0.270551509	0.322580645	0.26035503	0.307692308
M399	0.1171875	0.125	0.064444444	0.066666667	0	0	0.148283039	0.161290323	0.073964497	0.076923077
M400	0.169921875	0.1875	0.42	0.6	0.297520661	0.363636364	0.24817898	0.290322581	0.393491124	0.538461538
M401	0.060546875	0.0625	0.124444444	0.133333333	0.165289256	0.181818182	0.349635796	0.258064516	0.297520661	0.363636364
M402	0.263671875	0.3125	0.32	0.4	0.165289256	0.181818182	0.41207076	0.387096774	0.310650888	0.076923077
M403	0.1171875	0.125	0.124444444	0.133333333	0.165289256	0.181818182	0.291883455	0.35483871	0.26035503	0.307692308
M404	0.18	0.066666667	0	0	0.165289256	0.181818182	0.092091571	0.096774194	0.204142012	0.230769231
M405	0.4296875	0.625	0.497777778	0.533333333	0.462809917	0.363636364	0.499479709	0.451612903	0.49704142	0.307692308
M406	0.1171875	0.125	0.124444444	0.133333333	0.297520661	0.363636364	0.24817898	0.290322581	0.355029586	0.461538462
M407	0	0	0	0	0.08677686	0.090909091	0	0	0	0
M408	0.21875	0.25	0.277777778	0.333333333	0.08677686	0.090909091	0.349635796	0.387096774	0.26035503	0.307692308
M409	0.1171875	0.125	0	0	0	0	0	0	0	0
M410	0.4296875	0.5	0.497777778	0.533333333	0.462809917	0.363636364	0.495	0.366666667	0.393491124	0.538461538
M411	0.1171875	0.125	0.064444444	0.066666667	0.396694215	0.181818182	0.270551509	0.258064516	0.426035503	0.307692308
M412	0.169921875	0.1875	0.42	0.6	0.396694215	0.181818182	0.270551509	0.258064516	0.426035503	0.307692308
M413	0.169921875	0.1875	0.42	0.6	0.351239669	0.454545455	0.24817898	0.290322581	0.355029586	0.461538462
M414	0.451171875	0.6875	0.497777778	0.666666667	0.495867769	0.545454545	0.491675338	0.677419355	0.452662722	0.692307692
M415	0.21875	0.25	0.277777778	0.333333333	0.08677686	0.090909091	0.349635796	0.387096774	0.26035503	0.307692308
M416	0.21875	0.25	0.32	0.4	0.08677686	0.090909091	0.331425598	0.419354839	0.26035503	0.307692308
M417	0.21875	0.25	0.277777778	0.333333333	0.08677686	0.090909091	0.349635796	0.387096774	0.26035503	0.307692308
M418	0.4921875	0.25	0.391111111	0.266666667	0.375	0.3	0.41207076	0.322580645	0.355029586	0.461538462
M419	0.169921875	0.1875	0.42	0.6	0.297520661	0.363636364	0.24817898	0.290322581	0.355029586	0.461538462
M420	0	0	0.064444444	0.066666667	0.297520661	0.181818182	0.120707596	0.129032258	0.073964497	0.076923077
M421	0.3046875	0.375	0.391111111	0.133333333	0.197530864	0.222222222	0.444444444	0.2	0.396694215	0.181818182
M422	0.3046875	0.375	0.444444444	0.266666667	0.462809917	0.181818182	0.495317378	0.387096774	0.5	0.384615385
M423	0.3046875	0.375	0.444444444	0.266666667	0.483471074	0.272727273	0.495317378	0.387096774	0.5	0.384615385
M424	0.169921875	0.1875	0.444444444	0.666666667	0.433884298	0.636363636	0.312174818	0.387096774	0.393491124	0.538461538
M425	0.169921875	0.1875	0.42	0.6	0.297520661	0.363636364	0.270551509	0.322580645	0.355029586	0.461538462
M426	0.169921875	0.1875	0	0	0.165289256	0.181818182	0.031737773	0.032258065	0.073964497	0.076923077
M427	0.263671875	0.1875	0	0	0	0	0	0	0	0
M428	0.341796875	0.4375	0.391111111	0.533333333	0.396694215	0.363636364	0.331425598	0.419354839	0.204142012	0.230769231
M429	0.21875	0.25	0.064444444	0.066666667	0.23553719	0.272727273	0.031737773	0.032258065	0.073964497	0.076923077
M430	0.482421875	0.3125	0.357777778	0.333333333	0.433884298	0.454545455	0.437044745	0.322580645	0.452662722	0.384615385
M431	0.341796875	0.4375	0.497777778	0.666666667	0.462809917	0.727272727	0.466701353	0.483870968	0.48816568	0.846153846
M432	0.482421875	0.3125	0.391111111	0.4	0.433884298	0.454545455	0.4578564	0.580645161	0.426035503	0.615384615
M433	0.404296875	0.5625	0.497777778	0.666666667	0.5	0.636363636	0.491675338	0.612903226	0.426035503	0.615384615
M434	0.263671875	0.3125	0.32	0.4	0.23553719	0.272727273	0.174817898	0.193548387	0	0
M435	0.444444444	0.266666667	0.444444444	0.266666667	0.495867769	0.363636364	0.5	0.310344828	0.473372781	0.461538462
M436	0.451171875	0.1875	0.464444444	0.466666667	0.462809917	0.363636364	0.474505723	0.387096774	0.393491124	0.230769231
M437	0.375	0.375	0.32	0.266666667	0.396694215	0.545454545	0.174817898	0.193548387	0.204142012	0.230769231
M438	0.375	0.375	0.357777778	0.333333333	0.396694215	0.545454545	0.174817898	0.193548387	0.204142012	0.230769231
M439	0.42	0.333333333	0.391111111	0.133333333	0.396694215	0.363636364	0.262187872	0.103448276	0.204142012	0.230769231
M440	0.277777778	0.333333333	0.375	0.357142857	0.297520661	0.363636364	0.174817898	0.193548387	0	0
M441	0.48	0.133333333	0.489795918	0.571428571	0.462809917	0.363636364	0.491675338	0.548387097	0.48816568	0.538461538
M442	0.482421875	0.4375	0.444444444	0.666666667	0.396694215	0.545454545	0.486992716	0.64516129	0.48816568	0.538461538
M443	0.46875	0.5	0.444444444	0.4	0.495867769	0.363636364	0.447970864	0.419354839	0.49704142	0.769230769
M444	0.1171875	0.125	0	0	0	0	0.031737773	0.032258065	0	0
M445	0	0	0.18	0.2	0.396694215	0.545454545	0.312174818	0.387096774	0.310650888	0.384615385
M446	0.48	0.133333333	0.49744898	0.5	0.462809917	0.363636364	0.495317378	0.516129032	0.49704142	0.461538462
M447	0.060546875	0.0625	0.18	0.2	0.396694215	0.545454545	0.312174818	0.387096774	0.310650888	0.384615385
M448	0.4296875	0.375	0.357777778	0.333333333	0.396694215	0.545454545	0.224765869	0.129032258	0.26035503	0.153846154
M449	0.404296875	0.4375	0.357777778	0.333333333	0.433884298	0.636363636	0.174817898	0.193548387	0.204142012	0.230769231
M450	0.404296875	0.4375	0.357777778	0.333333333	0.433884298	0.636363636	0.174817898	0.193548387	0.204142012	0.230769231
M451	0.46875	0.25	0.357777778	0.333333333	0.351239669	0.454545455	0.200312175	0.225806452	0.204142012	0.230769231
M452	0.404296875	0.4375	0.357777778	0.333333333	0.351239669	0.454545455	0.174817898	0.193548387	0.204142012	0.230769231
M453	0.4296875	0.375	0.464444444	0.466666667	0.433884298	0.454545455	0.474505723	0.516129032	0.473372781	0.769230769
M454	0.4296875	0.375	0.391111111	0.4	0.495867769	0.727272727	0.495317378	0.580645161	0.49704142	0.615384615
M455	0.404296875	0.4375	0.357777778	0.333333333	0.433884298	0.636363636	0.174817898	0.193548387	0.142011834	0.153846154
M456	0.375	0.5	0.391111111	0.533333333	0.483471074	0.818181818	0.398022893	0.548387097	0.355029586	0.461538462
M457	0.46875	0.375	0.464444444	0.466666667	0.396694215	0.363636364	0.486992716	0.580645161	0.49704142	0.461538462
M458	0.169921875	0.1875	0.48	0.666666667	0.483471074	0.636363636	0.437044745	0.64516129	0.48816568	0.538461538
M459	0.46875	0.375	0.491111111	0.6	0.495867769	0.727272727	0.366805411	0.419354839	0.426035503	0.461538462
M460	0.169921875	0.1875	0.42	0.6	0.297520661	0.363636364	0.24817898	0.290322581	0.355029586	0.461538462
M461	0.277777778	0.066666667	0.489795918	0.428571429	0.462809917	0.181818182	0.474505723	0.516129032	0.48816568	0.384615385
M462	0.46875	0.375	0.497777778	0.533333333	0.495867769	0.727272727	0.382934443	0.451612903	0.426035503	0.461538462
M463	0	0	0.18	0.2	0.396694215	0.545454545	0.270551509	0.322580645	0.26035503	0.307692308
M464	0.169921875	0.1875	0.42	0.6	0.297520661	0.363636364	0.24817898	0.290322581	0.393491124	0.384615385
M465	0.277777778	0.066666667	0.489795918	0.428571429	0.483471074	0.272727273	0.466701353	0.483870968	0.48816568	0.384615385
M466	0.451171875	0.3125	0.477040816	0.071428571	0.495867769	0.181818182	0.291883455	0.096774194	0.23553719	0.090909091
M467	0	0	0.18	0.2	0.396694215	0.545454545	0.270551509	0.322580645	0.26035503	0.307692308
M468	0.3046875	0.375	0.42	0.2	0.297520661	0.181818182	0.200312175	0.161290323	0	0
M469	0.169921875	0.1875	0.48	0.4	0.351239669	0.272727273	0.270551509	0.258064516	0.355029586	0.461538462
M470	0.4296875	0.5	0.491111111	0.466666667	0.483471074	0.272727273	0.425078044	0.35483871	0.355029586	0.307692308
M471	0	0	0.26035503	0.153846154	0.483471074	0.272727273	0.349635796	0.193548387	0.310650888	0.230769231
M472	0.46875	0.5	0.5	0.6	0.495867769	0.545454545	0.491675338	0.548387097	0.473372781	0.615384615
M473	0	0	0.18	0.2	0.396694215	0.545454545	0.270551509	0.322580645	0.26035503	0.307692308
M474	0	0	0.231111111	0.133333333	0.5	0.454545455	0.349635796	0.258064516	0.310650888	0.384615385
M475	0.060546875	0.0625	0	0	0	0	0	0	0	0
M476	0.391111111	0.533333333	0.48	0.533333333	0.396694215	0.545454545	0.447970864	0.483870968	0.426035503	0.461538462
M477	0	0	0.18	0.2	0.396694215	0.545454545	0.312174818	0.387096774	0.26035503	0.307692308
M478	0.391111111	0.533333333	0.48	0.533333333	0.396694215	0.545454545	0.447970864	0.548387097	0.426035503	0.461538462
M479	0.1171875	0	0.132653061	0	0	0	0	0	0	0
M480	0.4921875	0.5	0.464444444	0.6	0.495867769	0.363636364	0.491675338	0.419354839	0.393491124	0.384615385
M481	0.4296875	0.5	0.48	0.533333333	0.396694215	0.545454545	0.4578564	0.516129032	0.426035503	0.461538462
M482	0.391111111	0.533333333	0.391111111	0.533333333	0.495867769	0.727272727	0.270551509	0.322580645	0.073964497	0.076923077
M483	0.1171875	0	0.18	0.2	0.396694215	0.545454545	0.270551509	0.322580645	0.26035503	0.307692308
M484	0.341796875	0.4375	0.391111111	0.533333333	0.483471074	0.636363636	0.291883455	0.35483871	0.073964497	0.076923077
M485	0	0	0.064444444	0.066666667	0	0	0	0	0	0
M486	0.060546875	0.0625	0.277777778	0.2	0.495	0.3	0.331425598	0.225806452	0.26035503	0.307692308
M487	0.060546875	0.0625	0.18	0.2	0.396694215	0.545454545	0.270551509	0.322580645	0.310650888	0.384615385
M488	0	0	0.18	0.2	0.433884298	0.636363636	0.331425598	0.419354839	0.26035503	0.307692308
M489	0.060546875	0.0625	0.231111111	0.133333333	0.495	0.3	0.312174818	0.258064516	0.26035503	0.307692308
M490	0.060546875	0.0625	0.18	0.2	0.396694215	0.545454545	0.270551509	0.322580645	0.355029586	0.461538462
M491	0	0	0.18	0.2	0.396694215	0.545454545	0.270551509	0.322580645	0.26035503	0.307692308
M492	0.060546875	0.0625	0	0	0	0	0	0	0	0
M493	0	0	0.231111111	0.133333333	0.495	0.5	0.32	0.266666667	0.26035503	0.307692308
M494	0.060546875	0.0625	0.231111111	0.266666667	0.433884298	0.636363636	0.270551509	0.322580645	0.26035503	0.307692308
M495	0.3046875	0.25	0.277777778	0.333333333	0.5	0.636363636	0.474505723	0.64516129	0.473372781	0.615384615
M496	0.4296875	0.5	0.497777778	0.4	0.396694215	0.181818182	0.5	0.35483871	0.452662722	0.538461538
M497	0.060546875	0.0625	0.277777778	0.333333333	0.433884298	0.636363636	0.331425598	0.419354839	0.26035503	0.307692308
M498	0.42	0.466666667	0.32	0.133333333	0.23553719	0.090909091	0.474505723	0.387096774	0.473372781	0.153846154
M499	0.263671875	0.0625	0.132653061	0	0.18	0.2	0.391111111	0.2	0.462809917	0.363636364
M500	0.060546875	0.0625	0.231111111	0.266666667	0.433884298	0.636363636	0.312174818	0.387096774	0.26035503	0.307692308
M501	0.3046875	0.125	0.336734694	0.285714286	0.5	0.6	0.5	0.310344828	0.483471074	0.454545455
M502	0.4921875	0.625	0.464444444	0.466666667	0.495867769	0.545454545	0.447970864	0.548387097	0.426035503	0.461538462
M503	0.060546875	0.0625	0	0	0	0	0.062434964	0.064516129	0	0
M504	0.3046875	0.25	0.277777778	0.333333333	0.483471074	0.636363636	0.474505723	0.64516129	0.49704142	0.461538462
M505	0.124444444	0.133333333	0	0	0.23553719	0.090909091	0.128418549	0.137931034	0.310650888	0.076923077
M506	0.169921875	0.1875	0.231111111	0.266666667	0.462809917	0.545454545	0.382934443	0.516129032	0.393491124	0.538461538
M507	0.060546875	0.0625	0	0	0.23553719	0.090909091	0.031737773	0.032258065	0	0
M508	0	0	0.277777778	0.333333333	0.462809917	0.545454545	0.270551509	0.322580645	0.26035503	0.307692308
M509	0	0	0	0	0	0	0.062434964	0.064516129	0	0
M510	0.404296875	0.3125	0.277777778	0.333333333	0.5	0.636363636	0.491675338	0.741935484	0.5	0.692307692
M511	0.498046875	0.5625	0.464444444	0.6	0.396694215	0.363636364	0.447970864	0.612903226	0.393491124	0.230769231
M512	0.498046875	0.5625	0.464444444	0.6	0.396694215	0.363636364	0.437044745	0.580645161	0.393491124	0.230769231
M513	0	0	0.124444444	0.133333333	0.297520661	0.363636364	0.200312175	0.225806452	0.204142012	0.230769231
M514	0.3046875	0.375	0.277777778	0.333333333	0.23553719	0.090909091	0.349635796	0.451612903	0.310650888	0.076923077
M515	0.49704142	0.461538462	0.464444444	0.466666667	0.495867769	0.363636364	0.486992716	0.451612903	0.452662722	0.538461538
M516	0.391111111	0.266666667	0.32	0.4	0.297520661	0.181818182	0.148283039	0.161290323	0.204142012	0.076923077
M517	0.244897959	0.142857143	0.064444444	0.066666667	0.23553719	0.090909091	0.291883455	0.35483871	0.355029586	0.307692308
M518	0.21875	0.125	0.064444444	0.066666667	0.165289256	0.181818182	0.331425598	0.419354839	0.393491124	0.538461538
M519	0	0	0.124444444	0.133333333	0.08677686	0.090909091	0.062434964	0.064516129	0	0
M520	0.498046875	0.5625	0.464444444	0.6	0.396694215	0.363636364	0.4578564	0.64516129	0.473372781	0.307692308
M521	0.498046875	0.5625	0.464444444	0.6	0.351239669	0.454545455	0.447970864	0.677419355	0.473372781	0.307692308
M522	0.263671875	0.1875	0.064444444	0.066666667	0.165289256	0.181818182	0.291883455	0.35483871	0.310650888	0.384615385
M523	0	0	0.124444444	0.133333333	0.297520661	0.363636364	0.270551509	0.193548387	0.204142012	0.230769231
M524	0.263671875	0.1875	0.064444444	0.066666667	0.165289256	0.181818182	0.331425598	0.290322581	0.310650888	0.384615385
M525	0.404296875	0.1875	0.32	0.4	0.23553719	0.272727273	0.148283039	0.161290323	0.204142012	0.230769231
M526	0.1171875	0.125	0	0	0	0	0.092091571	0.096774194	0.204142012	0.230769231
M527	0.404296875	0.4375	0.497777778	0.533333333	0.462809917	0.545454545	0.495317378	0.64516129	0.5	0.692307692
M528	0.263671875	0.1875	0.231111111	0.266666667	0.462809917	0.545454545	0.447970864	0.548387097	0.452662722	0.692307692
M529	0.482421875	0.6875	0.48	0.4	0.396694215	0.363636364	0.349635796	0.258064516	0.204142012	0.230769231
M530	0	0	0.293367347	0.071428571	0.32	0.4	0.270551509	0.129032258	0.26035503	0.307692308
M531	0.482421875	0.6875	0.48	0.533333333	0.433884298	0.454545455	0.291883455	0.35483871	0.204142012	0.230769231
M532	0.482421875	0.5625	0.464444444	0.466666667	0.396694215	0.363636364	0.331425598	0.419354839	0.310650888	0.230769231
M533	0.18	0.066666667	0	0	0	0	0.120707596	0.129032258	0.26035503	0.153846154
M534	0.46875	0.625	0.464444444	0.466666667	0.396694215	0.363636364	0.291883455	0.35483871	0.204142012	0.230769231
M535	0	0	0.124444444	0.133333333	0.297520661	0.363636364	0.224765869	0.258064516	0.204142012	0.230769231
M536	0	0	0.124444444	0.133333333	0.297520661	0.363636364	0.200312175	0.225806452	0.310650888	0.384615385
M537	0.4921875	0.5	0.491111111	0.466666667	0.396694215	0.363636364	0.349635796	0.258064516	0.26035503	0.153846154
M538	0.4921875	0.5	0.491111111	0.466666667	0.495867769	0.727272727	0.425078044	0.419354839	0.355029586	0.461538462
M539	0.263671875	0.1875	0.124444444	0.133333333	0.433884298	0.454545455	0.331425598	0.290322581	0.355029586	0.461538462
M540	0.375	0.5	0.391111111	0.4	0.483471074	0.636363636	0.425078044	0.548387097	0.452662722	0.538461538
M541	0.263671875	0.3125	0.277777778	0.333333333	0.351239669	0.454545455	0.174817898	0.193548387	0	0
M542	0	0	0.064444444	0.066666667	0.396694215	0.363636364	0.270551509	0.322580645	0.204142012	0.230769231
M543	0.263671875	0.3125	0.231111111	0.266666667	0.08677686	0.090909091	0.062434964	0.064516129	0.142011834	0.153846154
M544	0	0	0.064444444	0.066666667	0.351239669	0.272727273	0.224765869	0.258064516	0.204142012	0.230769231
M545	0.169921875	0.1875	0	0	0.165289256	0.181818182	0.120707596	0.129032258	0.204142012	0.230769231
M546	0	0	0.064444444	0.066666667	0.351239669	0.272727273	0.200312175	0.225806452	0.204142012	0.230769231
M547	0	0	0	0	0.23553719	0.090909091	0.031737773	0.032258065	0	0
M548	0.404296875	0.3125	0.293367347	0.214285714	0.18	0.2	0.174817898	0.193548387	0.310650888	0.230769231
M549	0.32	0.266666667	0.489795918	0.285714286	0.495	0.3	0.41207076	0.258064516	0.355029586	0.307692308
M550	0.1171875	0.125	0	0	0	0	0.062434964	0	0	0
M551	0.4921875	0.5	0.5	0.333333333	0.396694215	0.545454545	0.499479709	0.516129032	0.473372781	0.615384615
M552	0.1171875	0.125	0.391111111	0.533333333	0.23553719	0.272727273	0.24817898	0.290322581	0.393491124	0.538461538
M553	0.263671875	0.3125	0.391111111	0.4	0.396694215	0.363636364	0.24817898	0.290322581	0.073964497	0.076923077
M554	0.404296875	0.4375	0.357777778	0.333333333	0.297520661	0.181818182	0.291883455	0.225806452	0.204142012	0.230769231
M555	0	0	0.18	0.066666667	0.297520661	0.181818182	0.157550535	0.172413793	0.073964497	0.076923077
M556	0.263671875	0.3125	0.231111111	0.266666667	0	0	0.062434964	0.064516129	0.073964497	0.076923077
M557	0.498046875	0.5625	0.48	0.4	0.495867769	0.727272727	0.466701353	0.548387097	0.426035503	0.615384615
M558	0.21875	0.125	0.18	0.2	0.297520661	0.363636364	0.174817898	0.193548387	0.204142012	0.230769231
M559	0.169921875	0.1875	0	0	0	0	0.092091571	0.096774194	0.204142012	0.230769231
M560	0.060546875	0.0625	0.124444444	0.133333333	0	0	0	0	0	0
M561	0.375	0.5	0.491111111	0.466666667	0.297520661	0.363636364	0.4578564	0.516129032	0.473372781	0.769230769
M562	0.4296875	0.5	0.391111111	0.4	0.495867769	0.727272727	0.447970864	0.548387097	0.393491124	0.538461538
M563	0.064444444	0.066666667	0	0	0.08677686	0.090909091	0.031737773	0.032258065	0	0
M564	0.169921875	0.1875	0	0	0.165289256	0.181818182	0.120707596	0.129032258	0.204142012	0.230769231
M565	0.1171875	0.125	0	0	0	0	0	0	0	0
M566	0.1171875	0.125	0.18	0.2	0.396694215	0.545454545	0.200312175	0.225806452	0.204142012	0.230769231
M567	0.060546875	0.0625	0	0	0	0	0	0	0	0
M568	0.060546875	0.0625	0.064444444	0.066666667	0	0	0.031737773	0.032258065	0	0
M569	0.404296875	0.4375	0.42	0.466666667	0.5	0.818181818	0.4578564	0.580645161	0.393491124	0.538461538
M570	0	0	0.124444444	0.133333333	0.297520661	0.363636364	0.148283039	0.161290323	0.073964497	0.076923077
M571	0	0	0	0	0	0	0	0	0	0
M572	0.4921875	0.375	0.444444444	0.4	0.5	0.636363636	0.4578564	0.451612903	0.473372781	0.615384615
M573	0.060546875	0.0625	0	0	0	0	0	0	0	0
M574	0.46875	0.375	0.357777778	0.466666667	0.396694215	0.363636364	0.437044745	0.64516129	0.393491124	0.384615385
M575	0.404296875	0.4375	0.5	0.466666667	0.462809917	0.363636364	0.495317378	0.580645161	0.49704142	0.461538462
M576	0.341796875	0.1875	0.277777778	0.333333333	0.32	0.2	0.206111111	0.166666667	0	0
M577	0.060546875	0.0625	0.124444444	0.133333333	0.23553719	0.272727273	0.174817898	0.193548387	0.204142012	0.230769231
M578	0.451171875	0.4375	0.497777778	0.4	0.495867769	0	0.5	0.533333333	0.413194444	0.416666667
M579	0.263671875	0.3125	0.18	0.2	0.462809917	0.727272727	0.270551509	0.258064516	0.310650888	0.230769231
M580	0.060546875	0.0625	0	0	0.08677686	0.090909091	0.092091571	0.096774194	0.073964497	0.076923077
M581	0	0	0.124444444	0.133333333	0.23553719	0.272727273	0.174817898	0.193548387	0.204142012	0.230769231
M582	0.491111111	0.333333333	0.48	0.266666667	0.433884298	0.454545455	0.481269511	0.35483871	0.452662722	0.538461538
M583	0	0	0.124444444	0.133333333	0.297520661	0.363636364	0.200312175	0.225806452	0.204142012	0.230769231
M584	0.060546875	0.0625	0	0	0.08677686	0.090909091	0.092091571	0.096774194	0	0
M585	0.18	0.2	0	0	0	0	0.064444444	0.066666667	0.204142012	0.230769231
M586	0	0	0.124444444	0.133333333	0.23553719	0.272727273	0.174817898	0.193548387	0.310650888	0.384615385
M587	0	0	0	0	0.08677686	0.090909091	0.092091571	0.096774194	0	0
M588	0.482421875	0.5625	0.391111111	0.533333333	0.495867769	0.545454545	0.425078044	0.483870968	0.355029586	0.307692308
M589	0	0	0.124444444	0.133333333	0.23553719	0.272727273	0.174817898	0.193548387	0.310650888	0.384615385
M590	0.482421875	0.4375	0.42	0.466666667	0.08677686	0.090909091	0.382934443	0.451612903	0.26035503	0.153846154
M591	0.4296875	0.125	0.497777778	0.666666667	0.462809917	0.727272727	0.499479709	0.387096774	0.426035503	0.307692308
M592	0.336734694	0.285714286	0.277777778	0.333333333	0.351239669	0.090909091	0.231111111	0.133333333	0	0
M593	0.341796875	0.3125	0.18	0.066666667	0.396694215	0.181818182	0.331425598	0.35483871	0.452662722	0.230769231
M594	0.3046875	0.375	0.124444444	0.133333333	0.23553719	0.272727273	0.24817898	0.290322581	0.355029586	0.461538462
M595	0.498046875	0.4375	0.464444444	0.733333333	0.433884298	0.636363636	0.491675338	0.548387097	0.49704142	0.769230769
M596	0.498046875	0.4375	0.464444444	0.733333333	0.433884298	0.636363636	0.497918835	0.483870968	0.5	0.692307692
M597	0.060546875	0.0625	0	0	0.08677686	0.090909091	0.062434964	0.064516129	0	0
M598	0.46875	0.375	0.42	0.6	0.08677686	0.090909091	0.398022893	0.483870968	0.26035503	0.153846154
M599	0	0	0	0	0.08677686	0.090909091	0	0	0	0
M600	0.482421875	0.1875	0.42	0.6	0.483471074	0.454545455	0.495317378	0.322580645	0.452662722	0.384615385
M601	0.263671875	0.0625	0.231111111	0.266666667	0.462809917	0.727272727	0.382934443	0.387096774	0.393491124	0.538461538
M602	0.4921875	0.5	0.491111111	0.6	0.433884298	0.636363636	0.499479709	0.451612903	0.355029586	0.307692308
M603	0.3046875	0.125	0.231111111	0.266666667	0.462809917	0.727272727	0.382934443	0.387096774	0.393491124	0.538461538
M604	0.375	0.125	0.277777778	0.333333333	0.495867769	0.727272727	0.41207076	0.322580645	0.393491124	0.538461538
M605	0.4921875	0.5	0.48	0.666666667	0.433884298	0.636363636	0.499479709	0.451612903	0.393491124	0.230769231
M606	0.3046875	0.125	0.231111111	0.266666667	0.462809917	0.545454545	0.398022893	0.35483871	0.393491124	0.538461538
M607	0	0	0	0	0.08677686	0.090909091	0.031737773	0.032258065	0	0
M608	0.263671875	0.1875	0.064444444	0.066666667	0.351239669	0.272727273	0.331425598	0.419354839	0.310650888	0.384615385
M609	0.21875	0.125	0.124444444	0.133333333	0.351239669	0.272727273	0.331425598	0.419354839	0.310650888	0.384615385
M610	0.375	0.375	0.277777778	0.333333333	0.433884298	0.454545455	0.312174818	0.387096774	0.355029586	0.461538462
M611	0.375	0.375	0.357777778	0.333333333	0.08677686	0.090909091	0.331425598	0.419354839	0.204142012	0.076923077
M612	0.375	0.375	0.357777778	0.333333333	0.297520661	0	0.425078044	0.35483871	0.355029586	0.307692308
M613	0.3046875	0	0.064444444	0.066666667	0.23553719	0.272727273	0.291883455	0.35483871	0.310650888	0.384615385
M614	0.263671875	0.1875	0.064444444	0.066666667	0.165289256	0.181818182	0.224765869	0.258064516	0.355029586	0.461538462
M615	0.060546875	0.0625	0	0	0	0	0	0	0	0
M616	0.169921875	0.1875	0.064444444	0.066666667	0.23553719	0.272727273	0.24817898	0.290322581	0.310650888	0.384615385
M617	0.169921875	0.1875	0.124444444	0.133333333	0.433884298	0.454545455	0.312174818	0.387096774	0.355029586	0.461538462
M618	0.3046875	0.25	0	0	0.165289256	0.181818182	0.062434964	0.064516129	0.204142012	0.230769231
M619	0.169921875	0.1875	0.064444444	0.066666667	0.351239669	0.454545455	0.270551509	0.322580645	0.355029586	0.461538462
M620	0	0	0	0	0.23553719	0.272727273	0.062434964	0.064516129	0	0
M621	0.124444444	0	0.064444444	0.066666667	0.297520661	0.363636364	0.206111111	0.233333333	0.310650888	0.384615385
M622	0	0	0	0	0.08677686	0.090909091	0.092091571	0.096774194	0.073964497	0.076923077
M623	0.1171875	0.125	0.231111111	0.266666667	0.08677686	0.090909091	0.062434964	0.064516129	0.073964497	0.076923077
M624	0.3046875	0.25	0.444444444	0.533333333	0.396694215	0.545454545	0.312174818	0.322580645	0.473372781	0.615384615
M625	0	0	0	0	0.08677686	0.090909091	0.062434964	0.064516129	0	0
M626	0	0	0	0	0.165289256	0	0.031737773	0.032258065	0	0
M627	0.375	0.375	0.491111111	0.733333333	0.462809917	0.727272727	0.349635796	0.387096774	0.452662722	0.692307692
M628	0.451171875	0.4375	0.497777778	0.8	0.495867769	0.727272727	0.474505723	0.580645161	0.48816568	0.384615385
M629	0.21875	0.25	0.42	0.6	0.433884298	0.636363636	0.291883455	0.35483871	0.452662722	0.692307692
M630	0.21875	0.25	0.444444444	0.666666667	0.396694215	0.545454545	0.291883455	0.35483871	0.452662722	0.692307692
M631	0.444444444	0.266666667	0.464444444	0.6	0.433884298	0.636363636	0.447970864	0.548387097	0.48816568	0.384615385
M632	0.21875	0.25	0.231111111	0.266666667	0.08677686	0.090909091	0.062434964	0.064516129	0.142011834	0.153846154
M633	0.375	0.375	0.277777778	0.333333333	0.08677686	0.090909091	0.092091571	0.096774194	0.073964497	0.076923077
M634	0.169921875	0.1875	0.064444444	0.066666667	0.165289256	0.181818182	0.224765869	0.258064516	0.310650888	0.384615385
M635	0.46875	0.5	0.357777778	0.333333333	0.297520661	0.181818182	0.349635796	0.322580645	0.48816568	0.076923077
M636	0.21875	0.25	0.064444444	0.066666667	0.08677686	0.090909091	0.031737773	0.032258065	0	0
M637	0.3046875	0.125	0.42	0.6	0.433884298	0.454545455	0.312174818	0.322580645	0.486111111	0.5
M638	0.263671875	0.3125	0.18	0.2	0.08677686	0.090909091	0.092091571	0.096774194	0.073964497	0.076923077
M639	0.451171875	0.4375	0.464444444	0.733333333	0.433884298	0.636363636	0.437044745	0.580645161	0.48816568	0.538461538
M640	0.21875	0.25	0.064444444	0.066666667	0	0	0.031737773	0.032258065	0	0
M641	0.4296875	0.625	0.497777778	0.666666667	0.483471074	0.636363636	0.486992716	0.580645161	0.452662722	0.384615385
M642	0.1171875	0.125	0.064444444	0.066666667	0.165289256	0.181818182	0.224765869	0.258064516	0.310650888	0.384615385
M643	0.21875	0.25	0.124444444	0.133333333	0	0	0.031737773	0.032258065	0	0
M644	0.46875	0.25	0.277777778	0.2	0.396694215	0.545454545	0.200312175	0.161290323	0.204142012	0.230769231
M645	0.491111111	0.333333333	0.49744898	0.5	0.483471074	0.636363636	0.425078044	0.35483871	0.452662722	0.384615385
M646	0.4296875	0.625	0.5	0.6	0.483471074	0.636363636	0.486992716	0.580645161	0.452662722	0.384615385
M647	0.32	0.133333333	0.477040816	0.5	0.48	0.4	0.339444444	0.3	0.5	0.384615385
M648	0.375	0.375	0	0	0.165289256	0.181818182	0.062434964	0.064516129	0.204142012	0.230769231
M649	0.4921875	0.375	0.497777778	0.533333333	0.495867769	0.727272727	0.41207076	0.387096774	0.49704142	0.769230769
M650	0.4921875	0.375	0.42	0.6	0.483471074	0.636363636	0.349635796	0.387096774	0.49704142	0.769230769
M651	0.060546875	0.0625	0.064444444	0.066666667	0.165289256	0.181818182	0.224765869	0.258064516	0.26035503	0.307692308
M652	0.21875	0.25	0.064444444	0.066666667	0	0	0.031737773	0.032258065	0	0
M653	0.263671875	0.3125	0.124444444	0.133333333	0	0	0.031737773	0.032258065	0	0
M654	0.1171875	0.125	0.064444444	0.066666667	0.165289256	0.181818182	0.24817898	0.290322581	0.310650888	0.384615385
M655	0.1171875	0.125	0.064444444	0.066666667	0.165289256	0.181818182	0.224765869	0.258064516	0.310650888	0.384615385
M656	0.263671875	0.3125	0.064444444	0.066666667	0.08677686	0.090909091	0.033888228	0.034482759	0.073964497	0.076923077
M657	0	0	0.124444444	0.133333333	0.23553719	0.272727273	0.24817898	0.225806452	0.204142012	0.230769231
M658	0.3046875	0.25	0.064444444	0.066666667	0	0	0.031737773	0.032258065	0	0
M659	0.263671875	0.3125	0.064444444	0.066666667	0	0	0.031737773	0.032258065	0	0
M660	0.263671875	0.3125	0.068877551	0.071428571	0	0	0.031737773	0.032258065	0	0
M661	0.3046875	0.25	0.064444444	0.066666667	0	0	0.033888228	0.034482759	0	0
M662	0.277777778	0.333333333	0.064444444	0.066666667	0	0	0.032777778	0.033333333	0	0
M663	0.482421875	0.4375	0.42	0.6	0.483471074	0.636363636	0.331425598	0.35483871	0.48816568	0.846153846
M664	0.482421875	0.4375	0.464444444	0.6	0.495867769	0.545454545	0.4578564	0.64516129	0.473372781	0.769230769
M665	0.263671875	0.3125	0.18	0.2	0.23553719	0.272727273	0.24817898	0.290322581	0.204142012	0.230769231
M666	0.5	0.625	0.48	0.666666667	0.495867769	0.545454545	0.4578564	0.64516129	0.48816568	0.692307692
M667	0.5	0.625	0.464444444	0.733333333	0.495867769	0.727272727	0.4578564	0.64516129	0.5	0.846153846
M668	0.263671875	0.3125	0.064444444	0.066666667	0	0	0.031737773	0.032258065	0	0
M669	0.498046875	0.5625	0.48	0.666666667	0.462809917	0.545454545	0.497918835	0.677419355	0.355029586	0.307692308
M670	0.263671875	0.3125	0.18	0.2	0	0	0.031737773	0.032258065	0	0
M671	0.263671875	0.3125	0.064444444	0.066666667	0	0	0.031737773	0.032258065	0	0
M672	0.263671875	0.3125	0.064444444	0.066666667	0	0	0.062434964	0.064516129	0	0
M673	0.21875	0.125	0.18	0.2	0.351239669	0.454545455	0.398022893	0.419354839	0.393491124	0.538461538
M674	0.482421875	0.4375	0.48	0.4	0.42	0.2	0.456104252	0.407407407	0.393491124	0.230769231
M675	0.482421875	0.4375	0.491111111	0.466666667	0.396694215	0.181818182	0.490487515	0.379310345	0.393491124	0.230769231
M676	0.3046875	0.25	0.391111111	0.4	0.433884298	0.454545455	0.437044745	0.322580645	0.393491124	0.538461538
M677	0.263671875	0.3125	0.124444444	0.133333333	0	0	0.031737773	0.032258065	0	0
M678	0.21875	0.125	0.357777778	0.333333333	0.351239669	0.272727273	0.328180737	0.206896552	0.142011834	0.153846154
M679	0.341796875	0.4375	0.124444444	0.133333333	0	0	0.031737773	0.032258065	0.073964497	0.076923077
M680	0.444444444	0.4	0.497777778	0.666666667	0.433884298	0.636363636	0.497918835	0.677419355	0.355029586	0.307692308
M681	0.444444444	0.4	0.244897959	0	0	0	0.132653061	0.071428571	0.073964497	0.076923077
M682	0.4921875	0.25	0.42	0.6	0.495867769	0.545454545	0.398022893	0.290322581	0.426035503	0.307692308
M683	0.375	0.375	0.124444444	0.133333333	0	0	0.031737773	0.032258065	0.073964497	0.076923077
M684	0.1171875	0	0.18	0.2	0.08677686	0.090909091	0.062434964	0.064516129	0	0
M685	0.375	0.375	0.124444444	0.133333333	0	0	0.032777778	0.033333333	0.073964497	0.076923077
M686	0.1171875	0	0.231111111	0.266666667	0.08677686	0.090909091	0.092091571	0.032258065	0	0
M687	0.341796875	0.4375	0.124444444	0.133333333	0	0	0.031737773	0.032258065	0.142011834	0.153846154
M688	0.48	0.266666667	0.464444444	0.466666667	0.495867769	0.363636364	0.392219388	0.321428571	0.355029586	0.307692308
M689	0.341796875	0.4375	0.124444444	0.133333333	0	0	0.031737773	0.032258065	0.073964497	0.076923077
M690	0.341796875	0.4375	0.124444444	0.133333333	0	0	0.062434964	0.064516129	0.073964497	0.076923077
M691	0.1171875	0	0.18	0.2	0.08677686	0.090909091	0.062434964	0.064516129	0.073964497	0.076923077
M692	0.4921875	0.375	0.497777778	0.933333333	0.495867769	0.727272727	0.4578564	0.580645161	0.49704142	0.461538462
M693	0.341796875	0.3125	0.491111111	0.733333333	0.495867769	0.727272727	0.447970864	0.548387097	0.48816568	0.538461538
M694	0.5	0.142857143	0.497777778	0.666666667	0.483471074	0.454545455	0.481269511	0.419354839	0.426035503	0.153846154
M695	0.341796875	0.4375	0.124444444	0.133333333	0	0	0.031737773	0.032258065	0.073964497	0.076923077
M696	0.341796875	0.4375	0.391111111	0.533333333	0.165289256	0.181818182	0.062434964	0.064516129	0.310650888	0.384615385
M697	0.341796875	0.0625	0.444444444	0.533333333	0.483471074	0.454545455	0.291883455	0.35483871	0.48816568	0.538461538
M698	0.4296875	0.25	0.132653061	0.142857143	0	0	0.031737773	0.032258065	0.152777778	0
M699	0.263671875	0.1875	0.277777778	0.333333333	0.396694215	0.545454545	0.41207076	0.387096774	0.393491124	0.538461538
M700	0	0	0.064444444	0.066666667	0.23553719	0.272727273	0.224765869	0.258064516	0.142011834	0.153846154
M701	0.263671875	0.1875	0.277777778	0.333333333	0.396694215	0.545454545	0.41207076	0.387096774	0.393491124	0.538461538
M702	0.375	0.375	0.124444444	0.133333333	0	0	0.035076531	0.035714286	0.073964497	0.076923077
M703	0.357777778	0.466666667	0.124444444	0.133333333	0.08677686	0.090909091	0.031737773	0.032258065	0.073964497	0.076923077
M704	0.341796875	0.4375	0.124444444	0.133333333	0	0	0.031737773	0.032258065	0.073964497	0.076923077
M705	0.498046875	0.3125	0.444444444	0.666666667	0.483471074	0.636363636	0.331425598	0.35483871	0.49704142	0.769230769
M706	0.263671875	0.1875	0.231111111	0.266666667	0.23553719	0.272727273	0.270551509	0.322580645	0.310650888	0.384615385
M707	0.404296875	0.4375	0.124444444	0.133333333	0	0	0.062434964	0.064516129	0.073964497	0.076923077
M708	0.263671875	0.3125	0.277777778	0.2	0.297520661	0.181818182	0.331425598	0.290322581	0.452662722	0.076923077
M709	0.4296875	0.125	0.124444444	0.133333333	0	0	0.031737773	0.032258065	0.142011834	0
M710	0.341796875	0.4375	0.124444444	0.133333333	0	0	0.031737773	0.032258065	0.073964497	0.076923077
M711	0.3046875	0.375	0.124444444	0.133333333	0	0	0.092091571	0.096774194	0.073964497	0.076923077
M712	0.375	0.5	0.18	0.2	0	0	0.062434964	0.064516129	0.073964497	0.076923077
M713	0.4296875	0.25	0.18	0.2	0	0	0.031737773	0.032258065	0.142011834	0
M714	0.341796875	0.4375	0.124444444	0.133333333	0	0	0.031737773	0.032258065	0.073964497	0.076923077
M715	0.391111111	0.266666667	0.244897959	0	0	0	0.066587396	0	0.073964497	0.076923077
M716	0.341796875	0.4375	0.124444444	0.133333333	0	0	0.031737773	0.032258065	0.073964497	0.076923077
M717	0.451171875	0.4375	0.064444444	0.066666667	0.165289256	0.181818182	0.382934443	0.387096774	0.452662722	0.538461538
M718	0.341796875	0.4375	0.124444444	0.133333333	0	0	0.031737773	0.032258065	0.073964497	0.076923077
M719	0.341796875	0.4375	0.124444444	0.133333333	0	0	0.031737773	0.032258065	0.073964497	0.076923077
M720	0.341796875	0.4375	0.231111111	0.266666667	0.23553719	0.272727273	0.24817898	0.290322581	0.204142012	0.230769231
M721	0.169921875	0.0625	0.18	0.2	0.08677686	0.090909091	0.092091571	0.032258065	0	0
M722	0	0	0.124444444	0.133333333	0.297520661	0.363636364	0.24817898	0.225806452	0.142011834	0.153846154
M723	0.404296875	0.4375	0.277777778	0.333333333	0.08677686	0.090909091	0.092091571	0.096774194	0.073964497	0.076923077
M724	0.1171875	0.125	0.18	0.2	0.08677686	0.090909091	0.062434964	0.064516129	0	0
M725	0.231111111	0.133333333	0.391111111	0.266666667	0.433884298	0.454545455	0.398022893	0.419354839	0.204142012	0.230769231
M726	0.231111111	0.133333333	0.391111111	0.266666667	0.433884298	0.454545455	0.398022893	0.419354839	0.204142012	0.230769231
M727	0.21875	0.125	0.357777778	0.2	0.351239669	0.272727273	0.291883455	0.225806452	0.142011834	0.153846154
M728	0.375	0.375	0.142011834	0.153846154	0	0	0.033888228	0.034482759	0.073964497	0.076923077
M729	0.341796875	0.4375	0.124444444	0.133333333	0	0	0.031737773	0.032258065	0.073964497	0.076923077
M730	0	0	0.124444444	0.133333333	0.165289256	0.181818182	0.120707596	0.064516129	0.073964497	0.076923077
M731	0.341796875	0.4375	0.124444444	0.133333333	0	0	0.032777778	0.033333333	0.073964497	0.076923077
M732	0.341796875	0.4375	0.18	0.2	0	0	0.031737773	0.032258065	0.073964497	0.076923077
M733	0.375	0.5	0.124444444	0.133333333	0	0	0.031737773	0.032258065	0.073964497	0.076923077
M734	0.341796875	0.4375	0.124444444	0.133333333	0	0	0.031737773	0.032258065	0.142011834	0.153846154
M735	0.375	0.375	0.18	0.2	0	0	0.031737773	0.032258065	0.073964497	0.076923077
M736	0.4296875	0.5	0.444444444	0.4	0.433884298	0.454545455	0.425078044	0.483870968	0.310650888	0.384615385
M737	0.341796875	0.4375	0.124444444	0.133333333	0	0	0.031737773	0.032258065	0.073964497	0.076923077
M738	0	0	0	0	0.297520661	0.363636364	0.24817898	0.290322581	0.142011834	0.153846154
M739	0.341796875	0.4375	0.124444444	0.133333333	0	0	0.031737773	0.032258065	0.073964497	0.076923077
M740	0.375	0.5	0.18	0.2	0	0	0.031737773	0.032258065	0.073964497	0.076923077
M741	0.341796875	0.4375	0.124444444	0.133333333	0	0	0.031737773	0.032258065	0.073964497	0.076923077
M742	0	0	0.064444444	0.066666667	0.23553719	0.272727273	0.224765869	0.258064516	0.142011834	0.153846154
M743	0.169921875	0.0625	0.277777778	0.2	0.297520661	0.363636364	0.312174818	0.322580645	0.204142012	0.230769231
M744	0.375	0.375	0.132653061	0.142857143	0	0	0.031737773	0.032258065	0.073964497	0.076923077
M745	0.169921875	0.0625	0.231111111	0.133333333	0.08677686	0.090909091	0.120707596	0.129032258	0.073964497	0.076923077
M746	0	0	0.124444444	0.133333333	0.23553719	0.272727273	0.270551509	0.322580645	0.26035503	0.307692308
M747	0.375	0.5	0.124444444	0.133333333	0	0	0.031737773	0.032258065	0.073964497	0.076923077
M748	0.341796875	0.4375	0.124444444	0.133333333	0	0	0.062434964	0.064516129	0.073964497	0.076923077
M749	0.451171875	0.0625	0.491111111	0.6	0.5	0.636363636	0.4578564	0.516129032	0.5	0.538461538
M750	0.341796875	0.4375	0.124444444	0.133333333	0	0	0.031737773	0.032258065	0.073964497	0.076923077
M751	0	0	0.064444444	0.066666667	0.23553719	0.272727273	0.224765869	0.258064516	0.204142012	0.230769231
M752	0.375	0	0.42	0.6	0.433884298	0.636363636	0.291883455	0.35483871	0.48816568	0.538461538
M753	0.444444444	0.266666667	0.124444444	0.133333333	0	0	0.031737773	0.032258065	0	0
M754	0	0	0.124444444	0	0.08677686	0.090909091	0.064444444	0.066666667	0.073964497	0.076923077
M755	0	0	0.068877551	0.071428571	0.297520661	0.363636364	0.270551509	0.258064516	0.142011834	0.153846154
M756	0.060546875	0.0625	0.064444444	0.066666667	0.23553719	0.272727273	0.24817898	0.290322581	0.142011834	0.153846154
M757	0.375	0.5	0.124444444	0.133333333	0	0	0.031737773	0.032258065	0.073964497	0.076923077
M758	0.375	0.5	0.124444444	0.133333333	0	0	0.031737773	0.032258065	0.073964497	0.076923077
M759	0.191326531	0.071428571	0.18	0.2	0.08677686	0.090909091	0.120707596	0.064516129	0	0
M760	0.375	0.5	0.124444444	0.133333333	0	0	0.031737773	0.032258065	0.073964497	0.076923077
M761	0.375	0.5	0.124444444	0.133333333	0	0	0.031737773	0.032258065	0.073964497	0.076923077
M762	0.1171875	0.125	0.064444444	0.066666667	0.165289256	0.181818182	0.224765869	0.258064516	0.310650888	0.384615385
M763	0.341796875	0.4375	0.18	0.2	0.08677686	0.090909091	0.031737773	0.032258065	0.073964497	0.076923077
M764	0.46875	0.5	0.497777778	0.533333333	0.495867769	0.545454545	0.481269511	0.483870968	0.49704142	0.615384615
M765	0.1171875	0	0.444444444	0.533333333	0.396694215	0.363636364	0.425078044	0.483870968	0.355029586	0.307692308
M766	0.375	0.375	0.132653061	0.142857143	0	0	0.033888228	0.034482759	0.142011834	0
M767	0.060546875	0.0625	0.464444444	0.6	0.483471074	0.454545455	0.491675338	0.612903226	0.355029586	0.307692308
M768	0.341796875	0.1875	0.497777778	0.533333333	0.5	0.636363636	0.481269511	0.483870968	0.49704142	0.615384615
M769	0.375	0.5	0.124444444	0.133333333	0.165289256	0.181818182	0.092091571	0.096774194	0.142011834	0.153846154
M770	0.375	0.5	0.18	0.2	0	0	0.031737773	0.032258065	0.073964497	0.076923077
M771	0.375	0.5	0.124444444	0.133333333	0	0	0.031737773	0.032258065	0.073964497	0.076923077
M772	0.244897959	0.142857143	0.491111111	0.333333333	0.433884298	0.454545455	0.491675338	0.483870968	0.473372781	0.615384615
M773	0.169921875	0.0625	0	0	0	0	0.18549346	0.137931034	0.142011834	0.153846154
M774	0.391111111	0.533333333	0.18	0.2	0.23553719	0.272727273	0.299444444	0.233333333	0.26035503	0.307692308
M775	0.21875	0.125	0.064444444	0.066666667	0.165289256	0.181818182	0.291883455	0.161290323	0.310650888	0.384615385
M776	0.451171875	0.5625	0.124444444	0.133333333	0	0	0.174817898	0.193548387	0.204142012	0.230769231
M777	0	0	0.064444444	0.066666667	0.23553719	0.272727273	0.224765869	0.258064516	0.142011834	0.153846154
M778	0.375	0.125	0.497777778	0.533333333	0.483471074	0.454545455	0.4578564	0.516129032	0.452662722	0.230769231
M779	0.341796875	0.4375	0.124444444	0.133333333	0	0	0.031737773	0.032258065	0.073964497	0.076923077
M780	0.124444444	0.133333333	0	0	0	0	0.206111111	0.166666667	0.142011834	0.153846154
M781	0.341796875	0.4375	0.124444444	0.133333333	0	0	0.031737773	0.032258065	0.073964497	0.076923077
M782	0.404296875	0.4375	0.124444444	0.133333333	0	0	0.031737773	0.032258065	0.073964497	0.076923077
M783	0.277777778	0.2	0.464444444	0.466666667	0.351239669	0.272727273	0.474505723	0.580645161	0.355029586	0.307692308
M784	0.341796875	0.1875	0.491111111	0.466666667	0.396694215	0.363636364	0.486992716	0.64516129	0.355029586	0.307692308
M785	0.404296875	0.3125	0.26035503	0.153846154	0	0	0.035076531	0.035714286	0.26035503	0
M786	0.375	0.5	0.124444444	0.133333333	0	0	0.031737773	0.032258065	0.073964497	0.076923077
M787	0.341796875	0.1875	0.491111111	0.466666667	0.396694215	0.363636364	0.491675338	0.612903226	0.393491124	0.230769231
M788	0.18	0.066666667	0.48	0.4	0.351239669	0.272727273	0.437044745	0.451612903	0.355029586	0.153846154
M789	0.341796875	0.4375	0.124444444	0.133333333	0	0	0.031737773	0.032258065	0.073964497	0.076923077
M790	0.21875	0.125	0.124444444	0.133333333	0.351239669	0.454545455	0.4578564	0.516129032	0.452662722	0.692307692
M791	0.404296875	0.4375	0.124444444	0.133333333	0	0	0.031737773	0.032258065	0.073964497	0.076923077
M792	0.404296875	0.5625	0.231111111	0.266666667	0.08677686	0.090909091	0.062434964	0.064516129	0.073964497	0.076923077
M793	0.18	0.2	0	0	0.08677686	0.090909091	0.148283039	0.161290323	0.142011834	0.153846154
M794	0.375	0.5	0.124444444	0.133333333	0	0	0.031737773	0.032258065	0.073964497	0.076923077
M795	0.375	0.5	0.124444444	0.133333333	0	0	0.031737773	0.032258065	0.073964497	0.076923077
M796	0.46875	0.25	0.491111111	0.6	0.495867769	0.545454545	0.486992716	0.451612903	0.48816568	0.846153846
M797	0.3046875	0.25	0.357777778	0.2	0.297520661	0.363636364	0.174817898	0.129032258	0.073964497	0.076923077
M798	0.341796875	0.4375	0.124444444	0.133333333	0	0	0.031737773	0.032258065	0.073964497	0.076923077
M799	0.124444444	0.133333333	0	0	0	0	0.148283039	0.161290323	0.152777778	0.166666667
M800	0.404296875	0.4375	0.124444444	0.133333333	0	0	0.031737773	0.032258065	0.142011834	0
M801	0.341796875	0.4375	0.124444444	0.133333333	0	0	0.031737773	0.032258065	0.073964497	0.076923077
M802	0.375	0.5	0.124444444	0.133333333	0	0	0.031737773	0.032258065	0.073964497	0.076923077
M803	0.375	0.5	0.124444444	0.133333333	0	0	0.031737773	0.032258065	0.073964497	0.076923077
M804	0.341796875	0.4375	0.124444444	0.133333333	0.165289256	0.181818182	0.031737773	0.032258065	0.073964497	0.076923077
M805	0.124444444	0.133333333	0.32	0.133333333	0.23553719	0.272727273	0.224765869	0.193548387	0.073964497	0.076923077
M806	0.1171875	0	0.32	0.133333333	0.08677686	0.090909091	0.064444444	0.066666667	0	0
M807	0.1171875	0.125	0.231111111	0.266666667	0.23553719	0.272727273	0.24817898	0.225806452	0.073964497	0.076923077
M808	0.1171875	0.125	0.231111111	0.266666667	0.23553719	0.272727273	0.24817898	0.225806452	0.073964497	0.076923077
M809	0.482421875	0.1875	0.491111111	0.333333333	0.495867769	0.545454545	0.499444444	0.3	0.473372781	0.769230769
M810	0.375	0.5	0.124444444	0.133333333	0	0	0.062434964	0.064516129	0.073964497	0.076923077
M811	0.375	0.5	0.124444444	0.133333333	0	0	0.031737773	0.032258065	0.073964497	0.076923077
M812	0.482421875	0.3125	0.48	0.8	0.462809917	0.727272727	0.398022893	0.548387097	0.49704142	0.615384615
M813	0.375	0.5	0.124444444	0.133333333	0	0	0.031737773	0.032258065	0.073964497	0.076923077
M814	0.375	0.5	0.18	0.2	0.08677686	0.090909091	0.062434964	0.064516129	0.073964497	0.076923077
M815	0	0	0.18	0.2	0.23553719	0.272727273	0.174817898	0.193548387	0.142011834	0.153846154
M816	0.375	0.5	0.124444444	0.133333333	0	0	0.031737773	0.032258065	0.073964497	0.076923077
M817	0.375	0.5	0.124444444	0.133333333	0	0	0.031737773	0.032258065	0.073964497	0.076923077
M818	0.491111111	0.2	0.124444444	0.133333333	0	0	0.031737773	0.032258065	0.08677686	0.090909091
M819	0.375	0.5	0.124444444	0.133333333	0	0	0.031737773	0.032258065	0.073964497	0.076923077
M820	0.375	0.5	0.124444444	0.133333333	0	0	0.031737773	0.032258065	0.073964497	0.076923077
M821	0.060546875	0.0625	0	0	0	0	0	0	0	0
M822	0.060546875	0.0625	0	0	0	0	0	0	0	0
M823	0.375	0.5	0.124444444	0.133333333	0	0	0.062434964	0.064516129	0.073964497	0.076923077
M824	0.375	0.5	0.124444444	0.133333333	0	0	0.031737773	0.032258065	0.142011834	0.153846154
M825	0.5	0.25	0.48	0.533333333	0.495867769	0.545454545	0.425078044	0.483870968	0.5	0.538461538
M826	0.375	0.5	0.124444444	0.133333333	0.08677686	0.090909091	0.031737773	0.032258065	0.073964497	0.076923077
M827	0.060546875	0.0625	0	0	0	0	0	0	0	0
M828	0.4296875	0.5	0.48	0.533333333	0.495867769	0.545454545	0.437044745	0.516129032	0.5	0.538461538
M829	0.375	0.5	0.124444444	0.133333333	0	0	0.062434964	0.064516129	0.073964497	0.076923077
M830	0.375	0.5	0.124444444	0.133333333	0	0	0.031737773	0.032258065	0.073964497	0.076923077
M831	0	0	0.18	0.2	0.23553719	0.272727273	0.174817898	0.193548387	0.073964497	0.076923077
M832	0.375	0.5	0.124444444	0.133333333	0	0	0.031737773	0.032258065	0.073964497	0.076923077
M833	0.341796875	0.4375	0.277777778	0.333333333	0.23553719	0.272727273	0.224765869	0.258064516	0.142011834	0.153846154
M834	0.498046875	0.3125	0.48	0.533333333	0.495867769	0.545454545	0.437044745	0.516129032	0.5	0.538461538
M835	0.498046875	0.3125	0.48	0.533333333	0.5	0.636363636	0.437044745	0.451612903	0.5	0.538461538
M836	0.375	0.5	0.124444444	0.133333333	0	0	0.031737773	0.032258065	0.073964497	0.076923077
M837	0.341796875	0.4375	0.124444444	0.133333333	0	0	0.031737773	0.032258065	0.142011834	0.153846154
M838	0.060546875	0.0625	0	0	0	0	0.031737773	0.032258065	0	0
M839	0.498046875	0.3125	0.48	0.533333333	0.495867769	0.545454545	0.437044745	0.451612903	0.5	0.538461538
M840	0.1171875	0.125	0.32	0.4	0.23553719	0.272727273	0.291883455	0.35483871	0.26035503	0.307692308
M841	0.1171875	0.125	0.32	0.4	0.23553719	0.272727273	0.291883455	0.35483871	0.26035503	0.307692308
M842	0.404296875	0.4375	0.124444444	0.133333333	0	0	0.031737773	0.032258065	0.073964497	0.076923077
M843	0.404296875	0.4375	0.124444444	0.133333333	0	0	0.031737773	0.032258065	0.073964497	0.076923077
M844	0.1171875	0	0	0	0	0	0	0	0	0
M845	0.341796875	0.4375	0.124444444	0.133333333	0	0	0.031737773	0.032258065	0.073964497	0.076923077
M846	0.375	0.375	0.124444444	0.133333333	0	0	0.031737773	0.032258065	0.073964497	0.076923077
M847	0.064444444	0.066666667	0	0	0	0	0	0	0	0
M848	0.341796875	0.4375	0.124444444	0.133333333	0.08677686	0.090909091	0.031737773	0.032258065	0.073964497	0.076923077
M849	0.341796875	0.4375	0.124444444	0.133333333	0	0	0.031737773	0.032258065	0.073964497	0.076923077
M850	0.375	0.5	0.124444444	0.133333333	0	0	0.031737773	0.032258065	0.073964497	0.076923077
M851	0.3046875	0.375	0.124444444	0.133333333	0	0	0.031737773	0.032258065	0.073964497	0.076923077
M852	0.375	0.5	0.124444444	0.133333333	0	0	0.031737773	0.032258065	0.073964497	0.076923077
M853	0.375	0.5	0.124444444	0.133333333	0	0	0.031737773	0.032258065	0.073964497	0.076923077
M854	0.375	0.5	0.18	0.2	0	0	0.031737773	0.032258065	0.073964497	0.076923077
M855	0.375	0.5	0.124444444	0.133333333	0	0	0.031737773	0.032258065	0.073964497	0.076923077
M856	0.375	0.5	0.124444444	0.133333333	0	0	0.031737773	0.032258065	0.073964497	0.076923077
M857	0.4296875	0.375	0.124444444	0.133333333	0	0	0.031737773	0.032258065	0.079861111	0.083333333
M858	0.375	0.5	0.124444444	0.133333333	0	0	0.031737773	0.032258065	0.073964497	0.076923077
M859	0.21875	0.125	0.32	0.266666667	0.23553719	0.090909091	0.312174818	0.387096774	0.26035503	0.153846154
M860	0.404296875	0.4375	0.191326531	0.214285714	0	0	0.031737773	0.032258065	0.142011834	0
M861	0.375	0.5	0.124444444	0.133333333	0	0	0.031737773	0.032258065	0.073964497	0.076923077
M862	0.404296875	0.4375	0.124444444	0.133333333	0.08677686	0.090909091	0.031737773	0.032258065	0.073964497	0.076923077
M863	0.1171875	0.125	0	0	0.08677686	0.090909091	0.031737773	0.032258065	0.26035503	0.307692308
M864	0.391111111	0	0.391111111	0.266666667	0.495867769	0.363636364	0.24817898	0.161290323	0.413194444	0.25
M865	0.375	0.5	0.124444444	0.133333333	0	0	0.031737773	0.032258065	0.073964497	0.076923077
M866	0.375	0.375	0.18	0.2	0	0	0.031737773	0.032258065	0.073964497	0.076923077
M867	0.46875	0.625	0.124444444	0.133333333	0	0	0.092091571	0.096774194	0.142011834	0.153846154
M868	0.404296875	0.5625	0.124444444	0.133333333	0	0	0.031737773	0.032258065	0.142011834	0
M869	0.375	0.5	0.124444444	0.133333333	0	0	0.031737773	0.032258065	0.073964497	0.076923077
M870	0.404296875	0.4375	0.124444444	0.133333333	0	0	0.062434964	0.064516129	0.073964497	0.076923077
M871	0.1171875	0	0.064444444	0.066666667	0	0	0	0	0	0
M872	0.404296875	0.4375	0.124444444	0.133333333	0	0	0.031737773	0.032258065	0.073964497	0.076923077
M873	0.341796875	0.4375	0.124444444	0.133333333	0.08677686	0.090909091	0.062434964	0.064516129	0.073964497	0.076923077
M874	0.375	0.5	0.124444444	0.133333333	0	0	0.031737773	0.032258065	0.073964497	0.076923077
M875	0.375	0.5	0.18	0.2	0	0	0.062434964	0.064516129	0.073964497	0.076923077
M876	0.375	0.5	0.18	0.2	0	0	0.031737773	0.032258065	0.073964497	0.076923077
M877	0.46875	0.375	0.491111111	0.6	0.495867769	0.545454545	0.4578564	0.516129032	0.48816568	0.538461538
M878	0.375	0.5	0.124444444	0.133333333	0	0	0.031737773	0.032258065	0.073964497	0.076923077
M879	0.498046875	0.3125	0.5	0.466666667	0.495867769	0.545454545	0.447970864	0.483870968	0.49704142	0.461538462
M880	0.498046875	0.3125	0.5	0.466666667	0.495867769	0.545454545	0.447970864	0.483870968	0.49704142	0.461538462
M881	0.341796875	0.4375	0.18	0.2	0	0	0.031737773	0.032258065	0.073964497	0.076923077
M882	0.060546875	0.0625	0	0	0	0	0	0	0	0
M883	0.21875	0.125	0.18	0.2	0.165289256	0.181818182	0.120707596	0.129032258	0.142011834	0.153846154
M884	0.404296875	0.4375	0.124444444	0.133333333	0.08677686	0.090909091	0.031737773	0.032258065	0.073964497	0.076923077
M885	0.4921875	0.125	0.5	0.466666667	0.5	0.636363636	0.437044745	0.451612903	0.48816568	0.692307692
M886	0.498046875	0.3125	0.491111111	0.6	0.495867769	0.545454545	0.447970864	0.483870968	0.49704142	0.769230769
M887	0.375	0.5	0.124444444	0.133333333	0	0	0.062434964	0.064516129	0.142011834	0.153846154
M888	0.451171875	0.0625	0.48	0.533333333	0.5	0.454545455	0.398022893	0.419354839	0.473372781	0.615384615
M889	0.3046875	0.375	0.124444444	0.133333333	0	0	0.031737773	0.032258065	0.073964497	0.076923077
M890	0.341796875	0.4375	0.124444444	0.133333333	0	0	0.031737773	0.032258065	0.073964497	0.076923077
M891	0.341796875	0.4375	0.124444444	0.133333333	0	0	0.031737773	0.032258065	0.073964497	0.076923077
M892	0.341796875	0.4375	0.124444444	0.133333333	0	0	0.031737773	0.032258065	0.073964497	0.076923077
M893	0.498046875	0.3125	0.491111111	0.6	0.495867769	0.545454545	0.447970864	0.483870968	0.49704142	0.769230769
M894	0.341796875	0.4375	0.124444444	0.133333333	0	0	0.031737773	0.032258065	0.073964497	0.076923077
M895	0.404296875	0.4375	0.124444444	0.133333333	0	0	0.092091571	0.096774194	0.073964497	0.076923077
M896	0.132653061	0	0.231111111	0.133333333	0.297520661	0.363636364	0.200312175	0.225806452	0.073964497	0.076923077
M897	0.32	0.266666667	0.277777778	0.2	0.08677686	0.090909091	0.270551509	0.322580645	0.204142012	0.230769231
M898	0.32	0.266666667	0.231111111	0.133333333	0.165289256	0.181818182	0.270551509	0.322580645	0.204142012	0.230769231
M899	0.124444444	0	0.231111111	0.133333333	0.351239669	0.454545455	0.200312175	0.225806452	0.073964497	0.076923077
M900	0.341796875	0.4375	0.124444444	0.133333333	0	0	0.031737773	0.032258065	0.073964497	0.076923077
M901	0.231111111	0.266666667	0.231111111	0.266666667	0.165289256	0.181818182	0.291883455	0.35483871	0.204142012	0.230769231
M902	0.404296875	0.4375	0.124444444	0.133333333	0	0	0.031737773	0.032258065	0.073964497	0.076923077
M903	0.341796875	0.4375	0.48	0.266666667	0.462809917	0.363636364	0.486992716	0.580645161	0.426035503	0.461538462
M904	0.498046875	0.5625	0.497777778	0.4	0.483471074	0.454545455	0.491675338	0.548387097	0.473372781	0.615384615
M905	0.375	0.5	0.124444444	0.133333333	0	0	0.062434964	0.064516129	0.073964497	0.076923077
M906	0.4921875	0.5	0.5	0.466666667	0.462809917	0.363636364	0.486992716	0.580645161	0.452662722	0.538461538
M907	0.404296875	0.4375	0.124444444	0.133333333	0.08677686	0.090909091	0.031737773	0.032258065	0.073964497	0.076923077
M908	0.1171875	0	0.18	0.2	0.351239669	0.454545455	0.224765869	0.258064516	0.073964497	0.076923077
M909	0.404296875	0.4375	0.18	0.2	0	0	0.031737773	0.032258065	0.142011834	0.153846154
M910	0.375	0.5	0.18	0.2	0	0	0.031737773	0.032258065	0.073964497	0.076923077
M911	0.404296875	0.5625	0.42	0.6	0.462809917	0.727272727	0.382934443	0.516129032	0.473372781	0.769230769
M912	0.375	0.5	0.277777778	0.333333333	0	0	0.092091571	0.096774194	0.073964497	0.076923077
M913	0.3046875	0.375	0.18	0.2	0	0	0.031737773	0.032258065	0.142011834	0.153846154
M914	0.060546875	0.0625	0	0	0	0	0	0	0	0
M915	0.124444444	0	0.42	0.333333333	0.455	0.1	0.366230678	0.137931034	0.375	0
M916	0.404296875	0.3125	0.464444444	0.333333333	0.483471074	0.636363636	0.499479709	0.580645161	0.48816568	0.230769231
M917	0.497777778	0.4	0.464444444	0.333333333	0.483471074	0.636363636	0.5	0.612903226	0.48816568	0.230769231
M918	0.375	0.5	0.124444444	0.133333333	0	0	0.031737773	0.032258065	0.073964497	0.076923077
M919	0.375	0.5	0.124444444	0.133333333	0	0	0.031737773	0.032258065	0.073964497	0.076923077
M920	0.375	0.5	0.18	0.2	0	0	0.031737773	0.032258065	0.073964497	0.076923077
M921	0.21875	0	0	0	0	0	0	0	0	0
M922	0	0	0.32	0.4	0.297520661	0.363636364	0.24817898	0.290322581	0.204142012	0.230769231
M923	0.375	0.5	0.124444444	0.133333333	0	0	0.031737773	0.032258065	0.073964497	0.076923077
M924	0.375	0.5	0.124444444	0.133333333	0	0	0.031737773	0.032258065	0.073964497	0.076923077
M925	0.375	0.5	0.124444444	0.133333333	0	0	0.031737773	0.032258065	0.073964497	0.076923077
M926	0.375	0.5	0.18	0.2	0	0	0.031737773	0.032258065	0.073964497	0.076923077
M927	0.4921875	0.375	0.497777778	0.533333333	0.5	0.636363636	0.474505723	0.709677419	0.5	0.384615385
M928	0.375	0.5	0.124444444	0.133333333	0	0	0.031737773	0.032258065	0.073964497	0.076923077
M929	0.4296875	0.375	0.124444444	0.133333333	0	0	0.031737773	0.032258065	0.073964497	0.076923077
M930	0.21875	0	0.064444444	0.066666667	0.08677686	0.090909091	0.031737773	0.032258065	0	0
M931	0.5	0.428571429	0.464444444	0.2	0.483471074	0.454545455	0.382934443	0.451612903	0.473372781	0.153846154
M932	0.46875	0.5	0.497777778	0.533333333	0.5	0.636363636	0.474505723	0.709677419	0.49704142	0.461538462
M933	0.375	0.25	0.124444444	0.133333333	0	0	0.032777778	0.033333333	0.073964497	0.076923077
M934	0.341796875	0.4375	0.18	0.2	0	0	0.031737773	0.032258065	0.073964497	0.076923077
M935	0.1171875	0.125	0.32	0.4	0.351239669	0.454545455	0.24817898	0.290322581	0.204142012	0.230769231
M936	0.375	0.5	0.124444444	0.133333333	0	0	0.031737773	0.032258065	0.073964497	0.076923077
M937	0.4921875	0.375	0.444444444	0.266666667	0.462809917	0.363636364	0.366805411	0.419354839	0.452662722	0.230769231
M938	0	0	0	0	0	0	0	0	0	0
M939	0.341796875	0.3125	0.124444444	0.133333333	0	0	0.031737773	0.032258065	0.073964497	0.076923077
M940	0.1171875	0.125	0	0	0	0	0	0	0	0
M941	0.5	0.428571429	0.444444444	0.266666667	0.433884298	0.454545455	0.398022893	0.483870968	0.473372781	0.153846154
M942	0.5	0.428571429	0.497777778	0.533333333	0.483471074	0.818181818	0.481269511	0.741935484	0.5	0.384615385
M943	0.375	0.5	0.124444444	0.133333333	0	0	0.031737773	0.032258065	0.073964497	0.076923077
M944	0.451171875	0.3125	0.42	0.6	0.495867769	0.545454545	0.491675338	0.677419355	0.5	0.384615385
M945	0.4296875	0.375	0.391111111	0.533333333	0.483471074	0.636363636	0.491675338	0.677419355	0.49704142	0.461538462
M946	0.375	0.5	0.124444444	0.133333333	0	0	0.031737773	0.032258065	0.073964497	0.076923077
M947	0.341796875	0.4375	0.124444444	0.133333333	0	0	0.031737773	0.032258065	0.073964497	0.076923077
M948	0.21875	0.125	0.277777778	0.333333333	0.297520661	0.181818182	0.312174818	0.387096774	0.26035503	0.153846154
M949	0.498046875	0.3125	0.497777778	0.533333333	0.462809917	0.363636364	0.41207076	0.451612903	0.473372781	0.153846154
M950	0.375	0.5	0.124444444	0.133333333	0	0	0.031737773	0.032258065	0.073964497	0.076923077
M951	0.375	0.5	0.124444444	0.133333333	0	0	0.031737773	0.032258065	0.073964497	0.076923077
M952	0.375	0.5	0.124444444	0.133333333	0	0	0.062434964	0.064516129	0.073964497	0.076923077
M953	0.3046875	0.25	0.18	0.2	0.165289256	0.181818182	0.291883455	0.35483871	0.204142012	0.230769231
M954	0.5	0.375	0.464444444	0.333333333	0.495867769	0.363636364	0.41207076	0.451612903	0.49704142	0.307692308
M955	0.375	0.5	0.124444444	0.133333333	0	0	0.031737773	0.032258065	0.073964497	0.076923077
M956	0.375	0.5	0.124444444	0.133333333	0	0	0.031737773	0.032258065	0.073964497	0.076923077
M957	0.375	0.5	0.124444444	0.133333333	0	0	0.031737773	0.032258065	0.073964497	0.076923077
M958	0	0	0.32	0.4	0.297520661	0.363636364	0.24817898	0.290322581	0.142011834	0.153846154
M959	0.482421875	0.1875	0.244897959	0	0	0	0.064444444	0	0.142011834	0.153846154
M960	0.46875	0.25	0.244897959	0	0	0	0.064444444	0	0.073964497	0.076923077
M961	0.375	0.5	0.124444444	0.133333333	0	0	0.031737773	0.032258065	0.073964497	0.076923077
M962	0.375	0.5	0.391111111	0.533333333	0.297520661	0.363636364	0.270551509	0.322580645	0.204142012	0.230769231
M963	0.375	0.5	0.124444444	0.133333333	0	0	0.031737773	0.032258065	0.073964497	0.076923077
M964	0.4296875	0.625	0.497777778	0.4	0.433884298	0.272727273	0.425078044	0.483870968	0.26035503	0.307692308
M965	0.263671875	0.0625	0.32	0.4	0.297520661	0.363636364	0.270551509	0.322580645	0.142011834	0.153846154
M966	0.451171875	0.5625	0.444444444	0.666666667	0.483471074	0.454545455	0.466701353	0.612903226	0.48816568	0.692307692
M967	0.341796875	0.4375	0.124444444	0.133333333	0	0	0.031737773	0.032258065	0.073964497	0.076923077
M968	0.375	0.5	0.18	0.2	0	0	0.031737773	0.032258065	0.073964497	0.076923077
M969	0.375	0.5	0.124444444	0.133333333	0	0	0.031737773	0.032258065	0.073964497	0.076923077
M970	0.21875	0	0.32	0.4	0.297520661	0.363636364	0.24817898	0.290322581	0.142011834	0.153846154
M971	0.375	0.5	0.124444444	0.133333333	0	0	0.031737773	0.032258065	0.073964497	0.076923077
M972	0.21875	0.125	0.357777778	0.466666667	0.297520661	0.363636364	0.24817898	0.290322581	0.142011834	0.153846154
M973	0.375	0.5	0.124444444	0.133333333	0.08677686	0.090909091	0.031737773	0.032258065	0.073964497	0.076923077
M974	0.375	0.5	0.124444444	0.133333333	0	0	0.031737773	0.032258065	0.073964497	0.076923077
M975	0.404296875	0.4375	0.124444444	0.133333333	0	0	0.031737773	0.032258065	0.073964497	0.076923077
M976	0.341796875	0.4375	0.124444444	0.133333333	0	0	0.062434964	0.064516129	0.073964497	0.076923077
M977	0.4296875	0.125	0.357777778	0.466666667	0.433884298	0.272727273	0.447970864	0.483870968	0.426035503	0.461538462
M978	0.4921875	0.25	0.477040816	0.5	0.462809917	0.545454545	0.499444444	0.5	0.473372781	0.615384615
M979	0.375	0.5	0.124444444	0.133333333	0	0	0.031737773	0.032258065	0.142011834	0.153846154
M980	0.21875	0	0.32	0.4	0.297520661	0.363636364	0.24817898	0.290322581	0.142011834	0.153846154
M981	0.375	0.375	0.124444444	0.133333333	0	0	0.062434964	0.064516129	0.073964497	0.076923077
M982	0.375	0.5	0.124444444	0.133333333	0	0	0.031737773	0.032258065	0.073964497	0.076923077
M983	0.375	0.25	0.32	0.4	0.396694215	0.363636364	0.366805411	0.419354839	0.26035503	0.153846154
M984	0.4296875	0.375	0.18	0.2	0	0	0.032777778	0.033333333	0.142011834	0
M985	0.42	0.333333333	0.124444444	0.133333333	0	0	0.032777778	0.033333333	0.08677686	0.090909091
M986	0.375	0.5	0.124444444	0.133333333	0	0	0.031737773	0.032258065	0.073964497	0.076923077
M987	0.375	0.5	0.124444444	0.133333333	0	0	0.031737773	0.032258065	0.073964497	0.076923077
M988	0.4921875	0.25	0.391111111	0.533333333	0.433884298	0.272727273	0.4578564	0.451612903	0.452662722	0.538461538
M989	0.169921875	0.1875	0	0	0	0	0	0	0.073964497	0.076923077
M990	0.21875	0.125	0	0	0	0	0.031737773	0.032258065	0.073964497	0.076923077
M991	0.375	0.375	0.124444444	0.133333333	0	0	0.031737773	0.032258065	0.073964497	0.076923077
M992	0.064444444	0.066666667	0	0	0	0	0	0	0	0
M993	0.464444444	0.2	0.357777778	0.466666667	0.433884298	0.272727273	0.4578564	0.451612903	0.426035503	0.461538462
M994	0.444444444	0.266666667	0.357777778	0.466666667	0.433884298	0.272727273	0.466701353	0.483870968	0.426035503	0.461538462
M995	0.169921875	0.1875	0.124444444	0.133333333	0.165289256	0.181818182	0.291883455	0.35483871	0.26035503	0.307692308
M996	0.231111111	0	0.064444444	0.066666667	0	0	0.032777778	0.033333333	0	0
M997	0.21875	0.125	0.124444444	0.133333333	0.165289256	0.181818182	0.24817898	0.290322581	0.310650888	0.384615385
M998	0.391111111	0.533333333	0.124444444	0.133333333	0	0	0.031737773	0.032258065	0.073964497	0.076923077
M999	0.341796875	0.4375	0.18	0.2	0	0	0.031737773	0.032258065	0.073964497	0.076923077
M1000	0.404296875	0.0625	0.231111111	0.266666667	0.297520661	0.363636364	0.366805411	0.225806452	0.26035503	0.307692308
M1001	0.169921875	0.0625	0	0	0	0	0	0	0	0
M1002	0.244897959	0.142857143	0.124444444	0.133333333	0.165289256	0.181818182	0.357777778	0.266666667	0.26035503	0.307692308
M1003	0.341796875	0.0625	0.231111111	0.266666667	0.297520661	0.363636364	0.366805411	0.225806452	0.26035503	0.307692308
M1004	0.068877551	0.071428571	0	0	0	0	0	0	0	0
M1005	0.444444444	0.266666667	0.32	0.4	0.396694215	0.545454545	0.466701353	0.483870968	0.452662722	0.692307692
M1006	0.375	0.5	0.124444444	0.133333333	0	0	0.031737773	0.032258065	0.073964497	0.076923077
M1007	0.060546875	0.0625	0	0	0	0	0	0	0	0
M1008	0.391111111	0.4	0.124444444	0.133333333	0	0	0.031737773	0.032258065	0.073964497	0.076923077
M1009	0.375	0.5	0.124444444	0.133333333	0	0	0.031737773	0.032258065	0.073964497	0.076923077
M1010	0.408163265	0.428571429	0.124444444	0.133333333	0	0	0.031737773	0.032258065	0.073964497	0.076923077
M1011	0.375	0.5	0.124444444	0.133333333	0	0	0.031737773	0.032258065	0.073964497	0.076923077
M1012	0.21875	0	0	0	0.08677686	0.090909091	0	0	0	0
M1013	0.46875	0.375	0.124444444	0.133333333	0	0	0.031737773	0.032258065	0.073964497	0.076923077
M1014	0	0	0.064444444	0.066666667	0.08677686	0.090909091	0.031737773	0.032258065	0.073964497	0.076923077
M1015	0.489795918	0.285714286	0.124444444	0.133333333	0	0	0.032777778	0.033333333	0.142011834	0
M1016	0.404296875	0.4375	0.124444444	0.133333333	0	0	0.031737773	0.032258065	0.073964497	0.076923077
M1017	0.375	0.5	0.124444444	0.133333333	0	0	0.031737773	0.032258065	0.073964497	0.076923077
M1018	0.375	0.5	0.124444444	0.133333333	0	0	0.031737773	0.032258065	0.073964497	0.076923077
M1019	0.482421875	0.1875	0.391111111	0.4	0.433884298	0.454545455	0.200312175	0.225806452	0.48816568	0.384615385
M1020	0.404296875	0.4375	0.124444444	0.133333333	0	0	0.031737773	0.032258065	0.073964497	0.076923077
M1021	0.1171875	0	0.064444444	0.066666667	0	0	0	0	0	0
M1022	0.404296875	0.5625	0.124444444	0.133333333	0	0	0.031737773	0.032258065	0.073964497	0.076923077
M1023	0.375	0.5	0.124444444	0.133333333	0.08677686	0.090909091	0.031737773	0.032258065	0.073964497	0.076923077
M1024	0.404296875	0.5625	0.124444444	0.133333333	0	0	0.031737773	0.032258065	0.073964497	0.076923077
M1025	0.169921875	0.1875	0.18	0.2	0.23553719	0.272727273	0.331425598	0.35483871	0.26035503	0.307692308
M1026	0.404296875	0.5625	0.124444444	0.133333333	0	0	0.031737773	0.032258065	0.073964497	0.076923077
M1027	0.404296875	0.5625	0.124444444	0.133333333	0	0	0.031737773	0.032258065	0.073964497	0.076923077
M1028	0.4296875	0.5	0.124444444	0.133333333	0	0	0.031737773	0.032258065	0.073964497	0.076923077
M1029	0.498046875	0.1875	0.497777778	0.533333333	0.495867769	0.727272727	0.349635796	0.387096774	0.49704142	0.615384615
M1030	0.375	0.5	0.124444444	0.133333333	0.08677686	0.090909091	0.031737773	0.032258065	0.142011834	0.153846154
M1031	0.404296875	0.5625	0.124444444	0.133333333	0	0	0.031737773	0.032258065	0.073964497	0.076923077
M1032	0.404296875	0.4375	0.124444444	0.133333333	0.08677686	0.090909091	0.031737773	0.032258065	0.142011834	0.153846154
M1033	0.451171875	0.4375	0.124444444	0.133333333	0	0	0.031737773	0.032258065	0.073964497	0.076923077
M1034	0.482421875	0.1875	0.497777778	0.666666667	0.495867769	0.727272727	0.366805411	0.35483871	0.49704142	0.615384615
M1035	0.4296875	0.5	0.124444444	0.133333333	0	0	0.031737773	0.032258065	0.073964497	0.076923077
M1036	0.482421875	0.1875	0.497777778	0.533333333	0.495867769	0.727272727	0.366805411	0.35483871	0.48816568	0.692307692
M1037	0.21875	0.25	0.391111111	0.533333333	0.297520661	0.363636364	0.312174818	0.387096774	0.073964497	0.076923077
M1038	0.341796875	0.3125	0.124444444	0.133333333	0	0	0.031737773	0.032258065	0	0
M1039	0.375	0.5	0.18	0.2	0.08677686	0.090909091	0.031737773	0.032258065	0.073964497	0.076923077
M1040	0.341796875	0.1875	0.124444444	0.133333333	0.297520661	0.363636364	0.437044745	0.516129032	0.393491124	0.538461538
M1041	0.404296875	0.5625	0.124444444	0.133333333	0	0	0.031737773	0.032258065	0.073964497	0.076923077
M1042	0.404296875	0.5625	0.124444444	0.133333333	0	0	0.031737773	0.032258065	0.073964497	0.076923077
M1043	0.375	0.25	0.18	0.2	0.297520661	0.363636364	0.4578564	0.516129032	0.393491124	0.538461538
M1044	0.391111111	0.133333333	0.18	0.2	0.297520661	0.363636364	0.447970864	0.483870968	0.393491124	0.538461538
M1045	0.375	0.5	0.124444444	0.133333333	0	0	0.031737773	0.032258065	0.073964497	0.076923077
M1046	0	0	0.064444444	0.066666667	0	0	0.092091571	0.096774194	0	0
M1047	0.4296875	0.5	0.18	0.2	0	0	0.031737773	0.032258065	0.073964497	0.076923077
M1048	0.4296875	0.5	0.124444444	0.133333333	0	0	0.031737773	0.032258065	0.073964497	0.076923077
M1049	0.341796875	0.4375	0.124444444	0.133333333	0	0	0.062434964	0.064516129	0.073964497	0.076923077
M1050	0.4296875	0.5	0.124444444	0.133333333	0	0	0.031737773	0.032258065	0.073964497	0.076923077
M1051	0.169921875	0.0625	0	0	0	0	0	0	0	0
M1052	0.124444444	0.133333333	0.18	0.2	0.297520661	0.181818182	0.331425598	0.35483871	0.26035503	0.153846154
M1053	0.404296875	0.4375	0.124444444	0.133333333	0	0	0.031737773	0.032258065	0.142011834	0
M1054	0.263671875	0.3125	0.42	0.6	0.396694215	0.545454545	0.466701353	0.677419355	0.26035503	0.307692308
M1055	0.060546875	0.0625	0.231111111	0.266666667	0.297520661	0.363636364	0.031737773	0.032258065	0.355029586	0.461538462
M1056	0.4296875	0.5	0.124444444	0.133333333	0	0	0.031737773	0.032258065	0.073964497	0.076923077
M1057	0.1171875	0	0	0	0	0	0	0	0	0
M1058	0.451171875	0.6875	0.124444444	0.133333333	0	0	0.062434964	0.064516129	0.073964497	0.076923077
M1059	0.4296875	0.5	0.124444444	0.133333333	0	0	0.031737773	0.032258065	0.073964497	0.076923077
M1060	0.1171875	0	0	0	0	0	0	0	0.142011834	0.153846154
M1061	0.1171875	0.125	0.42	0.6	0.297520661	0.363636364	0.366805411	0.35483871	0.073964497	0.076923077
M1062	0.404296875	0.5625	0.124444444	0.133333333	0	0	0.031737773	0.032258065	0.142011834	0.153846154
M1063	0.404296875	0.5625	0.124444444	0.133333333	0	0	0.031737773	0.032258065	0.073964497	0.076923077
M1064	0.169921875	0.0625	0.444444444	0.4	0.297520661	0.363636364	0.331425598	0.35483871	0.073964497	0.076923077
M1065	0.4296875	0.5	0.277777778	0.066666667	0	0	0.062434964	0	0.073964497	0.076923077
M1066	0.169921875	0.0625	0.444444444	0.4	0.23553719	0.272727273	0.331425598	0.35483871	0.073964497	0.076923077
M1067	0.4296875	0.5	0.231111111	0	0	0	0.062434964	0	0.073964497	0.076923077
M1068	0.169921875	0.1875	0.391111111	0.533333333	0.23553719	0.272727273	0.312174818	0.387096774	0.310650888	0.384615385
M1069	0.1171875	0.125	0.391111111	0.533333333	0.23553719	0.272727273	0.312174818	0.387096774	0.073964497	0.076923077
M1070	0.404296875	0.5625	0.124444444	0.133333333	0	0	0.031737773	0.032258065	0.073964497	0.076923077
M1071	0.060546875	0.0625	0	0	0	0	0	0	0	0
M1072	0.4921875	0.125	0.5	0.6	0.483471074	0.272727273	0.474505723	0.451612903	0.49704142	0.615384615
M1073	0.060546875	0.0625	0.357777778	0.466666667	0.396694215	0.545454545	0.366805411	0.483870968	0.355029586	0.461538462
M1074	0.404296875	0.5625	0.124444444	0.133333333	0	0	0.031737773	0.032258065	0.073964497	0.076923077
M1075	0.169921875	0.1875	0.357777778	0.466666667	0.396694215	0.545454545	0.382934443	0.516129032	0.355029586	0.461538462
M1076	0.4296875	0.125	0.231111111	0.266666667	0.351239669	0.272727273	0.24817898	0.290322581	0.49704142	0.615384615
M1077	0.404296875	0.5625	0.18	0.2	0.165289256	0.181818182	0.092091571	0.096774194	0.142011834	0.153846154
M1078	0.4296875	0.125	0.231111111	0.266666667	0.396694215	0.181818182	0.24817898	0.290322581	0.48816568	0.692307692
M1079	0.4296875	0.5	0.124444444	0.133333333	0	0	0.031737773	0.032258065	0.073964497	0.076923077
M1080	0.497777778	0.133333333	0.459183673	0.428571429	0.462809917	0.363636364	0.49744898	0.5	0.393491124	0.230769231
M1081	0.5	0.25	0.391111111	0.533333333	0.433884298	0.454545455	0.466701353	0.548387097	0.393491124	0.230769231
M1082	0.451171875	0.1875	0.231111111	0.266666667	0.396694215	0.363636364	0.270551509	0.322580645	0.473372781	0.769230769
M1083	0.404296875	0.5625	0.124444444	0.133333333	0	0	0.031737773	0.032258065	0.073964497	0.076923077
M1084	0.404296875	0.5625	0.124444444	0.133333333	0	0	0.031737773	0.032258065	0.073964497	0.076923077
M1085	0.4921875	0.625	0.497777778	0.8	0.483471074	0.636363636	0.486992716	0.709677419	0.426035503	0.461538462
M1086	0.404296875	0.1875	0.231111111	0.266666667	0.433884298	0.454545455	0.24817898	0.225806452	0.452662722	0.384615385
M1087	0.404296875	0.1875	0.231111111	0.266666667	0.255	0.3	0.270551509	0.258064516	0.473372781	0.307692308
M1088	0.375	0.375	0.231111111	0.266666667	0.297520661	0.363636364	0.200312175	0.225806452	0.48816568	0.846153846
M1089	0.404296875	0.1875	0.277777778	0.333333333	0.396694215	0.181818182	0.312174818	0.387096774	0.473372781	0.769230769
M1090	0.404296875	0.5625	0.124444444	0.133333333	0	0	0.031737773	0.032258065	0.073964497	0.076923077
M1091	0.341796875	0.4375	0.231111111	0.266666667	0.396694215	0.181818182	0.224765869	0.258064516	0.473372781	0.769230769
M1092	0.341796875	0.4375	0.277777778	0.333333333	0.351239669	0.272727273	0.200312175	0.225806452	0.473372781	0.769230769
M1093	0.375	0.5	0.124444444	0.133333333	0	0	0.031737773	0.032258065	0.073964497	0.076923077
M1094	0	0	0	0	0	0	0	0	0	0
M1095	0.391111111	0.133333333	0.231111111	0.266666667	0.396694215	0.181818182	0.200312175	0.225806452	0.473372781	0.769230769
M1096	0.404296875	0.5625	0.124444444	0.133333333	0	0	0.031737773	0.032258065	0.073964497	0.076923077
M1097	0.451171875	0.1875	0.231111111	0.266666667	0.433884298	0.090909091	0.299444444	0.3	0.473372781	0.307692308
M1098	0.1171875	0.125	0.277777778	0.333333333	0.396694215	0.545454545	0.382934443	0.516129032	0.393491124	0.538461538
M1099	0	0	0	0	0	0	0	0	0	0
M1100	0.375	0.5	0.124444444	0.133333333	0	0	0.031737773	0.032258065	0.073964497	0.076923077
M1101	0.404296875	0.5625	0.124444444	0.133333333	0	0	0.031737773	0.032258065	0.073964497	0.076923077
M1102	0.404296875	0.5625	0.18	0.2	0	0	0.031737773	0.032258065	0.073964497	0.076923077
M1103	0.1171875	0.125	0.277777778	0.333333333	0.396694215	0.545454545	0.382934443	0.516129032	0.393491124	0.538461538
M1104	0.4296875	0.5	0.124444444	0.133333333	0	0	0.031737773	0.032258065	0.073964497	0.076923077
M1105	0.21875	0.125	0.064444444	0.066666667	0	0	0.092091571	0.096774194	0.073964497	0.076923077
M1106	0.1171875	0.125	0.32	0.4	0.396694215	0.545454545	0.382934443	0.516129032	0.393491124	0.538461538
M1107	0.4296875	0.5	0.124444444	0.133333333	0	0	0.031737773	0.032258065	0.073964497	0.076923077
M1108	0	0	0.064444444	0.066666667	0	0	0.092091571	0.096774194	0	0
M1109	0.498046875	0.1875	0.357777778	0.333333333	0.433884298	0.090909091	0.331425598	0.290322581	0.452662722	0.230769231
M1110	0.060546875	0.0625	0.064444444	0.066666667	0	0	0	0	0	0
M1111	0.404296875	0.5625	0.124444444	0.133333333	0	0	0.031737773	0.032258065	0.142011834	0.153846154
M1112	0.404296875	0.5625	0.18	0.2	0	0	0.062434964	0.064516129	0.073964497	0.076923077
M1113	0.404296875	0.5625	0.124444444	0.133333333	0	0	0.031737773	0.032258065	0.073964497	0.076923077
M1114	0.060546875	0.0625	0	0	0	0	0	0	0	0
M1115	0.451171875	0.1875	0.231111111	0.266666667	0.396694215	0.181818182	0.224765869	0.258064516	0.473372781	0.769230769
M1116	0.404296875	0.5625	0.124444444	0.133333333	0	0	0.062434964	0.064516129	0.073964497	0.076923077
M1117	0.4921875	0.125	0.391111111	0.4	0.433884298	0.272727273	0.224765869	0.258064516	0.473372781	0.769230769
M1118	0.4296875	0.625	0.391111111	0.4	0.433884298	0.454545455	0.224765869	0.258064516	0.473372781	0.769230769
M1119	0.21875	0	0.064444444	0.066666667	0	0	0.092091571	0.096774194	0.073964497	0.076923077
M1120	0.404296875	0.5625	0.124444444	0.133333333	0	0	0.031737773	0.032258065	0.073964497	0.076923077
M1121	0.404296875	0.5625	0.124444444	0.133333333	0	0	0.031737773	0.032258065	0.073964497	0.076923077
M1122	0.404296875	0.5625	0.18	0.2	0	0	0.031737773	0.032258065	0.073964497	0.076923077
M1123	0.404296875	0.5625	0.124444444	0.133333333	0	0	0.062434964	0.064516129	0.073964497	0.076923077
M1124	0.459183673	0.571428571	0.231111111	0	0	0	0.064444444	0	0.142011834	0
M1125	0.375	0.25	0.464444444	0.466666667	0.351239669	0.454545455	0.474505723	0.64516129	0.393491124	0.384615385
M1126	0.444444444	0.533333333	0.231111111	0	0	0	0.064444444	0	0.142011834	0
M1127	0.444444444	0.533333333	0.18	0.2	0	0	0.031737773	0.032258065	0.073964497	0.076923077
M1128	0.404296875	0.5625	0.124444444	0.133333333	0	0	0.031737773	0.032258065	0.073964497	0.076923077
M1129	0	0	0.064444444	0.066666667	0	0	0.092091571	0.096774194	0	0
M1130	0.231111111	0	0.231111111	0.266666667	0.165289256	0.181818182	0.062434964	0.064516129	0.393491124	0.538461538
M1131	0.169921875	0.0625	0.391111111	0.533333333	0.23553719	0.272727273	0.331425598	0.35483871	0.073964497	0.076923077
M1132	0.404296875	0.5625	0.124444444	0.133333333	0	0	0.031737773	0.032258065	0.073964497	0.076923077
M1133	0.375	0.125	0.444444444	0.666666667	0.495867769	0.363636364	0.481269511	0.483870968	0.452662722	0.692307692
M1134	0.404296875	0.5625	0.124444444	0.133333333	0	0	0.031737773	0.032258065	0.073964497	0.076923077
M1135	0.464444444	0.2	0.464444444	0.6	0.495867769	0.363636364	0.491675338	0.483870968	0.473372781	0.769230769
M1136	0.451171875	0.4375	0.124444444	0.133333333	0	0	0.031737773	0.032258065	0.073964497	0.076923077
M1137	0.49744898	0.357142857	0.357777778	0.333333333	0.462809917	0.363636364	0.466701353	0.483870968	0.48816568	0.846153846
M1138	0.4296875	0.5	0.124444444	0.133333333	0	0	0.031737773	0.032258065	0.073964497	0.076923077
M1139	0.4296875	0.5	0.124444444	0.133333333	0	0	0.031737773	0.032258065	0.073964497	0.076923077
M1140	0.21875	0.125	0	0	0	0	0	0	0.073964497	0.076923077
M1141	0.375	0.5	0.124444444	0.133333333	0	0	0.031737773	0.032258065	0.073964497	0.076923077
M1142	0.4296875	0.5	0.124444444	0.133333333	0	0	0.031737773	0.032258065	0.073964497	0.076923077
M1143	0.404296875	0.4375	0.231111111	0.266666667	0.297520661	0.363636364	0.312174818	0.387096774	0.49704142	0.769230769
M1144	0.5	0.2	0.408163265	0.428571429	0.433884298	0.272727273	0.312174818	0.258064516	0.48816568	0.692307692
M1145	0.498046875	0.1875	0.42	0.6	0.433884298	0.272727273	0.398022893	0.419354839	0.426035503	0.615384615
M1146	0.5	0.2	0.124444444	0.133333333	0	0	0.033888228	0.034482759	0.073964497	0.076923077
M1147	0.404296875	0.5625	0.124444444	0.133333333	0	0	0.031737773	0.032258065	0.073964497	0.076923077
M1148	0.375	0.5	0.124444444	0.133333333	0	0	0.031737773	0.032258065	0.073964497	0.076923077
M1149	0.5	0.6	0.48	0.266666667	0.277777778	0.333333333	0.42	0.266666667	0.204142012	0.230769231
M1150	0.404296875	0.5625	0.18	0.2	0	0	0.031737773	0.032258065	0.142011834	0.153846154
M1151	0.375	0.5	0.124444444	0.133333333	0	0	0.031737773	0.032258065	0.142011834	0
M1152	0.375	0.5	0.124444444	0.133333333	0	0	0.031737773	0.032258065	0.073964497	0.076923077
M1153	0.404296875	0.5625	0.124444444	0.133333333	0	0	0.031737773	0.032258065	0.073964497	0.076923077
M1154	0.375	0.5	0.124444444	0.133333333	0	0	0.031737773	0.032258065	0.073964497	0.076923077
M1155	0.375	0.125	0.444444444	0.4	0.351239669	0.272727273	0.312174818	0.387096774	0.142011834	0.153846154
M1156	0.169921875	0.1875	0.064444444	0.066666667	0.165289256	0.181818182	0.291883455	0.35483871	0.26035503	0.307692308
M1157	0.404296875	0.5625	0.124444444	0.133333333	0	0	0.031737773	0.032258065	0.073964497	0.076923077
M1158	0.404296875	0.5625	0.124444444	0.133333333	0	0	0.031737773	0.032258065	0.073964497	0.076923077
M1159	0.404296875	0.5625	0.18	0.2	0	0	0.031737773	0.032258065	0.073964497	0.076923077
M1160	0.375	0.5	0.124444444	0.133333333	0	0	0.031737773	0.032258065	0.073964497	0.076923077
M1161	0.404296875	0.5625	0.124444444	0.133333333	0	0	0.031737773	0.032258065	0.073964497	0.076923077
M1162	0.060546875	0.0625	0	0	0	0	0	0	0	0
M1163	0.46875	0.375	0.464444444	0.333333333	0.495867769	0.727272727	0.499479709	0.580645161	0.393491124	0.384615385
M1164	0.375	0.5	0.124444444	0.133333333	0	0	0.031737773	0.032258065	0.073964497	0.076923077
M1165	0.060546875	0.0625	0	0	0	0	0	0	0	0
M1166	0.060546875	0.0625	0	0	0	0	0	0	0	0
M1167	0.060546875	0.0625	0	0	0	0	0	0	0	0
M1168	0.060546875	0.0625	0	0	0.08677686	0.090909091	0.031737773	0.032258065	0.073964497	0.076923077
M1169	0.060546875	0.0625	0	0	0	0	0	0	0	0
M1170	0.3046875	0.125	0.231111111	0.266666667	0.433884298	0.272727273	0.331425598	0.419354839	0.473372781	0.615384615
M1171	0.341796875	0.4375	0.18	0.2	0.08677686	0.090909091	0.031737773	0.032258065	0.073964497	0.076923077
M1172	0.404296875	0.5625	0.124444444	0.133333333	0	0	0.092091571	0.096774194	0.073964497	0.076923077
M1173	0.404296875	0.5625	0.124444444	0.133333333	0	0	0.031737773	0.032258065	0.073964497	0.076923077
M1174	0.375	0.5	0.124444444	0.133333333	0.08677686	0.090909091	0.031737773	0.032258065	0.073964497	0.076923077
M1175	0.498046875	0.4375	0.357777778	0.333333333	0.297520661	0.363636364	0.349635796	0.387096774	0.452662722	0.538461538
M1176	0.1171875	0.125	0.064444444	0.066666667	0.165289256	0.181818182	0.148283039	0.161290323	0.073964497	0.076923077
M1177	0.46875	0.25	0.18	0.2	0.297520661	0.363636364	0.312174818	0.322580645	0.473372781	0.769230769
M1178	0.482421875	0.3125	0.124444444	0.133333333	0.165289256	0.181818182	0.064444444	0.066666667	0.073964497	0.076923077
M1179	0.404296875	0.5625	0.124444444	0.133333333	0	0	0.031737773	0.032258065	0.073964497	0.076923077
M1180	0.404296875	0.5625	0.124444444	0.133333333	0	0	0.031737773	0.032258065	0.073964497	0.076923077
M1181	0.4296875	0.625	0.124444444	0.133333333	0	0	0.031737773	0.032258065	0.073964497	0.076923077
M1182	0.4296875	0.625	0.124444444	0.133333333	0.08677686	0.090909091	0.062434964	0.064516129	0.073964497	0.076923077
M1183	0.060546875	0.0625	0	0	0.08677686	0.090909091	0.031737773	0.032258065	0	0
M1184	0.4296875	0.625	0.124444444	0.133333333	0	0	0.031737773	0.032258065	0.073964497	0.076923077
M1185	0.404296875	0.4375	0.32	0.4	0.396694215	0.545454545	0.481269511	0.548387097	0.48816568	0.846153846
M1186	0.4921875	0.125	0.231111111	0.266666667	0.396694215	0.545454545	0.481269511	0.548387097	0.48816568	0.846153846
M1187	0.341796875	0.0625	0.064444444	0.066666667	0.23553719	0.272727273	0.291883455	0.35483871	0.355029586	0.307692308
M1188	0.341796875	0.4375	0.18	0.2	0.23553719	0.272727273	0.331425598	0.290322581	0.452662722	0.692307692
M1189	0.46875	0.5	0.18	0.2	0	0	0.031737773	0.032258065	0.073964497	0.076923077
M1190	0.4296875	0.625	0.124444444	0.133333333	0	0	0.031737773	0.032258065	0.073964497	0.076923077
M1191	0.459183673	0.285714286	0.277777778	0.2	0.495867769	0.363636364	0.5	0.290322581	0.152777778	0.166666667
M1192	0.404296875	0.5625	0.124444444	0.133333333	0	0	0.031737773	0.032258065	0.073964497	0.076923077
M1193	0.46875	0.375	0.124444444	0.133333333	0	0	0.033888228	0.034482759	0.079861111	0.083333333
M1194	0.4296875	0.625	0.124444444	0.133333333	0	0	0.031737773	0.032258065	0.073964497	0.076923077
M1195	0.060546875	0.0625	0	0	0	0	0	0	0	0
M1196	0.451171875	0.4375	0.18	0.2	0	0	0.031737773	0.032258065	0.073964497	0.076923077
M1197	0.5	0.75	0.277777778	0.333333333	0.351239669	0.454545455	0.425078044	0.612903226	0.393491124	0.384615385
M1198	0.277777778	0.2	0.391111111	0.533333333	0.5	0.636363636	0.447970864	0.548387097	0.48816568	0.692307692
M1199	0.3046875	0.125	0.357777778	0.466666667	0.5	0.636363636	0.437044745	0.516129032	0.48816568	0.692307692
M1200	0.263671875	0.3125	0.497777778	0.8	0.351239669	0.272727273	0.425078044	0.612903226	0.142011834	0.153846154
M1201	0.142011834	0	0	0	0	0	0	0	0	0
M1202	0.451171875	0.5625	0.124444444	0.133333333	0	0	0.031737773	0.032258065	0.073964497	0.076923077
M1203	0	0	0.064444444	0.066666667	0.08677686	0.090909091	0.092091571	0.096774194	0	0
M1204	0.1171875	0	0.064444444	0.066666667	0	0	0.092091571	0.096774194	0	0
M1205	0.451171875	0.5625	0.18	0.2	0	0	0.031737773	0.032258065	0.073964497	0.076923077
M1206	0.404296875	0.4375	0.124444444	0.133333333	0	0	0.031737773	0.032258065	0.142011834	0.153846154
M1207	0.3046875	0.25	0.064444444	0.066666667	0.165289256	0.181818182	0.092091571	0.096774194	0.355029586	0.461538462
M1208	0	0	0.391111111	0.533333333	0.08677686	0.090909091	0.24817898	0.225806452	0	0
M1209	0.48	0.533333333	0.244897959	0	0	0	0.064444444	0	0.073964497	0.076923077
M1210	0.464444444	0.6	0.124444444	0.133333333	0	0	0.062434964	0.064516129	0.204142012	0.230769231
M1211	0.21875	0.25	0.277777778	0.333333333	0.351239669	0.454545455	0.425078044	0.612903226	0.26035503	0.307692308
M1212	0.451171875	0.5625	0.124444444	0.133333333	0	0	0.031737773	0.032258065	0.073964497	0.076923077
M1213	0.064444444	0.066666667	0.18	0.2	0.433884298	0.272727273	0.224765869	0.258064516	0.393491124	0.538461538
M1214	0.46875	0.5	0.124444444	0.133333333	0	0	0.062434964	0.064516129	0.073964497	0.076923077
M1215	0.46875	0.5	0.18	0.2	0	0	0.031737773	0.032258065	0.073964497	0.076923077
M1216	0.18	0.066666667	0.18	0.2	0.23553719	0.272727273	0.120707596	0.129032258	0.142011834	0.153846154
M1217	0.4296875	0.5	0.124444444	0.133333333	0	0	0.031737773	0.032258065	0.073964497	0.076923077
M1218	0.064444444	0.066666667	0	0	0	0	0	0	0	0
M1219	0.4296875	0.5	0.124444444	0.133333333	0	0	0.031737773	0.032258065	0.073964497	0.076923077
M1220	0.231111111	0.266666667	0.18	0.2	0.165289256	0.181818182	0.200312175	0.225806452	0.393491124	0.384615385
M1221	0.491111111	0.2	0.124444444	0.133333333	0.165289256	0.181818182	0.312174818	0.322580645	0.452662722	0.538461538
M1222	0.48	0.266666667	0.32	0.4	0.483471074	0.454545455	0.437044745	0.516129032	0.452662722	0.384615385
M1223	0.464444444	0.2	0.124444444	0.133333333	0.08677686	0.090909091	0.24817898	0.290322581	0.142011834	0.153846154
M1224	0.498046875	0.3125	0.18	0.2	0	0	0.031737773	0.032258065	0.073964497	0.076923077
M1225	0.404296875	0.4375	0.18	0.2	0	0	0.062434964	0.064516129	0.073964497	0.076923077
M1226	0.451171875	0.5625	0.124444444	0.133333333	0	0	0.062434964	0.064516129	0.073964497	0.076923077
M1227	0.451171875	0.5625	0.18	0.2	0	0	0.031737773	0.032258065	0.073964497	0.076923077
M1228	0.451171875	0.4375	0.124444444	0.133333333	0	0	0.031737773	0.032258065	0.073964497	0.076923077
M1229	0.18	0.066666667	0	0	0	0	0	0	0	0
M1230	0.060546875	0.0625	0.064444444	0.066666667	0.23553719	0.272727273	0.224765869	0.258064516	0.142011834	0.153846154
M1231	0.498046875	0.3125	0.124444444	0.133333333	0	0	0.032777778	0.033333333	0.073964497	0.076923077
M1232	0.451171875	0.5625	0.18	0.2	0	0	0.031737773	0.032258065	0.073964497	0.076923077
M1233	0.169921875	0.0625	0.064444444	0.066666667	0.08677686	0.090909091	0.148283039	0.161290323	0	0
M1234	0.46875	0.5	0.124444444	0.133333333	0	0	0.031737773	0.032258065	0.073964497	0.076923077
M1235	0.18	0.066666667	0.064444444	0.066666667	0.08677686	0.090909091	0.120707596	0.129032258	0	0
M1236	0.451171875	0.5625	0.124444444	0.133333333	0	0	0.031737773	0.032258065	0.073964497	0.076923077
M1237	0.32	0.133333333	0.231111111	0.266666667	0.433884298	0.454545455	0.291883455	0.35483871	0.49704142	0.461538462
M1238	0.46875	0.5	0.124444444	0.133333333	0	0	0.031737773	0.032258065	0.073964497	0.076923077
M1239	0.231111111	0.133333333	0	0	0.08677686	0.090909091	0	0	0	0
M1240	0.42	0.2	0.277777778	0.333333333	0.5	0.272727273	0.349635796	0.387096774	0.5	0.384615385
M1241	0.46875	0.625	0.124444444	0.133333333	0.08677686	0.090909091	0.031737773	0.032258065	0.073964497	0.076923077
M1242	0.489795918	0.142857143	0.277777778	0.333333333	0.5	0.454545455	0.4578564	0.580645161	0.473372781	0.307692308
M1243	0.357777778	0.066666667	0.064444444	0.066666667	0.165289256	0.181818182	0.174817898	0.193548387	0.355029586	0.461538462
M1244	0.444444444	0.533333333	0.124444444	0.133333333	0	0	0.031737773	0.032258065	0.073964497	0.076923077
M1245	0.073964497	0.076923077	0.124444444	0.133333333	0.165289256	0.181818182	0.224765869	0.258064516	0.142011834	0.153846154
M1246	0.464444444	0.2	0.464444444	0.333333333	0.495867769	0.545454545	0.491675338	0.677419355	0.48816568	0.692307692
M1247	0.497777778	0.4	0.231111111	0.266666667	0	0	0.062434964	0.064516129	0.073964497	0.076923077
M1248	0.4296875	0.5	0.124444444	0.133333333	0	0	0.031737773	0.032258065	0.073964497	0.076923077
M1249	0.482421875	0.4375	0.124444444	0.133333333	0	0	0.031737773	0.032258065	0.073964497	0.076923077
M1250	0.169921875	0.0625	0.064444444	0.066666667	0	0	0	0	0	0
M1251	0.46875	0.375	0.124444444	0.133333333	0	0	0.031737773	0.032258065	0.079861111	0.083333333
M1252	0	0	0.18	0.2	0.08677686	0.090909091	0.224765869	0.258064516	0.142011834	0.153846154
M1253	0.451171875	0.5625	0.124444444	0.133333333	0	0	0.031737773	0.032258065	0.073964497	0.076923077
M1254	0	0	0.277777778	0.333333333	0.396694215	0.363636364	0.270551509	0.322580645	0.393491124	0.538461538
M1255	0.451171875	0.5625	0.124444444	0.133333333	0	0	0.031737773	0.032258065	0.073964497	0.076923077
M1256	0.4296875	0.5	0.124444444	0.133333333	0	0	0.031737773	0.032258065	0.073964497	0.076923077
M1257	0.064444444	0.066666667	0	0	0	0	0	0	0	0
M1258	0.464444444	0.6	0.18	0.2	0	0	0.031737773	0.032258065	0.073964497	0.076923077
M1259	0.451171875	0.5625	0.18	0.2	0	0	0.031737773	0.032258065	0.073964497	0.076923077
M1260	0.46875	0.5	0.124444444	0.133333333	0	0	0.031737773	0.032258065	0.073964497	0.076923077
M1261	0.464444444	0.466666667	0.124444444	0.133333333	0	0	0.062434964	0.064516129	0.073964497	0.076923077
M1262	0.336734694	0.142857143	0.444444444	0.4	0.297520661	0.363636364	0.331425598	0.419354839	0.142011834	0.153846154
M1263	0.4921875	0.375	0.142011834	0.153846154	0	0	0.031737773	0.032258065	0.073964497	0.076923077
M1264	0.451171875	0.5625	0.124444444	0.133333333	0	0	0.031737773	0.032258065	0.073964497	0.076923077
M1265	0.451171875	0.5625	0.18	0.2	0	0	0.031737773	0.032258065	0.073964497	0.076923077
M1266	0	0	0.231111111	0.133333333	0.396694215	0.181818182	0.18	0.133333333	0.152777778	0.166666667
M1267	0.46875	0.5	0.124444444	0.133333333	0	0	0.031737773	0.032258065	0.073964497	0.076923077
M1268	0.46875	0.375	0.124444444	0.133333333	0	0	0.031737773	0.032258065	0.073964497	0.076923077
M1269	0.451171875	0.5625	0.124444444	0.133333333	0	0	0.031737773	0.032258065	0.073964497	0.076923077
M1270	0.459183673	0.285714286	0.464444444	0.6	0.462809917	0.727272727	0.474505723	0.64516129	0.473372781	0.307692308
M1271	0.124444444	0	0.18	0.2	0.433884298	0.272727273	0.224765869	0.258064516	0.393491124	0.538461538
M1272	0.46875	0.5	0.124444444	0.133333333	0	0	0.031737773	0.032258065	0.073964497	0.076923077
M1273	0.4296875	0.5	0.18	0.2	0	0	0.031737773	0.032258065	0.073964497	0.076923077
M1274	0.32	0	0.42	0.466666667	0.483471074	0.454545455	0.4578564	0.516129032	0.48816568	0.538461538
M1275	0.451171875	0.5625	0.124444444	0.133333333	0	0	0.031737773	0.032258065	0.142011834	0.153846154
M1276	0.451171875	0.5625	0.18	0.2	0	0	0.031737773	0.032258065	0.073964497	0.076923077
M1277	0.491111111	0.2	0.464444444	0.6	0.433884298	0.636363636	0.481269511	0.677419355	0.473372781	0.307692308
M1278	0	0	0.357777778	0.466666667	0.351239669	0.272727273	0.312174818	0.322580645	0.26035503	0.307692308
M1279	0.404296875	0.5625	0.18	0.2	0	0	0.031737773	0.032258065	0.073964497	0.076923077
M1280	0.451171875	0.4375	0.124444444	0.133333333	0	0	0.031737773	0.032258065	0.073964497	0.076923077
M1281	0.263671875	0.3125	0.277777778	0.333333333	0.483471074	0.454545455	0.291883455	0.35483871	0.5	0.538461538
M1282	0.46875	0.5	0.18	0.2	0	0	0.031737773	0.032258065	0.073964497	0.076923077
M1283	0.444444444	0.133333333	0.32	0.266666667	0.495	0.5	0.339444444	0.366666667	0.48816568	0.230769231
M1284	0.451171875	0.5625	0.124444444	0.133333333	0.23553719	0.272727273	0.062434964	0.064516129	0.204142012	0.230769231
M1285	0.451171875	0.5625	0.124444444	0.133333333	0	0	0.031737773	0.032258065	0.073964497	0.076923077
M1286	0.451171875	0.5625	0.124444444	0.133333333	0	0	0.031737773	0.032258065	0.073964497	0.076923077
M1287	0.451171875	0.5625	0.124444444	0.133333333	0	0	0.062434964	0.064516129	0.073964497	0.076923077
M1288	0.46875	0.5	0.124444444	0.133333333	0	0	0.031737773	0.032258065	0.073964497	0.076923077
M1289	0.169921875	0.0625	0.18	0.2	0.351239669	0.454545455	0.24817898	0.290322581	0.393491124	0.538461538
M1290	0.451171875	0.5625	0.124444444	0.133333333	0.08677686	0.090909091	0.031737773	0.032258065	0.073964497	0.076923077
M1291	0.491111111	0.333333333	0.277777778	0.2	0.297520661	0.363636364	0.174817898	0.193548387	0.310650888	0.384615385
M1292	0.231111111	0	0.357777778	0.466666667	0.495867769	0.545454545	0.447970864	0.483870968	0.48816568	0.538461538
M1293	0.124444444	0	0.18	0.2	0.351239669	0.454545455	0.224765869	0.258064516	0.393491124	0.538461538
M1294	0	0	0.064444444	0.066666667	0.23553719	0.090909091	0.24817898	0.225806452	0.204142012	0.230769231
M1295	0.064444444	0.066666667	0.231111111	0.266666667	0.351239669	0.272727273	0.174817898	0.129032258	0.073964497	0.076923077
M1296	0.4296875	0.375	0.124444444	0.133333333	0	0	0.031737773	0.032258065	0.142011834	0
M1297	0.068877551	0.071428571	0.064444444	0.066666667	0.08677686	0.090909091	0.270551509	0.322580645	0.355029586	0.307692308
M1298	0.451171875	0.5625	0.124444444	0.133333333	0	0	0.031737773	0.032258065	0.073964497	0.076923077
M1299	0.451171875	0.5625	0.124444444	0.133333333	0	0	0.031737773	0.032258065	0.152777778	0
M1300	0.4296875	0.5	0.124444444	0.133333333	0	0	0.031737773	0.032258065	0.073964497	0.076923077
M1301	0.4296875	0.5	0.124444444	0.133333333	0	0	0.031737773	0.032258065	0.073964497	0.076923077
M1302	0.404296875	0.4375	0.124444444	0.133333333	0	0	0.031737773	0.032258065	0.073964497	0.076923077
M1303	0.124444444	0	0	0	0	0	0	0	0	0
M1304	0.46875	0.5	0.124444444	0.133333333	0	0	0.031737773	0.032258065	0.073964497	0.076923077
M1305	0.451171875	0.5625	0.124444444	0.133333333	0	0	0.031737773	0.032258065	0.073964497	0.076923077
M1306	0.46875	0.5	0.124444444	0.133333333	0	0	0.031737773	0.032258065	0.073964497	0.076923077
M1307	0.4296875	0.5	0.124444444	0.133333333	0	0	0.031737773	0.032258065	0.073964497	0.076923077
M1308	0.413194444	0.083333333	0.231111111	0.266666667	0.396694215	0.363636364	0.291883455	0.290322581	0.26035503	0.307692308
M1309	0.263671875	0.1875	0.277777778	0.333333333	0.351239669	0.272727273	0.312174818	0.322580645	0.26035503	0.307692308
M1310	0.451171875	0.5625	0.18	0.2	0	0	0.031737773	0.032258065	0.073964497	0.076923077
M1311	0.191326531	0.071428571	0.18	0.2	0.23553719	0.272727273	0.120707596	0.129032258	0.073964497	0.076923077
M1312	0.451171875	0.5625	0.124444444	0.133333333	0	0	0.031737773	0.032258065	0.073964497	0.076923077
M1313	0.357777778	0.066666667	0.18	0.2	0.462809917	0.363636364	0.366805411	0.290322581	0.204142012	0.230769231
M1314	0.18	0.066666667	0.357777778	0.466666667	0.462809917	0.545454545	0.291883455	0.35483871	0.426035503	0.615384615
M1315	0.464444444	0.6	0.124444444	0.133333333	0	0	0.031737773	0.032258065	0	0
M1316	0.064444444	0.066666667	0	0	0	0	0	0	0	0
M1317	0.18	0.066666667	0.18	0.2	0.396694215	0.363636364	0.270551509	0.258064516	0.473372781	0.461538462
M1318	0.451171875	0.5625	0.124444444	0.133333333	0.08677686	0.090909091	0.031737773	0.032258065	0.073964497	0.076923077
M1319	0.451171875	0.4375	0.18	0.2	0	0	0.062434964	0.064516129	0.073964497	0.076923077
M1320	0.060546875	0.0625	0	0	0	0	0	0	0	0
M1321	0.4296875	0.5	0.124444444	0.133333333	0	0	0.062434964	0.064516129	0.073964497	0.076923077
M1322	0.451171875	0.5625	0.124444444	0.133333333	0	0	0.031737773	0.032258065	0.142011834	0.153846154
M1323	0.451171875	0.5625	0.124444444	0.133333333	0	0	0.031737773	0.032258065	0.073964497	0.076923077
M1324	0.464444444	0.333333333	0.464444444	0.6	0.297520661	0.181818182	0.224765869	0.258064516	0.310650888	0.384615385
M1325	0.4921875	0.375	0.18	0.066666667	0.095	0.1	0.031737773	0.032258065	0.204142012	0.230769231
M1326	0.451171875	0.5625	0.18	0.2	0	0	0.062434964	0.064516129	0.073964497	0.076923077
M1327	0.451171875	0.5625	0.124444444	0.133333333	0	0	0.031737773	0.032258065	0.073964497	0.076923077
M1328	0.498046875	0.3125	0.244897959	0.142857143	0	0	0.064444444	0	0.142011834	0
M1329	0.357777778	0.466666667	0.124444444	0.133333333	0	0	0.031737773	0.032258065	0.073964497	0.076923077
M1330	0.451171875	0.5625	0.124444444	0.133333333	0	0	0.031737773	0.032258065	0.073964497	0.076923077
M1331	0.464444444	0.2	0.491111111	0.6	0.433884298	0.272727273	0.497918835	0.612903226	0.426035503	0.461538462
M1332	0.48	0.4	0.124444444	0.133333333	0	0	0.031737773	0.032258065	0.073964497	0.076923077
M1333	0.4296875	0.625	0.124444444	0.133333333	0	0	0.031737773	0.032258065	0.073964497	0.076923077
M1334	0.497777778	0.266666667	0.491111111	0.6	0.433884298	0.272727273	0.499479709	0.64516129	0.426035503	0.461538462
M1335	0.451171875	0.5625	0.18	0.2	0	0	0.031737773	0.032258065	0.073964497	0.076923077
M1336	0.124444444	0	0	0	0	0	0	0	0	0
M1337	0.46875	0.5	0.124444444	0.133333333	0	0	0.031737773	0.032258065	0.073964497	0.076923077
M1338	0.451171875	0.4375	0.124444444	0.133333333	0	0	0.062434964	0.064516129	0.073964497	0.076923077
M1339	0.375	0.5	0.5	0.733333333	0.433884298	0.272727273	0.495317378	0.64516129	0.393491124	0.538461538
M1340	0.404296875	0.4375	0.42	0.466666667	0.396694215	0.363636364	0.398022893	0.419354839	0.426035503	0.615384615
M1341	0.1171875	0.125	0	0	0	0	0.031737773	0.032258065	0	0
M1342	0.451171875	0.5625	0.124444444	0.133333333	0	0	0.031737773	0.032258065	0.073964497	0.076923077
M1343	0.46875	0.5	0.18	0.2	0	0	0.031737773	0.032258065	0.073964497	0.076923077
M1344	0.482421875	0.5625	0.124444444	0.133333333	0	0	0.031737773	0.032258065	0.073964497	0.076923077
M1345	0.46875	0.5	0.18	0.2	0.08677686	0.090909091	0.031737773	0.032258065	0.073964497	0.076923077
M1346	0.451171875	0.5625	0.124444444	0.133333333	0	0	0.031737773	0.032258065	0.073964497	0.076923077
M1347	0.451171875	0.5625	0.124444444	0.133333333	0	0	0.031737773	0.032258065	0.073964497	0.076923077
M1348	0.451171875	0.5625	0.18	0.2	0	0	0.062434964	0.064516129	0.073964497	0.076923077
M1349	0.4921875	0.375	0.244897959	0	0	0	0.062434964	0	0.073964497	0.076923077
M1350	0.451171875	0.5625	0.124444444	0.133333333	0	0	0.031737773	0.032258065	0.073964497	0.076923077
M1351	0.42	0.466666667	0.48	0.4	0.375	0.3	0.41207076	0.387096774	0.393491124	0.384615385
M1352	0.060546875	0.0625	0	0	0	0	0	0	0	0
M1353	0.444444444	0.266666667	0.497777778	0.666666667	0.297520661	0.181818182	0.398022893	0.419354839	0.310650888	0.384615385
M1354	0.4921875	0.375	0.132653061	0	0	0	0.064444444	0	0.073964497	0.076923077
M1355	0.060546875	0.0625	0	0	0	0	0	0	0	0
M1356	0.49744898	0.214285714	0.5	0.6	0.396694215	0.363636364	0.466701353	0.548387097	0.473372781	0.615384615
M1357	0.451171875	0.5625	0.064444444	0.066666667	0	0	0.031737773	0.032258065	0.073964497	0.076923077
M1358	0.46875	0.5	0.064444444	0.066666667	0	0	0.031737773	0.032258065	0.073964497	0.076923077
M1359	0.46875	0.5	0.124444444	0.133333333	0	0	0.031737773	0.032258065	0.073964497	0.076923077
M1360	0.46875	0.5	0.064444444	0.066666667	0	0	0.031737773	0.032258065	0.073964497	0.076923077
M1361	0.068877551	0.071428571	0	0	0	0	0	0	0	0
M1362	0.451171875	0.5625	0.064444444	0.066666667	0	0	0.062434964	0.064516129	0.073964497	0.076923077
M1363	0.482421875	0.5625	0.064444444	0.066666667	0	0	0.031737773	0.032258065	0.073964497	0.076923077
M1364	0.451171875	0.5625	0.064444444	0.066666667	0	0	0.031737773	0.032258065	0.073964497	0.076923077
M1365	0.46875	0.5	0.124444444	0.133333333	0	0	0.031737773	0.032258065	0.073964497	0.076923077
M1366	0.124444444	0	0	0	0	0	0	0	0	0
M1367	0.46875	0.5	0.064444444	0.066666667	0	0	0.031737773	0.032258065	0.073964497	0.076923077
M1368	0.46875	0.5	0.064444444	0.066666667	0	0	0.031737773	0.032258065	0.073964497	0.076923077
M1369	0.451171875	0.4375	0.064444444	0.066666667	0	0	0.031737773	0.032258065	0.073964497	0.076923077
M1370	0.451171875	0.5625	0.064444444	0.066666667	0	0	0.031737773	0.032258065	0.073964497	0.076923077
M1371	0.4296875	0.625	0.064444444	0.066666667	0	0	0.031737773	0.032258065	0.073964497	0.076923077
M1372	0.46875	0.5	0.064444444	0.066666667	0	0	0.031737773	0.032258065	0.073964497	0.076923077
M1373	0.464444444	0.466666667	0.064444444	0.066666667	0	0	0.031737773	0.032258065	0.073964497	0.076923077
M1374	0.451171875	0.5625	0.124444444	0.133333333	0	0	0.031737773	0.032258065	0.073964497	0.076923077
M1375	0.404296875	0.4375	0.064444444	0.066666667	0	0	0.031737773	0.032258065	0.073964497	0.076923077
M1376	0.408163265	0.142857143	0.42	0.6	0.462809917	0.363636364	0.474505723	0.580645161	0.5	0.538461538
M1377	0.46875	0.375	0.064444444	0.066666667	0	0	0.031737773	0.032258065	0.073964497	0.076923077
M1378	0.263671875	0.3125	0.42	0.6	0.462809917	0.363636364	0.474505723	0.64516129	0.5	0.538461538
M1379	0.451171875	0.5625	0.124444444	0.133333333	0.08677686	0.090909091	0.031737773	0.032258065	0.073964497	0.076923077
M1380	0.464444444	0.2	0.42	0.6	0.462809917	0.363636364	0.474505723	0.580645161	0.5	0.538461538
M1381	0.451171875	0.5625	0.064444444	0.066666667	0	0	0.031737773	0.032258065	0.073964497	0.076923077
M1382	0.404296875	0.4375	0.064444444	0.066666667	0	0	0.031737773	0.032258065	0.073964497	0.076923077
M1383	0	0	0.357777778	0.466666667	0.483471074	0.454545455	0.331425598	0.35483871	0.452662722	0.538461538
M1384	0.263671875	0.0625	0.064444444	0.066666667	0.462809917	0	0.24817898	0.225806452	0.26035503	0.153846154
M1385	0	0	0	0	0	0	0	0	0	0
M1386	0.32	0.133333333	0.464444444	0.6	0.483471074	0.454545455	0.486992716	0.64516129	0.49704142	0.769230769
M1387	0.48	0.533333333	0.064444444	0.066666667	0	0	0.031737773	0.032258065	0.073964497	0.076923077
M1388	0.124444444	0.133333333	0.444444444	0.533333333	0.495867769	0.545454545	0.481269511	0.677419355	0.48816568	0.692307692
M1389	0.124444444	0.133333333	0.064444444	0.066666667	0.297520661	0.363636364	0.224765869	0.258064516	0.142011834	0.153846154
M1390	0.064444444	0.066666667	0.124444444	0.133333333	0.297520661	0.363636364	0.224765869	0.258064516	0.142011834	0.153846154
M1391	0.4296875	0.625	0.064444444	0.066666667	0	0	0.031737773	0.032258065	0.073964497	0.076923077
M1392	0.4296875	0.625	0.064444444	0.066666667	0	0	0.031737773	0.032258065	0.073964497	0.076923077
M1393	0.451171875	0.5625	0.124444444	0.133333333	0	0	0.031737773	0.032258065	0.073964497	0.076923077
M1394	0.451171875	0.5625	0.064444444	0.066666667	0	0	0.031737773	0.032258065	0.073964497	0.076923077
M1395	0.451171875	0.5625	0.064444444	0.066666667	0	0	0.031737773	0.032258065	0.073964497	0.076923077
M1396	0.4296875	0.5	0.064444444	0.066666667	0	0	0.031737773	0.032258065	0.073964497	0.076923077
M1397	0.46875	0.5	0.064444444	0.066666667	0	0	0.031737773	0.032258065	0.073964497	0.076923077
M1398	0.444444444	0.533333333	0.064444444	0.066666667	0	0	0.031737773	0.032258065	0.073964497	0.076923077
M1399	0.451171875	0.5625	0.064444444	0.066666667	0	0	0.031737773	0.032258065	0.073964497	0.076923077
M1400	0.451171875	0.5625	0.064444444	0.066666667	0	0	0.062434964	0.064516129	0.142011834	0.153846154
M1401	0.5	0.2	0.124444444	0.133333333	0.297520661	0.363636364	0.312174818	0.387096774	0.452662722	0.384615385
M1402	0.451171875	0.5625	0.064444444	0.066666667	0	0	0.031737773	0.032258065	0.073964497	0.076923077
M1403	0.5	0.2	0.18	0.2	0.396694215	0.545454545	0.312174818	0.387096774	0.473372781	0.461538462
M1404	0.451171875	0.5625	0.064444444	0.066666667	0	0	0.031737773	0.032258065	0.073964497	0.076923077
M1405	0.4296875	0.5	0.064444444	0.066666667	0	0	0.031737773	0.032258065	0.073964497	0.076923077
M1406	0.1171875	0	0	0	0	0	0	0	0	0
M1407	0.4296875	0.5	0.064444444	0.066666667	0.08677686	0.090909091	0.224765869	0.258064516	0.073964497	0.076923077
M1408	0.451171875	0.5625	0.064444444	0.066666667	0	0	0.031737773	0.032258065	0.073964497	0.076923077
M1409	0.451171875	0.5625	0.124444444	0.133333333	0	0	0.062434964	0.064516129	0.073964497	0.076923077
M1410	0.451171875	0.5625	0.124444444	0.133333333	0	0	0.031737773	0.032258065	0.073964497	0.076923077
M1411	0.451171875	0.5625	0.064444444	0.066666667	0	0	0.031737773	0.032258065	0.073964497	0.076923077
M1412	0	0	0	0	0.08677686	0.090909091	0.174817898	0.193548387	0	0
M1413	0.451171875	0.5625	0.064444444	0.066666667	0	0	0.031737773	0.032258065	0.073964497	0.076923077
M1414	0.451171875	0.5625	0.064444444	0.066666667	0	0	0.031737773	0.032258065	0.073964497	0.076923077
M1415	0.451171875	0.4375	0.064444444	0.066666667	0	0	0.031737773	0.032258065	0.073964497	0.076923077
M1416	0.4296875	0.625	0.064444444	0.066666667	0	0	0.031737773	0.032258065	0.073964497	0.076923077
M1417	0.491111111	0.466666667	0.064444444	0.066666667	0	0	0.031737773	0.032258065	0.073964497	0.076923077
M1418	0.451171875	0.5625	0.064444444	0.066666667	0	0	0.031737773	0.032258065	0.073964497	0.076923077
M1419	0.451171875	0.5625	0.124444444	0.133333333	0	0	0.031737773	0.032258065	0.073964497	0.076923077
M1420	0.451171875	0.5625	0.124444444	0.133333333	0	0	0.031737773	0.032258065	0.073964497	0.076923077
M1421	0.46875	0.5	0.064444444	0.066666667	0	0	0.031737773	0.032258065	0.073964497	0.076923077
M1422	0.451171875	0.5625	0.064444444	0.066666667	0	0	0.031737773	0.032258065	0.073964497	0.076923077
M1423	0.060546875	0.0625	0	0	0.08677686	0.090909091	0.174817898	0.193548387	0	0
M1424	0.3046875	0.25	0.464444444	0.333333333	0.483471074	0.636363636	0.437044745	0.451612903	0.26035503	0.153846154
M1425	0.451171875	0.5625	0.124444444	0.133333333	0.08677686	0.090909091	0.031737773	0.032258065	0.073964497	0.076923077
M1426	0.4296875	0.5	0.064444444	0.066666667	0	0	0.031737773	0.032258065	0.073964497	0.076923077
M1427	0.391111111	0.133333333	0.464444444	0.333333333	0.483471074	0.636363636	0.437044745	0.451612903	0.26035503	0.153846154
M1428	0.4921875	0.625	0.48	0.4	0.483471074	0.636363636	0.491675338	0.677419355	0.310650888	0.230769231
M1429	0.341796875	0.3125	0.464444444	0.333333333	0.483471074	0.636363636	0.486992716	0.64516129	0.310650888	0.230769231
M1430	0.060546875	0.0625	0.064444444	0.066666667	0.23553719	0.272727273	0.200312175	0.225806452	0	0
M1431	0.060546875	0.0625	0	0	0	0	0	0	0	0
M1432	0.4921875	0.625	0.48	0.4	0.483471074	0.636363636	0.491675338	0.677419355	0.310650888	0.230769231
M1433	0.46875	0.625	0.064444444	0.066666667	0	0	0.031737773	0.032258065	0.073964497	0.076923077
M1434	0.341796875	0.3125	0.464444444	0.333333333	0.462809917	0.727272727	0.491675338	0.677419355	0.310650888	0.230769231
M1435	0.42	0.2	0.464444444	0.333333333	0.483471074	0.636363636	0.486992716	0.64516129	0.204142012	0.230769231
M1436	0.42	0.466666667	0.064444444	0.066666667	0	0	0.031737773	0.032258065	0.073964497	0.076923077
M1437	0.451171875	0.5625	0.064444444	0.066666667	0	0	0.031737773	0.032258065	0.073964497	0.076923077
M1438	0.393491124	0.230769231	0.444444444	0.4	0.23553719	0.272727273	0.312174818	0.387096774	0.142011834	0.153846154
M1439	0.391111111	0.266666667	0.124444444	0.133333333	0.433884298	0.636363636	0.398022893	0.483870968	0.355029586	0.461538462
M1440	0.482421875	0.4375	0.064444444	0.066666667	0	0	0.032777778	0.033333333	0.073964497	0.076923077
M1441	0.404296875	0.4375	0.064444444	0.066666667	0.08677686	0.090909091	0.031737773	0.032258065	0.073964497	0.076923077
M1442	0.451171875	0.5625	0.064444444	0.066666667	0	0	0.031737773	0.032258065	0.073964497	0.076923077
M1443	0.404296875	0.5625	0.124444444	0.133333333	0	0	0.031737773	0.032258065	0.073964497	0.076923077
M1444	0.482421875	0.4375	0.064444444	0.066666667	0	0	0.031737773	0.032258065	0.073964497	0.076923077
M1445	0.46875	0.5	0.124444444	0	0	0	0.062434964	0	0.073964497	0.076923077
M1446	0.451171875	0.5625	0.124444444	0.133333333	0	0	0.031737773	0.032258065	0.142011834	0.153846154
M1447	0.451171875	0.5625	0.064444444	0.066666667	0	0	0.031737773	0.032258065	0.073964497	0.076923077
M1448	0.451171875	0.5625	0.064444444	0.066666667	0.08677686	0.090909091	0.031737773	0.032258065	0.073964497	0.076923077
M1449	0.451171875	0.5625	0.064444444	0.066666667	0	0	0.031737773	0.032258065	0.073964497	0.076923077
M1450	0.46875	0.5	0.32	0.266666667	0	0	0.224765869	0.193548387	0.073964497	0.076923077
M1451	0.451171875	0.5625	0.064444444	0.066666667	0	0	0.031737773	0.032258065	0.073964497	0.076923077
M1452	0.482421875	0.4375	0.073964497	0.076923077	0	0	0.031737773	0.032258065	0.073964497	0.076923077
M1453	0.357777778	0.2	0.444444444	0.4	0.23553719	0.272727273	0.349635796	0.451612903	0.142011834	0.153846154
M1454	0.482421875	0.4375	0.064444444	0.066666667	0	0	0.031737773	0.032258065	0.073964497	0.076923077
M1455	0.444444444	0.266666667	0.064444444	0.066666667	0	0	0.031737773	0.032258065	0.073964497	0.076923077
M1456	0.451171875	0.5625	0.064444444	0.066666667	0	0	0.031737773	0.032258065	0.073964497	0.076923077
M1457	0.451171875	0.5625	0.064444444	0.066666667	0	0	0.062434964	0.064516129	0.073964497	0.076923077
M1458	0.451171875	0.5625	0.064444444	0.066666667	0	0	0.031737773	0.032258065	0.073964497	0.076923077
M1459	0.451171875	0.5625	0.064444444	0.066666667	0	0	0.031737773	0.032258065	0.073964497	0.076923077
M1460	0.3046875	0.375	0.124444444	0.133333333	0.433884298	0.636363636	0.382934443	0.451612903	0.355029586	0.461538462
M1461	0.498046875	0.6875	0.18	0.2	0.462809917	0.727272727	0.382934443	0.516129032	0.393491124	0.384615385
M1462	0.32	0.133333333	0.444444444	0.533333333	0.5	0.818181818	0.447970864	0.548387097	0.49704142	0.461538462
M1463	0.357777778	0.2	0.42	0.466666667	0.23553719	0.272727273	0.349635796	0.451612903	0.142011834	0.153846154
M1464	0.46875	0.375	0.068877551	0.071428571	0	0	0.031737773	0.032258065	0.073964497	0.076923077
M1465	0.451171875	0.5625	0.064444444	0.066666667	0	0	0.062434964	0.064516129	0.073964497	0.076923077
M1466	0.3046875	0.375	0.42	0.466666667	0.396694215	0.545454545	0.425078044	0.548387097	0.142011834	0.153846154
M1467	0.3046875	0.375	0.42	0.466666667	0.297520661	0.363636364	0.425078044	0.548387097	0.142011834	0.153846154
M1468	0.4296875	0.125	0.391111111	0.266666667	0.08677686	0.090909091	0.312174818	0.258064516	0.204142012	0.230769231
M1469	0.491111111	0.466666667	0.132653061	0	0	0	0.064444444	0	0.073964497	0.076923077
M1470	0.498046875	0.1875	0.491111111	0.333333333	0.5	0.818181818	0.491675338	0.548387097	0.452662722	0.384615385
M1471	0.4296875	0.625	0.064444444	0.066666667	0	0	0.062434964	0.064516129	0.073964497	0.076923077
M1472	0.404296875	0.5625	0.064444444	0.066666667	0	0	0.031737773	0.032258065	0.073964497	0.076923077
M1473	0.3046875	0.375	0.464444444	0.466666667	0.297520661	0.363636364	0.425078044	0.548387097	0.142011834	0.153846154
M1474	0.46875	0.5	0.064444444	0.066666667	0	0	0.031737773	0.032258065	0.073964497	0.076923077
M1475	0.404296875	0.5625	0.064444444	0.066666667	0	0	0.062434964	0.064516129	0.142011834	0.153846154
M1476	0.451171875	0.5625	0.064444444	0.066666667	0	0	0.031737773	0.032258065	0.073964497	0.076923077
M1477	0.404296875	0.5625	0.064444444	0.066666667	0	0	0.031737773	0.032258065	0.073964497	0.076923077
M1478	0.482421875	0.4375	0.497777778	0.4	0.5	0.818181818	0.491675338	0.612903226	0.452662722	0.538461538
M1479	0.482421875	0.4375	0.5	0.466666667	0.5	0.818181818	0.486992716	0.580645161	0.452662722	0.538461538
M1480	0.169921875	0.0625	0.42	0.6	0.462809917	0.727272727	0.270551509	0.322580645	0.452662722	0.692307692
M1481	0.451171875	0.5625	0.064444444	0.066666667	0	0	0.031737773	0.032258065	0.073964497	0.076923077
M1482	0.404296875	0.4375	0.497777778	0.4	0.495867769	0.909090909	0.481269511	0.612903226	0.473372781	0.461538462
M1483	0.4296875	0.625	0.064444444	0.066666667	0	0	0.031737773	0.032258065	0.073964497	0.076923077
M1484	0.169921875	0.1875	0.231111111	0.133333333	0.351239669	0.454545455	0.24817898	0.290322581	0.204142012	0.230769231
M1485	0.4296875	0.625	0.064444444	0.066666667	0	0	0.031737773	0.032258065	0.073964497	0.076923077
M1486	0.3046875	0.375	0.32	0.266666667	0.08677686	0.090909091	0.24817898	0.290322581	0.142011834	0.153846154
M1487	0.3046875	0.375	0.277777778	0.333333333	0.08677686	0.090909091	0.24817898	0.290322581	0.142011834	0.153846154
M1488	0.375	0.125	0.357777778	0.2	0.08677686	0.090909091	0.270551509	0.258064516	0.142011834	0.153846154
M1489	0.482421875	0.4375	0.132653061	0	0	0	0.062434964	0	0.073964497	0.076923077
M1490	0.482421875	0.3125	0.42	0.466666667	0.396694215	0.545454545	0.486992716	0.516129032	0.393491124	0.384615385
M1491	0.404296875	0.5625	0.064444444	0.066666667	0	0	0.031737773	0.032258065	0.073964497	0.076923077
M1492	0.498046875	0.8125	0.5	0.733333333	0.433884298	0.636363636	0.495317378	0.64516129	0.426035503	0.461538462
M1493	0.498046875	0.3125	0.42	0.466666667	0.433884298	0.636363636	0.486992716	0.516129032	0.393491124	0.384615385
M1494	0.4296875	0.625	0.064444444	0.066666667	0	0	0.031737773	0.032258065	0.073964497	0.076923077
M1495	0.4296875	0.625	0.064444444	0.066666667	0	0	0.031737773	0.032258065	0.142011834	0.153846154
M1496	0.4296875	0.625	0.124444444	0.133333333	0	0	0.062434964	0.064516129	0.204142012	0.230769231
M1497	0.498046875	0.3125	0.444444444	0.533333333	0.396694215	0.545454545	0.495317378	0.580645161	0.393491124	0.384615385
M1498	0.4296875	0.625	0.064444444	0.066666667	0.08677686	0.090909091	0.031737773	0.032258065	0.073964497	0.076923077
M1499	0.482421875	0.1875	0.491111111	0.333333333	0.5	0.818181818	0.495317378	0.64516129	0.452662722	0.538461538
M1500	0.4296875	0.625	0.124444444	0.133333333	0	0	0.031737773	0.032258065	0.073964497	0.076923077
M1501	0.4296875	0.625	0.064444444	0.066666667	0	0	0.031737773	0.032258065	0.073964497	0.076923077
M1502	0.404296875	0.5625	0.064444444	0.066666667	0	0	0.031737773	0.032258065	0.073964497	0.076923077
M1503	0.451171875	0.1875	0.5	0.466666667	0.495867769	0.909090909	0.447970864	0.483870968	0.5	0.692307692
M1504	0.4296875	0.5	0.064444444	0.066666667	0	0	0.031737773	0.032258065	0.073964497	0.076923077
M1505	0.375	0.5	0.064444444	0.066666667	0	0	0.031737773	0.032258065	0.073964497	0.076923077
M1506	0.4296875	0.625	0.064444444	0.066666667	0	0	0.031737773	0.032258065	0.073964497	0.076923077
M1507	0.4296875	0.625	0.064444444	0.066666667	0	0	0.031737773	0.032258065	0.073964497	0.076923077
M1508	0.4296875	0.625	0.064444444	0.066666667	0	0	0.031737773	0.032258065	0.073964497	0.076923077
M1509	0.404296875	0.5625	0.064444444	0.066666667	0	0	0.031737773	0.032258065	0.073964497	0.076923077
M1510	0	0	0.18	0.2	0.08677686	0.090909091	0	0	0	0
M1511	0.404296875	0.5625	0.064444444	0.066666667	0	0	0.031737773	0.032258065	0.073964497	0.076923077
M1512	0.4296875	0.625	0.064444444	0.066666667	0.08677686	0.090909091	0.062434964	0.064516129	0.142011834	0.153846154
M1513	0.4296875	0.625	0.064444444	0.066666667	0	0	0.062434964	0.064516129	0.073964497	0.076923077
M1514	0.46875	0.5	0.42	0.6	0.483471074	0.818181818	0.491675338	0.548387097	0.426035503	0.461538462
M1515	0.4296875	0.625	0.064444444	0.066666667	0	0	0.031737773	0.032258065	0.073964497	0.076923077
M1516	0.4296875	0.625	0.064444444	0.066666667	0	0	0.031737773	0.032258065	0.073964497	0.076923077
M1517	0.482421875	0.6875	0.48	0.8	0.495867769	0.909090909	0.366805411	0.419354839	0.49704142	0.769230769
M1518	0.4296875	0.625	0.064444444	0.066666667	0	0	0.031737773	0.032258065	0.142011834	0.153846154
M1519	0.4296875	0.5	0.064444444	0.066666667	0	0	0.031737773	0.032258065	0.073964497	0.076923077
M1520	0.404296875	0.5625	0.064444444	0.066666667	0	0	0.031737773	0.032258065	0.073964497	0.076923077
M1521	0.404296875	0.4375	0.124444444	0	0	0	0.062434964	0	0.073964497	0.076923077
M1522	0.482421875	0.5625	0.42	0.066666667	0.48	0.2	0.41207076	0.258064516	0.444444444	0.166666667
M1523	0.4296875	0.625	0.124444444	0.133333333	0.08677686	0.090909091	0.062434964	0.064516129	0.073964497	0.076923077
M1524	0.404296875	0.5625	0.18	0.2	0.08677686	0.090909091	0.031737773	0.032258065	0.073964497	0.076923077
M1525	0.4296875	0.625	0.064444444	0.066666667	0	0	0.031737773	0.032258065	0.073964497	0.076923077
M1526	0.1171875	0.125	0.064444444	0.066666667	0.297520661	0.363636364	0.224765869	0.258064516	0.26035503	0.307692308
M1527	0.482421875	0.5625	0.124444444	0.133333333	0.433884298	0.090909091	0.32	0.266666667	0.444444444	0.166666667
M1528	0.404296875	0.5625	0.064444444	0.066666667	0	0	0.031737773	0.032258065	0.073964497	0.076923077
M1529	0.060546875	0.0625	0.064444444	0.066666667	0.08677686	0.090909091	0	0	0	0
M1530	0.4296875	0.625	0.064444444	0.066666667	0	0	0.031737773	0.032258065	0.073964497	0.076923077
M1531	0.4296875	0.5	0.064444444	0.066666667	0	0	0.062434964	0.064516129	0.073964497	0.076923077
M1532	0	0	0	0	0	0	0.174817898	0.193548387	0	0
M1533	0.060546875	0.0625	0	0	0.08677686	0.090909091	0.031737773	0.032258065	0.073964497	0.076923077
M1534	0.4296875	0.625	0.064444444	0.066666667	0	0	0.031737773	0.032258065	0.073964497	0.076923077
M1535	0.4296875	0.625	0.064444444	0.066666667	0	0	0.062434964	0.064516129	0.073964497	0.076923077
M1536	0.375	0.125	0.491111111	0.6	0.495867769	0.909090909	0.447970864	0.483870968	0.49704142	0.461538462
M1537	0.404296875	0.5625	0.064444444	0.066666667	0.08677686	0.090909091	0.031737773	0.032258065	0.073964497	0.076923077
M1538	0.404296875	0.1875	0.48	0.533333333	0.495867769	0.909090909	0.437044745	0.451612903	0.48816568	0.384615385
M1539	0.459183673	0	0.48	0.533333333	0.495867769	0.909090909	0.437044745	0.451612903	0.48816568	0.384615385
M1540	0.391111111	0.533333333	0.064444444	0.066666667	0	0	0.031737773	0.032258065	0.073964497	0.076923077
M1541	0.4296875	0.625	0.064444444	0.066666667	0	0	0.031737773	0.032258065	0.073964497	0.076923077
M1542	0.4296875	0.25	0.491111111	0.6	0.495867769	0.909090909	0.447970864	0.483870968	0.49704142	0.461538462
M1543	0.4296875	0.625	0.064444444	0.066666667	0	0	0.031737773	0.032258065	0.073964497	0.076923077
M1544	0.464444444	0.2	0.48	0.533333333	0.396694215	0.545454545	0.499479709	0.516129032	0.355029586	0.153846154
M1545	0.5	0.125	0.48	0.533333333	0.495867769	0.909090909	0.466701353	0.548387097	0.452662722	0.538461538
M1546	0.404296875	0.3125	0.497777778	0.8	0.495867769	0.909090909	0.499479709	0.838709677	0.426035503	0.615384615
M1547	0.391111111	0.4	0.124444444	0	0	0	0.062434964	0	0.073964497	0.076923077
M1548	0.060546875	0.0625	0.391111111	0.533333333	0.165289256	0.181818182	0.224765869	0.258064516	0	0
M1549	0.375	0.5	0.064444444	0.066666667	0	0	0.031737773	0.032258065	0.073964497	0.076923077
M1550	0.404296875	0.5625	0.064444444	0.066666667	0	0	0.031737773	0.032258065	0.073964497	0.076923077
M1551	0.4296875	0.625	0.064444444	0.066666667	0	0	0.031737773	0.032258065	0.073964497	0.076923077
M1552	0.375	0.375	0.48	0.4	0.433884298	0.636363636	0.447970864	0.612903226	0.48816568	0.692307692
M1553	0.404296875	0.4375	0.357777778	0.333333333	0.5	0.818181818	0.481269511	0.548387097	0.5	0.692307692
M1554	0.491111111	0.2	0.43622449	0.214285714	0.495867769	0.727272727	0.499444444	0.5	0.49704142	0.615384615
M1555	0.060546875	0.0625	0.064444444	0.066666667	0.297520661	0.363636364	0.224765869	0.258064516	0.26035503	0.307692308
M1556	0.4296875	0.5	0.064444444	0.066666667	0	0	0.031737773	0.032258065	0.073964497	0.076923077
M1557	0.060546875	0.0625	0	0	0	0	0.120707596	0.129032258	0	0
M1558	0.375	0.375	0.48	0.4	0.433884298	0.636363636	0.437044745	0.580645161	0.48816568	0.692307692
M1559	0.451171875	0.5625	0.064444444	0.066666667	0	0	0.031737773	0.032258065	0	0
M1560	0.451171875	0.1875	0.48	0.4	0.433884298	0.636363636	0.447970864	0.548387097	0.48816568	0.692307692
M1561	0.357777778	0.466666667	0.064444444	0.066666667	0	0	0.031737773	0.032258065	0.073964497	0.076923077
M1562	0.4296875	0.625	0.064444444	0.066666667	0	0	0.031737773	0.032258065	0.073964497	0.076923077
M1563	0.482421875	0.0625	0.491111111	0.466666667	0.495867769	0.545454545	0.497918835	0.548387097	0.48816568	0.384615385
M1564	0.4296875	0.625	0.064444444	0.066666667	0	0	0.062434964	0.064516129	0.142011834	0.153846154
M1565	0.4296875	0.625	0.064444444	0.066666667	0	0	0.062434964	0.064516129	0.073964497	0.076923077
M1566	0.404296875	0.5625	0.064444444	0.066666667	0	0	0.031737773	0.032258065	0.073964497	0.076923077
M1567	0.451171875	0.1875	0.48	0.4	0.433884298	0.636363636	0.437044745	0.580645161	0.48816568	0.692307692
M1568	0.4296875	0.625	0.064444444	0.066666667	0	0	0.031737773	0.032258065	0.073964497	0.076923077
M1569	0.4921875	0.125	0.5	0.466666667	0.483471074	0.454545455	0.497777778	0.4	0.473372781	0.307692308
M1570	0.46875	0.5	0.064444444	0.066666667	0	0	0.033888228	0.034482759	0.073964497	0.076923077
M1571	0.404296875	0.5625	0.064444444	0.066666667	0	0	0.062434964	0.064516129	0.073964497	0.076923077
M1572	0.42	0.6	0.064444444	0.066666667	0	0	0.031737773	0.032258065	0.142011834	0
M1573	0.21875	0.25	0.18	0.2	0.165289256	0.181818182	0.120707596	0.129032258	0.073964497	0.076923077
M1574	0.263671875	0.0625	0.124444444	0.133333333	0.165289256	0.181818182	0.092091571	0.096774194	0.073964497	0.076923077
M1575	0.498046875	0.1875	0.5	0.6	0.495867769	0.909090909	0.481269511	0.612903226	0.49704142	0.615384615
M1576	0.46875	0.125	0.32	0.266666667	0.433884298	0.454545455	0.398022893	0.483870968	0.473372781	0.307692308
M1577	0.444444444	0.666666667	0.064444444	0.066666667	0	0	0.031737773	0.032258065	0.073964497	0.076923077
M1578	0	0	0	0	0	0	0.031737773	0.032258065	0	0
M1579	0.4296875	0.625	0.064444444	0.066666667	0	0	0.031737773	0.032258065	0.073964497	0.076923077
M1580	0.482421875	0.0625	0.277777778	0.2	0.433884298	0.454545455	0.398022893	0.483870968	0.473372781	0.307692308
M1581	0.3046875	0.375	0.444444444	0.4	0.433884298	0.272727273	0.4578564	0.516129032	0.310650888	0.384615385
M1582	0.46875	0.125	0.48	0.266666667	0.462809917	0.363636364	0.474505723	0.516129032	0.310650888	0.384615385
M1583	0.375	0.125	0.491111111	0.466666667	0.433884298	0.636363636	0.437044745	0.580645161	0.48816568	0.692307692
M1584	0.451171875	0.6875	0.064444444	0.066666667	0	0	0.031737773	0.032258065	0.073964497	0.076923077
M1585	0.263671875	0.0625	0.42	0.333333333	0.396694215	0.545454545	0.425078044	0.548387097	0.375	0.5
M1586	0.46875	0.125	0.277777778	0.2	0.433884298	0.454545455	0.425078044	0.483870968	0.452662722	0.384615385
M1587	0.451171875	0.6875	0.064444444	0.066666667	0	0	0.062434964	0.064516129	0.142011834	0.153846154
M1588	0.46875	0.625	0.068877551	0.071428571	0	0	0.062434964	0.064516129	0.142011834	0.153846154
M1589	0.191326531	0.071428571	0.124444444	0.133333333	0.165289256	0.181818182	0.092091571	0.096774194	0.073964497	0.076923077
M1590	0.4921875	0.5	0.064444444	0.066666667	0	0	0.031737773	0.032258065	0.073964497	0.076923077
M1591	0.451171875	0.6875	0.064444444	0.066666667	0	0	0.031737773	0.032258065	0.073964497	0.076923077
M1592	0.263671875	0.0625	0.231111111	0.266666667	0.165289256	0.181818182	0.120707596	0.129032258	0.073964497	0.076923077
M1593	0.451171875	0.6875	0.064444444	0.066666667	0	0	0.031737773	0.032258065	0.073964497	0.076923077
M1594	0.341796875	0.1875	0.491111111	0.466666667	0.433884298	0.636363636	0.447970864	0.612903226	0.48816568	0.692307692
M1595	0.482421875	0.5625	0.142011834	0	0	0	0.033888228	0.034482759	0.073964497	0.076923077
M1596	0.4296875	0.625	0.124444444	0.133333333	0	0	0.031737773	0.032258065	0.073964497	0.076923077
M1597	0.060546875	0.0625	0.391111111	0.533333333	0.462809917	0.727272727	0.200312175	0.225806452	0.452662722	0.692307692
M1598	0.375	0.5	0.124444444	0.133333333	0	0	0.062434964	0.064516129	0.073964497	0.076923077
M1599	0.4296875	0.625	0.064444444	0.066666667	0	0	0.031737773	0.032258065	0.073964497	0.076923077
M1600	0.375	0.5	0.18	0.2	0	0	0.031737773	0.032258065	0.073964497	0.076923077
M1601	0.5	0.625	0.444444444	0.666666667	0.297520661	0.363636364	0.491675338	0.548387097	0.355029586	0.461538462
M1602	0.404296875	0.5625	0.064444444	0.066666667	0	0	0.031737773	0.032258065	0.073964497	0.076923077
M1603	0.497777778	0.4	0.064444444	0.066666667	0	0	0.033888228	0.034482759	0.142011834	0
M1604	0.18	0.066666667	0.491111111	0.2	0.495867769	0.363636364	0.417009602	0.148148148	0.49704142	0.615384615
M1605	0.4296875	0.625	0.064444444	0.066666667	0	0	0.031737773	0.032258065	0.142011834	0.153846154
M1606	0.4921875	0.375	0.132653061	0	0	0	0.062434964	0	0.073964497	0.076923077
M1607	0.4296875	0.625	0.064444444	0.066666667	0.08677686	0.090909091	0.031737773	0.032258065	0.073964497	0.076923077
M1608	0.451171875	0.5625	0.064444444	0.066666667	0	0	0.031737773	0.032258065	0.073964497	0.076923077
M1609	0.060546875	0.0625	0.42	0.466666667	0.433884298	0.636363636	0.24817898	0.290322581	0.452662722	0.692307692
M1610	0.4296875	0.625	0.064444444	0.066666667	0	0	0.031737773	0.032258065	0.073964497	0.076923077
M1611	0.060546875	0.0625	0	0	0.08677686	0.090909091	0.031737773	0.032258065	0	0
M1612	0.4296875	0.625	0.064444444	0.066666667	0	0	0.031737773	0.032258065	0.073964497	0.076923077
M1613	0.391111111	0.533333333	0.064444444	0.066666667	0	0	0.031737773	0.032258065	0.073964497	0.076923077
M1614	0.46875	0.5	0.064444444	0.066666667	0	0	0.062434964	0.064516129	0.073964497	0.076923077
M1615	0.404296875	0.5625	0.064444444	0.066666667	0	0	0.062434964	0.064516129	0.073964497	0.076923077
M1616	0.4296875	0.625	0.124444444	0.133333333	0	0	0.031737773	0.032258065	0.073964497	0.076923077
M1617	0.4296875	0.625	0.064444444	0.066666667	0	0	0.031737773	0.032258065	0.073964497	0.076923077
M1618	0.404296875	0.5625	0.18	0.2	0	0	0.062434964	0.064516129	0.073964497	0.076923077
M1619	0.451171875	0.5625	0.064444444	0.066666667	0	0	0.062434964	0.064516129	0.073964497	0.076923077
M1620	0.4296875	0.625	0.064444444	0.066666667	0	0	0.031737773	0.032258065	0.073964497	0.076923077
M1621	0.068877551	0.071428571	0.42	0.6	0.462809917	0.727272727	0.270551509	0.322580645	0.452662722	0.692307692
M1622	0.404296875	0.3125	0.231111111	0.266666667	0.462809917	0.545454545	0.489026063	0.259259259	0.5	0.538461538
M1623	0.4296875	0.5	0.064444444	0.066666667	0	0	0.062434964	0.064516129	0.073964497	0.076923077
M1624	0.451171875	0.6875	0.124444444	0.133333333	0	0	0.031737773	0.032258065	0.073964497	0.076923077
M1625	0.4296875	0.625	0.064444444	0.066666667	0	0	0.031737773	0.032258065	0.073964497	0.076923077
M1626	0.404296875	0.5625	0.064444444	0.066666667	0	0	0.062434964	0.064516129	0.073964497	0.076923077
M1627	0.404296875	0.5625	0.064444444	0.066666667	0	0	0.031737773	0.032258065	0.073964497	0.076923077
M1628	0.464444444	0.466666667	0.132653061	0	0	0	0.062434964	0	0.073964497	0.076923077
M1629	0.4296875	0.625	0.064444444	0.066666667	0	0	0.031737773	0.032258065	0.073964497	0.076923077
M1630	0.4296875	0.625	0.064444444	0.066666667	0	0	0.062434964	0.064516129	0.073964497	0.076923077
M1631	0.4296875	0.625	0.064444444	0.066666667	0	0	0.031737773	0.032258065	0.073964497	0.076923077
M1632	0.4296875	0.625	0.064444444	0.066666667	0	0	0.062434964	0.064516129	0.073964497	0.076923077
M1633	0.391111111	0.266666667	0.48	0.8	0.396694215	0.363636364	0.464444444	0.466666667	0.49704142	0.307692308
M1634	0.404296875	0.5625	0.064444444	0.066666667	0	0	0.031737773	0.032258065	0.073964497	0.076923077
M1635	0.32	0.4	0.391111111	0.533333333	0.351239669	0.454545455	0.481269511	0.419354839	0.310650888	0.230769231
M1636	0.444444444	0.533333333	0.064444444	0.066666667	0	0	0.031737773	0.032258065	0.142011834	0
M1637	0.068877551	0.071428571	0	0	0	0	0	0	0	0
M1638	0.451171875	0.5625	0.444444444	0.666666667	0.483471074	0.818181818	0.486992716	0.451612903	0.48816568	0.384615385
M1639	0.4296875	0.625	0.064444444	0.066666667	0	0	0.031737773	0.032258065	0.073964497	0.076923077
M1640	0.060546875	0.0625	0.064444444	0.066666667	0.297520661	0.363636364	0.224765869	0.258064516	0.310650888	0.384615385
M1641	0.4296875	0.625	0.064444444	0.066666667	0	0	0.031737773	0.032258065	0.073964497	0.076923077
M1642	0.451171875	0.5625	0.064444444	0.066666667	0	0	0.062434964	0.064516129	0.073964497	0.076923077
M1643	0.1171875	0	0	0	0	0	0	0	0	0
M1644	0.4296875	0.625	0.064444444	0.066666667	0	0	0.062434964	0.064516129	0.142011834	0.153846154
M1645	0.4296875	0.625	0.064444444	0.066666667	0	0	0.031737773	0.032258065	0.073964497	0.076923077
M1646	0.060546875	0.0625	0.124444444	0	0.297520661	0.363636364	0.224765869	0.258064516	0.26035503	0.307692308
M1647	0.4296875	0.625	0.064444444	0.066666667	0	0	0.031737773	0.032258065	0.142011834	0.153846154
M1648	0.391111111	0.133333333	0.18	0.2	0.396694215	0.545454545	0.366805411	0.35483871	0.426035503	0.615384615
M1649	0.4296875	0.125	0.231111111	0.266666667	0.396694215	0.545454545	0.366805411	0.419354839	0.426035503	0.615384615
M1650	0.4921875	0.375	0	0	0	0	0.032777778	0.033333333	0.073964497	0.076923077
M1651	0.404296875	0.3125	0.48	0.666666667	0.495867769	0.909090909	0.425078044	0.612903226	0.49704142	0.769230769
M1652	0.060546875	0.0625	0.357777778	0.466666667	0.08677686	0.090909091	0.174817898	0.129032258	0.073964497	0.076923077
M1653	0.4296875	0.625	0	0	0	0	0.031737773	0.032258065	0.073964497	0.076923077
M1654	0.375	0.125	0.124444444	0.133333333	0.165289256	0.181818182	0.331425598	0.419354839	0.26035503	0.307692308
M1655	0.482421875	0.4375	0	0	0	0	0.031737773	0.032258065	0.204142012	0.230769231
M1656	0.4296875	0.625	0	0	0	0	0.031737773	0.032258065	0.073964497	0.076923077
M1657	0.4296875	0.625	0.064444444	0.066666667	0	0	0.031737773	0.032258065	0.073964497	0.076923077
M1658	0.375	0.125	0.124444444	0	0	0	0	0	0.204142012	0.076923077
M1659	0.48	0.533333333	0	0	0	0	0.062434964	0	0.142011834	0
M1660	0.4296875	0.625	0	0	0	0	0.031737773	0.032258065	0.073964497	0.076923077
M1661	0.451171875	0.5625	0	0	0	0	0.031737773	0.032258065	0.073964497	0.076923077
M1662	0.341796875	0.4375	0.064444444	0.066666667	0.08677686	0.090909091	0.366805411	0.483870968	0.393491124	0.538461538
M1663	0.263671875	0.1875	0.064444444	0.066666667	0.08677686	0.090909091	0	0	0.204142012	0.076923077
M1664	0.404296875	0.4375	0	0	0	0	0.031737773	0.032258065	0.142011834	0
M1665	0.169921875	0.1875	0.124444444	0.133333333	0.165289256	0.181818182	0.120707596	0.129032258	0.073964497	0.076923077
M1666	0.4296875	0.625	0	0	0	0	0.031737773	0.032258065	0.073964497	0.076923077
M1667	0.4296875	0.625	0	0	0	0	0.031737773	0.032258065	0.073964497	0.076923077
M1668	0.48816568	0.076923077	0.464444444	0.6	0.5	0.818181818	0.466701353	0.35483871	0.46875	0.416666667
M1669	0.46875	0.125	0.48	0.666666667	0.5	0.818181818	0.425078044	0.483870968	0.49704142	0.615384615
M1670	0.263671875	0.3125	0.124444444	0.133333333	0.165289256	0.181818182	0.331425598	0.419354839	0.26035503	0.307692308
M1671	0.451171875	0.4375	0.491111111	0.333333333	0.462809917	0.727272727	0.481269511	0.548387097	0.5	0.384615385
M1672	0.4296875	0.625	0	0	0	0	0.031737773	0.032258065	0.073964497	0.076923077
M1673	0.451171875	0.0625	0.426035503	0	0.396694215	0.181818182	0.366230678	0.206896552	0.5	0.166666667
M1674	0.18	0.2	0.064444444	0.066666667	0	0	0	0	0.142011834	0.153846154
M1675	0.4296875	0.625	0.064444444	0.066666667	0	0	0.062434964	0.064516129	0.073964497	0.076923077
M1676	0.169921875	0.1875	0.124444444	0.133333333	0	0	0	0	0.142011834	0.153846154
M1677	0.263671875	0.1875	0.124444444	0.133333333	0.08677686	0.090909091	0	0	0.204142012	0.076923077
M1678	0.451171875	0.5625	0	0	0	0	0.031737773	0.032258065	0.142011834	0
M1679	0.1171875	0	0.444444444	0.4	0.08677686	0.090909091	0.366805411	0.419354839	0.142011834	0.153846154
M1680	0.451171875	0.5625	0	0	0	0	0.062434964	0	0.073964497	0.076923077
M1681	0.293367347	0.071428571	0.464444444	0.333333333	0.23553719	0.090909091	0.366805411	0.419354839	0.142011834	0.153846154
M1682	0.4296875	0.625	0	0	0	0	0.031737773	0.032258065	0.073964497	0.076923077
M1683	0.4296875	0.625	0	0	0	0	0.031737773	0.032258065	0.142011834	0.153846154
M1684	0.4296875	0.625	0	0	0	0	0.031737773	0.032258065	0.073964497	0.076923077
M1685	0.4296875	0.625	0	0	0	0	0.031737773	0.032258065	0.073964497	0.076923077
M1686	0.060546875	0.0625	0	0	0	0	0	0	0	0
M1687	0.404296875	0.5625	0	0	0	0	0.031737773	0.032258065	0.073964497	0.076923077
M1688	0.4296875	0.625	0	0	0	0	0.031737773	0.032258065	0.073964497	0.076923077
M1689	0.4296875	0.625	0	0	0	0	0.031737773	0.032258065	0.073964497	0.076923077
M1690	0	0	0	0	0	0	0	0	0	0
M1691	0.4296875	0.625	0	0	0	0	0.031737773	0.032258065	0.073964497	0.076923077
M1692	0.1171875	0	0.064444444	0.066666667	0.165289256	0.181818182	0.031737773	0.032258065	0.073964497	0.076923077
M1693	0.404296875	0.5625	0.064444444	0.066666667	0.08677686	0.090909091	0.031737773	0.032258065	0.073964497	0.076923077
M1694	0.4296875	0.625	0	0	0	0	0.062434964	0.064516129	0.073964497	0.076923077
M1695	0.3046875	0.25	0.064444444	0.066666667	0.351239669	0.454545455	0.24817898	0.290322581	0.393491124	0.384615385
M1696	0.4296875	0.5	0	0	0	0	0.031737773	0.032258065	0.142011834	0
M1697	0.4296875	0.625	0	0	0	0	0.031737773	0.032258065	0.142011834	0
M1698	0.451171875	0.5625	0	0	0	0	0.031737773	0.032258065	0.073964497	0.076923077
M1699	0.404296875	0.5625	0	0	0	0	0.062434964	0.064516129	0.073964497	0.076923077
M1700	0.46875	0.5	0.18	0.2	0.351239669	0.272727273	0.224765869	0.258064516	0.26035503	0.307692308
M1701	0.4296875	0.625	0	0	0	0	0.031737773	0.032258065	0.073964497	0.076923077
M1702	0.060546875	0.0625	0	0	0	0	0	0	0	0
M1703	0.404296875	0.5625	0	0	0	0	0.031737773	0.032258065	0.073964497	0.076923077
M1704	0.4296875	0.625	0.064444444	0.066666667	0	0	0.031737773	0.032258065	0.142011834	0.153846154
M1705	0.4296875	0.625	0	0	0	0	0.031737773	0.032258065	0.073964497	0.076923077
M1706	0.46875	0.5	0	0	0	0	0.031737773	0.032258065	0.073964497	0.076923077
M1707	0.21875	0	0.064444444	0.066666667	0	0	0	0	0	0
M1708	0.46875	0.5	0.064444444	0.066666667	0	0	0.062434964	0.064516129	0.073964497	0.076923077
M1709	0.21875	0	0	0	0	0	0	0	0	0
M1710	0.231111111	0	0	0	0	0	0	0	0	0
M1711	0.404296875	0.5625	0	0	0	0	0.031737773	0.032258065	0.073964497	0.076923077
M1712	0.46875	0.5	0	0	0	0	0.031737773	0.032258065	0.073964497	0.076923077
M1713	0.4296875	0.625	0	0	0	0	0.031737773	0.032258065	0.073964497	0.076923077
M1714	0.4296875	0.625	0	0	0	0	0.031737773	0.032258065	0.142011834	0.153846154
M1715	0.4296875	0.625	0	0	0	0	0.031737773	0.032258065	0.073964497	0.076923077
M1716	0.169921875	0.0625	0.18	0.2	0.297520661	0.363636364	0.200312175	0.225806452	0.204142012	0.230769231
M1717	0.49704142	0.153846154	0.32	0.4	0.462809917	0.727272727	0.466701353	0.612903226	0.473372781	0.307692308
M1718	0.375	0.5	0	0	0	0	0.032777778	0.033333333	0.073964497	0.076923077
M1719	0.404296875	0.5625	0	0	0	0	0.031737773	0.032258065	0.073964497	0.076923077
M1720	0.263671875	0.3125	0.48	0.533333333	0.23553719	0.090909091	0.382934443	0.451612903	0.204142012	0.230769231
M1721	0.451171875	0.5625	0.068877551	0.071428571	0	0	0.031737773	0.032258065	0.073964497	0.076923077
M1722	0.46875	0.125	0.464444444	0.466666667	0.396694215	0.363636364	0.447970864	0.35483871	0.310650888	0.230769231
M1723	0.46875	0.5	0.064444444	0.066666667	0	0	0.031737773	0.032258065	0.073964497	0.076923077
M1724	0.375	0.5	0	0	0	0	0.031737773	0.032258065	0.073964497	0.076923077
M1725	0.451171875	0.1875	0.391111111	0.533333333	0.351239669	0.454545455	0.437044745	0.580645161	0.310650888	0.384615385
M1726	0.49744898	0.5	0.064444444	0.066666667	0	0	0.036351166	0.037037037	0.073964497	0.076923077
M1727	0.4296875	0.625	0.064444444	0.066666667	0	0	0.031737773	0.032258065	0.073964497	0.076923077
M1728	0.060546875	0.0625	0.064444444	0.066666667	0.297520661	0.363636364	0.224765869	0.258064516	0.26035503	0.307692308
M1729	0.3046875	0	0.124444444	0.133333333	0.165289256	0.181818182	0.120707596	0.129032258	0.073964497	0.076923077
M1730	0.459183673	0.571428571	0.064444444	0.066666667	0	0	0.031737773	0.032258065	0.073964497	0.076923077
M1731	0.4296875	0.625	0.064444444	0.066666667	0	0	0.031737773	0.032258065	0.073964497	0.076923077
M1732	0.404296875	0.5625	0.064444444	0.066666667	0	0	0.031737773	0.032258065	0.073964497	0.076923077
M1733	0.46875	0.125	0.42	0.466666667	0.351239669	0.454545455	0.474505723	0.322580645	0.310650888	0.230769231
M1734	0.489795918	0.428571429	0.132653061	0	0	0	0.064444444	0	0.073964497	0.076923077
M1735	0.169921875	0.1875	0.124444444	0.133333333	0.165289256	0.181818182	0.120707596	0.129032258	0.073964497	0.076923077
M1736	0	0	0	0	0	0	0.148283039	0.161290323	0	0
M1737	0.21875	0.25	0.064444444	0.066666667	0.165289256	0.181818182	0.092091571	0.096774194	0.073964497	0.076923077
M1738	0.132653061	0.142857143	0.42	0.466666667	0.433884298	0.636363636	0.382934443	0.516129032	0.452662722	0.692307692
M1739	0.21875	0	0	0	0	0	0	0	0	0
M1740	0.4296875	0.625	0	0	0	0	0.031737773	0.032258065	0.073964497	0.076923077
M1741	0.1171875	0.125	0	0	0	0	0	0	0	0
M1742	0.3046875	0	0.18	0.2	0.23553719	0.272727273	0.174817898	0.129032258	0.073964497	0.076923077
M1743	0.451171875	0.4375	0.357777778	0.466666667	0.5	0.818181818	0.495317378	0.64516129	0.473372781	0.461538462
M1744	0.46875	0.5	0	0	0	0	0.062434964	0.064516129	0.142011834	0.153846154
M1745	0.263671875	0.0625	0.18	0.2	0.165289256	0.181818182	0.120707596	0.129032258	0.073964497	0.076923077
M1746	0.4296875	0.625	0	0	0	0	0.031737773	0.032258065	0.073964497	0.076923077
M1747	0.46875	0.5	0	0	0	0	0.031737773	0.032258065	0.073964497	0.076923077
M1748	0.498046875	0.4375	0.231111111	0.266666667	0.165289256	0.181818182	0.148283039	0.161290323	0.142011834	0.153846154
M1749	0.4296875	0.625	0	0	0	0	0.031737773	0.032258065	0.073964497	0.076923077
M1750	0.404296875	0.5625	0	0	0	0	0.031737773	0.032258065	0.073964497	0.076923077
M1751	0.375	0.125	0.464444444	0.6	0.351239669	0.454545455	0.437044745	0.451612903	0.310650888	0.230769231
M1752	0.404296875	0.5625	0.064444444	0.066666667	0	0	0.031737773	0.032258065	0.142011834	0.153846154
M1753	0.46875	0.25	0.357777778	0.466666667	0.462809917	0.727272727	0.466701353	0.612903226	0.48816568	0.384615385
M1754	0.4296875	0.5	0	0	0	0	0.062434964	0.064516129	0.073964497	0.076923077
M1755	0.404296875	0.5625	0	0	0	0	0.031737773	0.032258065	0.073964497	0.076923077
M1756	0	0	0	0	0.08677686	0.090909091	0.031737773	0.032258065	0	0
M1757	0.4296875	0.5	0.064444444	0.066666667	0	0	0.031737773	0.032258065	0.073964497	0.076923077
M1758	0.444444444	0.533333333	0	0	0	0	0.031737773	0.032258065	0.073964497	0.076923077
M1759	0.4296875	0.5	0	0	0	0	0.031737773	0.032258065	0.073964497	0.076923077
M1760	0.404296875	0.4375	0	0	0	0	0.031737773	0.032258065	0.142011834	0
M1761	0.375	0.5	0	0	0	0	0.031737773	0.032258065	0.073964497	0.076923077
M1762	0.404296875	0.5625	0	0	0	0	0.031737773	0.032258065	0.073964497	0.076923077
M1763	0.404296875	0.5625	0	0	0	0	0.031737773	0.032258065	0.073964497	0.076923077
M1764	0.375	0.5	0	0	0	0	0.031737773	0.032258065	0.073964497	0.076923077
M1765	0.459183673	0.142857143	0.357777778	0.466666667	0.462809917	0.727272727	0.466701353	0.612903226	0.426035503	0.461538462
M1766	0.404296875	0.5625	0	0	0	0	0.062434964	0.064516129	0.073964497	0.076923077
M1767	0.451171875	0.4375	0.064444444	0.066666667	0	0	0.031737773	0.032258065	0.073964497	0.076923077
M1768	0.4921875	0.125	0.491111111	0.466666667	0.495867769	0.545454545	0.495317378	0.451612903	0.48816568	0.230769231
M1769	0.404296875	0.5625	0	0	0	0	0.031737773	0.032258065	0.073964497	0.076923077
M1770	0.404296875	0.5625	0.064444444	0.066666667	0	0	0.031737773	0.032258065	0.073964497	0.076923077
M1771	0.4921875	0.375	0.32	0.4	0.483471074	0.818181818	0.481269511	0.677419355	0.426035503	0.615384615
M1772	0.451171875	0.4375	0	0	0	0	0.031737773	0.032258065	0.142011834	0.153846154
M1773	0.21875	0	0	0	0	0	0	0	0	0
M1774	0.21875	0	0	0	0	0	0	0	0	0
M1775	0.444444444	0.4	0	0	0	0	0.031737773	0.032258065	0.073964497	0.076923077
M1776	0.375	0.5	0	0	0	0	0.031737773	0.032258065	0.073964497	0.076923077
M1777	0.404296875	0.5625	0	0	0.165289256	0.181818182	0.031737773	0.032258065	0.073964497	0.076923077
M1778	0.404296875	0.5625	0	0	0	0	0.031737773	0.032258065	0.073964497	0.076923077
M1779	0.375	0.5	0	0	0	0	0.031737773	0.032258065	0.073964497	0.076923077
M1780	0.477040816	0.5	0	0	0.08677686	0.090909091	0.033888228	0.034482759	0.142011834	0.153846154
M1781	0.404296875	0.1875	0.357777778	0.466666667	0.483471074	0.818181818	0.481269511	0.677419355	0.426035503	0.461538462
M1782	0.404296875	0.5625	0	0	0	0	0.031737773	0.032258065	0.073964497	0.076923077
M1783	0.404296875	0.5625	0	0	0	0	0.031737773	0.032258065	0.073964497	0.076923077
M1784	0.451171875	0.4375	0	0	0.08677686	0.090909091	0.031737773	0.032258065	0.073964497	0.076923077
M1785	0.391111111	0.533333333	0	0	0	0	0.031737773	0.032258065	0.073964497	0.076923077
M1786	0.444444444	0.166666667	0.32	0.4	0.462809917	0.727272727	0.4578564	0.64516129	0.393491124	0.538461538
M1787	0.459183673	0.142857143	0.32	0.4	0.462809917	0.727272727	0.466701353	0.612903226	0.426035503	0.461538462
M1788	0.4296875	0.125	0.5	0.6	0.462809917	0.545454545	0.474505723	0.451612903	0.48816568	0.230769231
M1789	0.42	0.466666667	0	0	0	0	0.031737773	0.032258065	0.079861111	0.083333333
M1790	0.404296875	0.5625	0	0	0	0	0.031737773	0.032258065	0.073964497	0.076923077
M1791	0.404296875	0.5625	0	0	0	0	0.031737773	0.032258065	0.073964497	0.076923077
M1792	0.404296875	0.5625	0	0	0	0	0.031737773	0.032258065	0.073964497	0.076923077
M1793	0.404296875	0.5625	0	0	0	0	0.031737773	0.032258065	0.073964497	0.076923077
M1794	0.404296875	0.5625	0	0	0	0	0.031737773	0.032258065	0.073964497	0.076923077
M1795	0.3046875	0.25	0.357777778	0.466666667	0.396694215	0.545454545	0.349635796	0.451612903	0.48816568	0.692307692
M1796	0.1171875	0.125	0.064444444	0.066666667	0.23553719	0.272727273	0.148283039	0.161290323	0.073964497	0.076923077
M1797	0.169921875	0.1875	0.064444444	0.066666667	0.297520661	0.363636364	0.200312175	0.225806452	0.073964497	0.076923077
M1798	0.169921875	0.1875	0.277777778	0.333333333	0.351239669	0.454545455	0.291883455	0.35483871	0.426035503	0.461538462
M1799	0.060546875	0.0625	0.064444444	0.066666667	0.297520661	0.363636364	0.200312175	0.225806452	0.142011834	0
M1800	0	0	0	0	0.08677686	0.090909091	0.031737773	0.032258065	0	0
M1801	0.451171875	0.3125	0.497777778	0.8	0.297520661	0.363636364	0.437044745	0.580645161	0.142011834	0.153846154
M1802	0.32	0.266666667	0.459183673	0.285714286	0.351239669	0.454545455	0.4578564	0.451612903	0.310650888	0.384615385
M1803	0.1171875	0.125	0.064444444	0.066666667	0.23553719	0.272727273	0.200312175	0.225806452	0.142011834	0.153846154
M1804	0.498046875	0.3125	0.497777778	0.666666667	0.462809917	0.545454545	0.497918835	0.677419355	0.310650888	0.230769231
M1805	0.375	0.25	0.231111111	0.266666667	0.297520661	0.363636364	0.382934443	0.387096774	0.426035503	0.615384615
M1806	0.169921875	0.1875	0.277777778	0.333333333	0.396694215	0.545454545	0.312174818	0.387096774	0.393491124	0.384615385
M1807	0.21875	0.125	0.277777778	0.333333333	0.433884298	0.454545455	0.312174818	0.387096774	0.426035503	0.461538462
M1808	0.1171875	0.125	0.064444444	0.066666667	0.23553719	0.272727273	0.200312175	0.225806452	0.073964497	0.076923077
M1809	0.1171875	0.125	0.064444444	0.066666667	0.351239669	0.454545455	0.200312175	0.225806452	0.073964497	0.076923077
M1810	0.169921875	0.1875	0.357777778	0.466666667	0.297520661	0.363636364	0.349635796	0.451612903	0.073964497	0.076923077
M1811	0.375	0.375	0.357777778	0.333333333	0.08677686	0.090909091	0.174817898	0.193548387	0.073964497	0.076923077
M1812	0.48	0.266666667	0.491111111	0.6	0.351239669	0.272727273	0.4578564	0.516129032	0.142011834	0.153846154
M1813	0.169921875	0.1875	0.18	0.2	0.08677686	0.090909091	0.24817898	0.290322581	0.204142012	0.230769231
M1814	0.277777778	0.333333333	0.064444444	0.066666667	0.165289256	0.181818182	0.200312175	0.161290323	0.204142012	0.230769231
M1815	0.21875	0.25	0.231111111	0.266666667	0.351239669	0.454545455	0.200312175	0.225806452	0.310650888	0.384615385
M1816	0.263671875	0.1875	0.064444444	0.066666667	0.08677686	0.090909091	0.200312175	0.161290323	0.142011834	0.153846154
M1817	0.169921875	0.1875	0.064444444	0.066666667	0	0	0.062434964	0.064516129	0.142011834	0.153846154
M1818	0.482421875	0.1875	0.497777778	0.666666667	0.351239669	0.272727273	0.466701353	0.483870968	0.204142012	0.076923077
M1819	0.4296875	0.375	0.48	0.533333333	0.396694215	0.181818182	0.474505723	0.451612903	0.21875	0.083333333
M1820	0.244897959	0.285714286	0.43622449	0.071428571	0.433884298	0.272727273	0.382934443	0.193548387	0.473372781	0.461538462
M1821	0.1171875	0.125	0.42	0.6	0.351239669	0.454545455	0.349635796	0.451612903	0.142011834	0.153846154
M1822	0.4921875	0.25	0.5	0.333333333	0.351239669	0.090909091	0.470868014	0.275862069	0.496527778	0.25
M1823	0.451171875	0.4375	0.491111111	0.466666667	0.495867769	0.727272727	0.491675338	0.548387097	0.48816568	0.538461538
M1824	0.404296875	0.4375	0.32	0.266666667	0.433884298	0.454545455	0.349635796	0.387096774	0.426035503	0.307692308
M1825	0.169921875	0.0625	0.124444444	0	0	0	0	0	0.079861111	0.083333333
M1826	0.404296875	0.4375	0.32	0.266666667	0.462809917	0.545454545	0.349635796	0.387096774	0.426035503	0.307692308
M1827	0.21875	0.25	0.064444444	0.066666667	0.165289256	0.181818182	0.200312175	0.161290323	0.204142012	0.230769231
M1828	0.21875	0.25	0.124444444	0.133333333	0.165289256	0.181818182	0.120707596	0.129032258	0.142011834	0.153846154
M1829	0.3046875	0.25	0.32	0.4	0.396694215	0.545454545	0.200312175	0.225806452	0.355029586	0.461538462
M1830	0.263671875	0.3125	0.48	0.666666667	0.483471074	0.454545455	0.474505723	0.64516129	0.473372781	0.615384615
M1831	0.21875	0.25	0.064444444	0.066666667	0.297520661	0.181818182	0.224765869	0.193548387	0.204142012	0.230769231
M1832	0	0	0	0	0.08677686	0.090909091	0.031737773	0.032258065	0	0
M1833	0.21875	0.25	0.277777778	0.333333333	0.351239669	0.454545455	0.200312175	0.225806452	0.310650888	0.384615385
M1834	0.1171875	0.125	0.064444444	0.066666667	0.08677686	0.090909091	0	0	0.073964497	0.076923077
M1835	0.4921875	0.375	0.489795918	0.142857143	0.49382716	0.444444444	0.478596908	0.172413793	0.46875	0.083333333
M1836	0.451171875	0.5625	0.497777778	0.666666667	0.483471074	0.636363636	0.499479709	0.64516129	0.49704142	0.615384615
M1837	0.263671875	0.3125	0.48	0.666666667	0.462809917	0.363636364	0.474505723	0.64516129	0.473372781	0.615384615
M1838	0.263671875	0.3125	0.464444444	0.6	0.462809917	0.363636364	0.474505723	0.64516129	0.473372781	0.615384615
M1839	0.1171875	0.125	0.064444444	0.066666667	0	0	0	0	0.073964497	0.076923077
M1840	0.169921875	0.1875	0.064444444	0.066666667	0.08677686	0.090909091	0.062434964	0.064516129	0.142011834	0.153846154
M1841	0.263671875	0.1875	0.32	0.4	0.351239669	0.454545455	0.200312175	0.225806452	0.355029586	0.461538462
M1842	0.21875	0.25	0.064444444	0.066666667	0.23553719	0.272727273	0.200312175	0.161290323	0.204142012	0.230769231
M1843	0.21875	0.25	0.124444444	0	0.351239669	0.272727273	0.224765869	0.193548387	0.26035503	0.307692308
M1844	0.451171875	0.4375	0.48	0.533333333	0.483471074	0.636363636	0.4578564	0.516129032	0.355029586	0.461538462
M1845	0.21875	0.25	0.064444444	0.066666667	0.297520661	0.181818182	0.200312175	0.161290323	0.26035503	0.307692308
M1846	0.293367347	0.214285714	0.124444444	0	0.351239669	0.090909091	0.224765869	0.129032258	0.355029586	0.153846154
M1847	0.5	0.230769231	0.497777778	0.266666667	0.495867769	0.545454545	0.491675338	0.35483871	0.46875	0.25
M1848	0.451171875	0.1875	0.464444444	0.466666667	0.462809917	0.545454545	0.491675338	0.548387097	0.452662722	0.692307692
M1849	0.404296875	0.0625	0.48	0.4	0.396694215	0.363636364	0.464444444	0.533333333	0.310650888	0.384615385
M1850	0.21875	0.25	0.064444444	0.066666667	0	0	0.062434964	0.064516129	0.142011834	0.153846154
M1851	0	0	0	0	0	0	0.032777778	0.033333333	0	0
M1852	0.21875	0.25	0.064444444	0.066666667	0	0	0.062434964	0.064516129	0.142011834	0.153846154
M1853	0.357777778	0.066666667	0.42	0.466666667	0.433884298	0.454545455	0.444444444	0.466666667	0.310650888	0.384615385
M1854	0.482421875	0.4375	0.444444444	0.666666667	0.483471074	0.454545455	0.495317378	0.580645161	0.46875	0.583333333
M1855	0.21875	0.25	0.277777778	0.333333333	0.351239669	0.454545455	0.200312175	0.225806452	0.310650888	0.384615385
M1856	0.263671875	0.3125	0.277777778	0.333333333	0.433884298	0.636363636	0.291883455	0.35483871	0.452662722	0.538461538
M1857	0.277777778	0.2	0.32	0.266666667	0.396694215	0.545454545	0.224765869	0.193548387	0.355029586	0.307692308
M1858	0.341796875	0.4375	0.391111111	0.4	0.396694215	0.545454545	0.382934443	0.451612903	0.426035503	0.461538462
M1859	0.21875	0.25	0.277777778	0.333333333	0.351239669	0.454545455	0.291883455	0.35483871	0.426035503	0.615384615
M1860	0.451171875	0.6875	0.18	0.066666667	0.23553719	0.272727273	0.270551509	0.258064516	0.355029586	0.461538462
M1861	0.21875	0.25	0.064444444	0.066666667	0	0	0.062434964	0.064516129	0.142011834	0.153846154
M1862	0.21875	0.25	0.064444444	0.066666667	0.23553719	0.272727273	0.200312175	0.161290323	0.26035503	0.307692308
M1863	0.1171875	0.125	0.124444444	0.133333333	0	0	0.031737773	0.032258065	0	0
M1864	0.408163265	0.285714286	0.48	0.266666667	0.495867769	0.545454545	0.494649227	0.275862069	0.48816568	0.076923077
M1865	0.482421875	0.3125	0.464444444	0.466666667	0.483471074	0.636363636	0.497918835	0.419354839	0.452662722	0.230769231
M1866	0.341796875	0.3125	0.32	0.4	0.351239669	0.454545455	0.291883455	0.35483871	0.452662722	0.538461538
M1867	0.263671875	0.3125	0.231111111	0.266666667	0.08677686	0.090909091	0.24817898	0.290322581	0.26035503	0.307692308
M1868	0.21875	0.25	0.277777778	0.333333333	0.433884298	0.636363636	0.312174818	0.387096774	0.452662722	0.538461538
M1869	0.21875	0.25	0.277777778	0.333333333	0.433884298	0.636363636	0.312174818	0.387096774	0.452662722	0.538461538
M1870	0.375	0.375	0.42	0.6	0.433884298	0.636363636	0.41207076	0.580645161	0.073964497	0.076923077
M1871	0.341796875	0.4375	0.391111111	0.533333333	0.433884298	0.454545455	0.447970864	0.548387097	0.5	0.538461538
M1872	0.3046875	0.25	0.391111111	0.4	0.462809917	0.363636364	0.349635796	0.451612903	0.355029586	0.461538462
M1873	0.060546875	0.0625	0.18	0.2	0.23553719	0.272727273	0.200312175	0.225806452	0.073964497	0.076923077
M1874	0.46875	0.5	0.391111111	0.266666667	0.23553719	0.272727273	0.312174818	0.258064516	0.473372781	0.307692308
M1875	0.277777778	0.2	0.32	0.266666667	0.351239669	0.454545455	0.231111111	0.2	0.426035503	0.153846154
M1876	0.404296875	0.3125	0.444444444	0.4	0.297520661	0.363636364	0.425078044	0.419354839	0.073964497	0.076923077
M1877	0.231111111	0.133333333	0.277777778	0.066666667	0.08677686	0.090909091	0.331425598	0.225806452	0.26035503	0.307692308
M1878	0.497777778	0.266666667	0.357777778	0.2	0.297520661	0.363636364	0.474505723	0.193548387	0.473372781	0.615384615
M1879	0.404296875	0.4375	0.42	0.6	0.433884298	0.454545455	0.474505723	0.580645161	0.26035503	0.307692308
M1880	0.404296875	0.3125	0.459183673	0.428571429	0.433884298	0.090909091	0.470868014	0.344827586	0	0
M1881	0.341796875	0.3125	0.48	0.4	0.462809917	0.363636364	0.398022893	0.419354839	0.355029586	0.461538462
M1882	0.060546875	0.0625	0.124444444	0.133333333	0.23553719	0.272727273	0.174817898	0.193548387	0.073964497	0.076923077
M1883	0.497777778	0.533333333	0.491111111	0.466666667	0.5	0.454545455	0.5	0.483870968	0.49704142	0.307692308
M1884	0.375	0.5	0.18	0.066666667	0.23553719	0.272727273	0.224765869	0.193548387	0.310650888	0.384615385
M1885	0.482421875	0.5625	0.5	0.466666667	0.483471074	0.454545455	0.497918835	0.548387097	0.49704142	0.307692308
M1886	0.498046875	0.5625	0.48816568	0.538461538	0.495867769	0.363636364	0.486111111	0.433333333	0.5	0.230769231
M1887	0.4921875	0.625	0.464444444	0.466666667	0.495867769	0.545454545	0.481269511	0.483870968	0.5	0.230769231
M1888	0.404296875	0.5625	0.26035503	0.307692308	0.23553719	0.272727273	0.347800238	0.310344828	0.355029586	0.307692308
M1889	0.263671875	0.1875	0.277777778	0.333333333	0.351239669	0.454545455	0.200312175	0.225806452	0.26035503	0.307692308
M1890	0.263671875	0.1875	0.064444444	0.066666667	0	0	0	0	0	0
M1891	0	0	0.124444444	0.133333333	0.297520661	0.181818182	0.200312175	0.161290323	0.310650888	0.076923077
M1892	0.18	0.2	0.277777778	0.333333333	0.396694215	0.363636364	0.206111111	0.233333333	0.355029586	0.153846154
M1893	0.169921875	0.1875	0.064444444	0.066666667	0	0	0	0	0	0
M1894	0.1171875	0.125	0.064444444	0.066666667	0.23553719	0.090909091	0.200312175	0.161290323	0.310650888	0.076923077
M1895	0.21875	0.25	0.277777778	0.333333333	0.396694215	0.363636364	0.200312175	0.225806452	0.355029586	0.153846154
M1896	0.1171875	0.125	0.124444444	0.133333333	0.23553719	0.272727273	0.174817898	0.193548387	0.073964497	0.076923077
M1897	0.451171875	0.4375	0.244897959	0.285714286	0.23553719	0.272727273	0.357777778	0.333333333	0.355029586	0.307692308
M1898	0.21875	0	0.124444444	0	0.165289256	0.181818182	0.206111111	0.1	0.21875	0.25
M1899	0.1171875	0.125	0.132653061	0	0.165289256	0.181818182	0.174817898	0.129032258	0.204142012	0.230769231
M1900	0	0	0.293367347	0.214285714	0.08677686	0.090909091	0.095	0.1	0.073964497	0.076923077
M1901	0.169921875	0.1875	0.132653061	0	0	0	0	0	0	0
M1902	0.169921875	0.1875	0.064444444	0.066666667	0	0	0	0	0	0
M1903	0.169921875	0.1875	0.064444444	0.066666667	0	0	0.062434964	0.064516129	0.073964497	0.076923077
M1904	0.46875	0.375	0.491111111	0.466666667	0.462809917	0.727272727	0.491675338	0.483870968	0.48816568	0.692307692
M1905	0.341796875	0.4375	0.32	0.266666667	0.08677686	0.090909091	0.148283039	0.161290323	0.204142012	0.230769231
M1906	0.169921875	0.1875	0.124444444	0.133333333	0	0	0	0	0	0
M1907	0.1171875	0.125	0.064444444	0.066666667	0.165289256	0.181818182	0.174817898	0.129032258	0.26035503	0.307692308
M1908	0.169921875	0.1875	0.124444444	0.133333333	0	0	0.031737773	0.032258065	0	0
M1909	0.46875	0.75	0.357777778	0.333333333	0.23553719	0.272727273	0.312174818	0.322580645	0.355029586	0.461538462
M1910	0.451171875	0.5625	0.391111111	0.266666667	0.08677686	0.090909091	0.200312175	0.096774194	0.204142012	0.230769231
M1911	0.341796875	0.4375	0.357777778	0.2	0.165289256	0	0.174817898	0.129032258	0.26035503	0.153846154
M1912	0	0	0.357777778	0.2	0.351239669	0.454545455	0.224765869	0.193548387	0.310650888	0.230769231
M1913	0.3046875	0.375	0.064444444	0.066666667	0.165289256	0	0.120707596	0.064516129	0.204142012	0.076923077
M1914	0	0	0.277777778	0.333333333	0.396694215	0.363636364	0.224765869	0.193548387	0.310650888	0.230769231
M1915	0.451171875	0.3125	0.491111111	0.6	0.495867769	0.727272727	0.499479709	0.64516129	0.310650888	0.384615385
M1916	0.375	0.25	0.464444444	0.6	0.396694215	0.545454545	0.425078044	0.612903226	0.073964497	0.076923077
M1917	0.263671875	0.1875	0.18	0.2	0.08677686	0.090909091	0.062434964	0.064516129	0.073964497	0.076923077
M1918	0.42	0.2	0.48	0.533333333	0.396694215	0.545454545	0.466701353	0.483870968	0.073964497	0.076923077
M1919	0.21875	0.25	0.32	0.4	0.433884298	0.454545455	0.425078044	0.483870968	0.49704142	0.461538462
M1920	0.3046875	0.125	0.064444444	0.066666667	0	0	0	0	0	0
M1921	0.060546875	0.0625	0.357777778	0.466666667	0.396694215	0.545454545	0.331425598	0.419354839	0.355029586	0.461538462
M1922	0.263671875	0.1875	0.064444444	0.066666667	0	0	0	0	0	0
M1923	0.21875	0.25	0.277777778	0.333333333	0.351239669	0.454545455	0.200312175	0.225806452	0.355029586	0.461538462
M1924	0.5	0.25	0.48	0.666666667	0.483471074	0.636363636	0.491675338	0.612903226	0.355029586	0.461538462
M1925	0	0	0.277777778	0.333333333	0.351239669	0.454545455	0.200312175	0.225806452	0.310650888	0.384615385
M1926	0.060546875	0.0625	0.124444444	0.133333333	0.297520661	0.363636364	0.174817898	0.193548387	0.073964497	0.076923077
M1927	0.404296875	0.4375	0.357777778	0.466666667	0.433884298	0.454545455	0.41207076	0.451612903	0.5	0.384615385
M1928	0.4921875	0.625	0.48	0.533333333	0.495867769	0.727272727	0.481269511	0.612903226	0.426035503	0.461538462
M1929	0.498046875	0.5625	0.491111111	0.466666667	0.462809917	0.545454545	0.491675338	0.548387097	0.393491124	0.384615385
M1930	0.341796875	0.3125	0.064444444	0.066666667	0.08677686	0.090909091	0.062434964	0.064516129	0.142011834	0.153846154
M1931	0.336734694	0.285714286	0.068877551	0.071428571	0	0	0	0	0	0
M1932	0.263671875	0.1875	0.064444444	0.066666667	0	0	0	0	0	0
M1933	0.263671875	0.1875	0.064444444	0.066666667	0.08677686	0.090909091	0.031737773	0.032258065	0.142011834	0.153846154
M1934	0.263671875	0.1875	0.064444444	0.066666667	0	0	0	0	0	0
M1935	0.451171875	0.1875	0.48	0.533333333	0.483471074	0.454545455	0.481269511	0.419354839	0.355029586	0.461538462
M1936	0.3046875	0.25	0.32	0.4	0.462809917	0.363636364	0.425078044	0.419354839	0.49704142	0.461538462
M1937	0.451171875	0.1875	0.48	0.533333333	0.483471074	0.636363636	0.4578564	0.516129032	0.355029586	0.461538462
M1938	0	0	0	0	0.08677686	0.090909091	0	0	0	0
M1939	0.060546875	0.0625	0	0	0.08677686	0.090909091	0.062434964	0.064516129	0	0
M1940	0.48	0.133333333	0.391111111	0.4	0.462809917	0.545454545	0.425078044	0.483870968	0.49704142	0.615384615
M1941	0.277777778	0.2	0.064444444	0.066666667	0.08677686	0.090909091	0.031737773	0.032258065	0.142011834	0.153846154
M1942	0	0	0	0	0	0	0	0	0	0
M1943	0	0	0	0	0.08677686	0.090909091	0	0	0	0
M1944	0.4296875	0.25	0.464444444	0.6	0.483471074	0.636363636	0.466701353	0.483870968	0.355029586	0.461538462
M1945	0.293367347	0.214285714	0.32	0.266666667	0.48	0.2	0.270551509	0.129032258	0.355029586	0.461538462
M1946	0.21875	0.125	0.444444444	0.266666667	0.08677686	0.090909091	0.398022893	0.419354839	0.393491124	0.230769231
M1947	0.21875	0.25	0.231111111	0.266666667	0.351239669	0.454545455	0.24817898	0.290322581	0.355029586	0.461538462
M1948	0.482421875	0.4375	0.491111111	0.6	0.462809917	0.545454545	0.466701353	0.548387097	0.5	0.384615385
M1949	0.263671875	0.1875	0.064444444	0.066666667	0	0	0	0	0	0
M1950	0.3046875	0.125	0.064444444	0.066666667	0	0	0	0	0	0
M1951	0.4921875	0.375	0.491111111	0.466666667	0.433884298	0.636363636	0.466701353	0.548387097	0.5	0.384615385
M1952	0.5	0.333333333	0.491111111	0.466666667	0.462809917	0.545454545	0.474505723	0.516129032	0.5	0.384615385
M1953	0.21875	0.125	0.357777778	0.466666667	0.08677686	0.090909091	0.349635796	0.451612903	0.310650888	0.384615385
M1954	0	0	0.231111111	0.266666667	0.351239669	0.454545455	0.224765869	0.258064516	0.310650888	0.384615385
M1955	0.21875	0.125	0.124444444	0.133333333	0.297520661	0.363636364	0.270551509	0.322580645	0.355029586	0.461538462
M1956	0.497777778	0.4	0.42	0.333333333	0.462809917	0.363636364	0.447970864	0.419354839	0.49704142	0.307692308
M1957	0	0	0.277777778	0.2	0.351239669	0.454545455	0.200312175	0.225806452	0.26035503	0.307692308
M1958	0.263671875	0.1875	0	0	0	0	0.031737773	0.032258065	0.073964497	0.076923077
M1959	0.43622449	0.214285714	0.491111111	0.6	0.462809917	0.545454545	0.481269511	0.612903226	0.26035503	0.307692308
M1960	0	0	0	0	0	0	0.031737773	0.032258065	0	0
M1961	0.32	0.266666667	0.124444444	0.133333333	0.08677686	0.090909091	0.062434964	0.064516129	0.142011834	0.153846154
M1962	0.375	0.5	0.464444444	0.733333333	0.462809917	0.545454545	0.486992716	0.64516129	0.310650888	0.384615385
M1963	0.3046875	0.25	0.124444444	0.133333333	0.165289256	0.181818182	0.062434964	0.064516129	0.142011834	0.153846154
M1964	0	0	0	0	0	0	0.031737773	0.032258065	0	0
M1965	0.21875	0.25	0.124444444	0.133333333	0	0	0	0	0	0
M1966	0.404296875	0.3125	0.5	0.6	0.495867769	0.727272727	0.499479709	0.64516129	0.426035503	0.615384615
M1967	0.4921875	0.25	0.391111111	0.266666667	0.297520661	0.363636364	0.312174818	0.322580645	0.393491124	0.538461538
M1968	0	0	0	0	0	0	0.036351166	0.037037037	0	0
M1969	0.42	0.2	0.444444444	0.533333333	0.433884298	0.454545455	0.437044745	0.64516129	0.073964497	0.076923077
M1970	0.1171875	0.125	0.18	0.2	0	0	0.200312175	0.161290323	0.204142012	0.230769231
M1971	0.231111111	0.266666667	0.064444444	0.066666667	0	0	0	0	0	0
M1972	0.4921875	0.375	0.277777778	0.2	0.23553719	0.272727273	0.24817898	0.225806452	0.310650888	0.384615385
M1973	0.21875	0.25	0.064444444	0.066666667	0	0	0.031737773	0.032258065	0	0
M1974	0.375	0.25	0.18	0.2	0.23553719	0.272727273	0.24817898	0.225806452	0.310650888	0.384615385
M1975	0.391111111	0.4	0.497777778	0.533333333	0.396694215	0.545454545	0.474505723	0.64516129	0.142011834	0.153846154
M1976	0.498046875	0.3125	0.49704142	0.153846154	0.48	0.4	0.478596908	0.172413793	0.49704142	0.461538462
M1977	0.1171875	0.125	0.124444444	0.133333333	0	0	0.174817898	0.193548387	0.204142012	0.230769231
M1978	0.3046875	0.25	0.064444444	0.066666667	0.297520661	0.363636364	0.062434964	0.064516129	0.142011834	0.153846154
M1979	0.497777778	0.266666667	0.444444444	0.4	0.495867769	0.545454545	0.41207076	0.451612903	0.49704142	0.461538462
M1980	0	0	0.32	0.266666667	0.08677686	0.090909091	0.148283039	0.161290323	0.073964497	0.076923077
M1981	0.263671875	0.1875	0.124444444	0.133333333	0	0	0.031737773	0.032258065	0.073964497	0.076923077
M1982	0.263671875	0.1875	0.064444444	0.066666667	0	0	0	0	0	0
M1983	0.482421875	0.3125	0.231111111	0.266666667	0.08677686	0.090909091	0.24817898	0.290322581	0.393491124	0.384615385
M1984	0.451171875	0.4375	0.231111111	0.266666667	0.08677686	0.090909091	0.270551509	0.322580645	0.355029586	0.461538462
M1985	0.3046875	0.25	0.391111111	0.4	0.396694215	0.363636364	0.331425598	0.35483871	0.355029586	0.461538462
M1986	0.18	0.2	0.48	0.533333333	0.495867769	0.181818182	0.474505723	0.451612903	0.310650888	0.384615385
M1987	0.263671875	0.1875	0.391111111	0.4	0.396694215	0.363636364	0.349635796	0.387096774	0.355029586	0.461538462
M1988	0.4921875	0.5	0.491111111	0.466666667	0.483471074	0.454545455	0.466701353	0.483870968	0.5	0.333333333
M1989	0.064444444	0.066666667	0.18	0.2	0.351239669	0.454545455	0.200312175	0.225806452	0.26035503	0.307692308
M1990	0.060546875	0.0625	0	0	0	0	0.224765869	0.193548387	0.204142012	0.230769231
M1991	0.3046875	0.25	0.48	0.666666667	0.495867769	0.727272727	0.447970864	0.548387097	0.473372781	0.769230769
M1992	0.18	0.2	0.391111111	0.533333333	0.483471074	0.454545455	0.425078044	0.548387097	0.26035503	0.307692308
M1993	0	0	0.231111111	0.266666667	0.08677686	0.090909091	0.148283039	0.161290323	0.310650888	0.384615385
M1994	0.3046875	0.125	0.277777778	0.333333333	0.08677686	0.090909091	0.148283039	0.161290323	0.310650888	0.384615385
M1995	0	0	0.231111111	0.266666667	0.08677686	0.090909091	0.148283039	0.161290323	0.310650888	0.384615385
M1996	0.3046875	0.125	0.064444444	0.066666667	0	0	0	0	0	0
M1997	0.068877551	0.071428571	0	0	0	0	0.031737773	0.032258065	0	0
M1998	0.444444444	0.4	0.497777778	0.666666667	0.433884298	0.454545455	0.486992716	0.387096774	0.48816568	0.692307692
[truncated: 16,127 more rows]
